# Supplementary material for: Integration of long-read sequencing, DNA methylation and gene expression reveals heterogeneity in Y chromosome segment lengths in phenotypic males with 46,XX testicular disorder/difference of sex development
Source: Biol Sex Differ. 2024 Oct 8;15:77. doi: 10.1186/s13293-024-00654-8 (PMC11463111; doi:10.1186/s13293-024-00654-8)
Supplement: Supplementary file 1 — Supplementary Material 1: Supplementary File 1. Differential gene expression. Differential gene expression from autosomes, the X chromosome and the Y chromosome for contrasts 46,XX DSD vs, 46,XY; 46,XX DSD vs 46,XY; 46,XX DSD vs 47,XXY; and 46,XX vs 46,XY. [file 13293_2024_654_MOESM1_ESM.xlsx]

## Sheet: Autosomes_XXvs46,XX
	baseMean	log2FoldChange	lfcSE	stat	pvalue	padj	SYMBOL	ENSEMBL	CHR	CHRLOC
ENSG00000006715.16	1260.26	0.306248	0.0597195	5.1281	2.92682e-07	0.000505998	VPS41	ENSG00000006715	7	-38722973
ENSG00000014824.14	493.053	0.291336	0.0799598	3.64353	0.00026892	0.0489388	SLC30A9	ENSG00000014824	4	41990529
ENSG00000029363.17	3912.12	0.179388	0.0469096	3.82412	0.000131242	0.0332043	BCLAF1	ENSG00000029363	6	-136256626
ENSG00000032742.17	152.894	0.43025	0.116705	3.68664	0.000227231	0.0484664	IFT88	ENSG00000032742	13	20567156
ENSG00000068831.19	2667.9	-0.264912	0.0630005	-4.20491	2.6118e-05	0.0150513	RASGRP2	ENSG00000068831	11	-64726910
ENSG00000070214.16	657.301	0.298195	0.0739438	4.03272	5.51341e-05	0.0177145	SLC44A1	ENSG00000070214	9	105244650
ENSG00000074657.13	295.936	0.536128	0.12903	4.15506	3.25198e-05	0.016073	ZNF532	ENSG00000074657	18	58862923
ENSG00000077147.16	1842.43	0.251047	0.056485	4.44448	8.81045e-06	0.00830825	TM9SF3	ENSG00000077147	10	-96518109
ENSG00000077458.13	399.415	0.31649	0.0794461	3.98371	6.7848e-05	0.0206996	FAM76B	ENSG00000077458	11	-95768952
ENSG00000080189.15	743.483	-0.196766	0.0513057	-3.83517	0.000125479	0.0325399	SLC35C2	ENSG00000080189	20	-46345983
ENSG00000089916.18	2701.12	0.135926	0.0373657	3.63773	0.000275051	0.0491915	GPATCH2L	ENSG00000089916	14	76154353
ENSG00000092148.13	2450.47	0.209577	0.0514993	4.06951	4.71123e-05	0.0169229	HECTD1	ENSG00000092148	14	-31100116
ENSG00000100445.17	286.831	-0.332655	0.0785905	-4.23276	2.30839e-05	0.0150513	SDR39U1	ENSG00000100445	14	-24439765
ENSG00000102572.14	2865.75	0.261023	0.0628226	4.15492	3.25395e-05	0.016073	STK24	ENSG00000102572	13	-98445184
ENSG00000102760.13	226.842	-0.532958	0.125196	-4.257	2.07193e-05	0.0150513	RGCC	ENSG00000102760	13	41457549
ENSG00000103995.14	251.082	0.622915	0.138496	4.49772	6.86858e-06	0.00712477	CEP152	ENSG00000103995	15	-48737937
ENSG00000106003.13	1664.83	-0.249555	0.0614573	-4.06062	4.89431e-05	0.0169229	LFNG	ENSG00000106003	7	2512528
ENSG00000107854.6	1946.45	0.133587	0.0366152	3.64841	0.000263872	0.0488775	TNKS2	ENSG00000107854	10	91798425
ENSG00000114796.16	1824.88	0.221428	0.055891	3.96179	7.4391e-05	0.0220474	KLHL24	ENSG00000114796	3	183635622
ENSG00000116396.14	438.87	-0.416171	0.101927	-4.08304	4.44506e-05	0.0169229	KCNC4	ENSG00000116396	1	110210313
ENSG00000121579.13	1446.21	0.215377	0.0566195	3.80394	0.00014241	0.0350294	NAA50	ENSG00000121579	3	-113716457
ENSG00000121879.5	1232.03	0.299067	0.0741704	4.03216	5.52665e-05	0.0177145	PIK3CA	ENSG00000121879	3	179148356
ENSG00000128829.12	535.344	0.24127	0.0657635	3.66875	0.000243738	0.0484664	EIF2AK4	ENSG00000128829	15	39934114
ENSG00000131067.17	114.807	-0.505813	0.12281	-4.11868	3.81055e-05	0.0169229	GGT7	ENSG00000131067	20	-34844719
ENSG00000132199.20	585.068	-0.439748	0.119458	-3.68118	0.000232156	0.0484664	ENOSF1	ENSG00000132199	18	-670317
ENSG00000136813.14	1413.29	0.285508	0.062369	4.57772	4.70065e-06	0.00541775	ECPAS	ENSG00000136813	9	-111360684
ENSG00000139687.15	1090.64	0.223818	0.0612777	3.65252	0.000259677	0.0488775	RB1	ENSG00000139687	13	48303750
ENSG00000141424.13	402.784	0.213132	0.054809	3.88863	0.000100812	0.0290477	SLC39A6	ENSG00000141424	18	-36110999
ENSG00000141429.13	748.934	0.302176	0.0725135	4.16716	3.08412e-05	0.016073	GALNT1	ENSG00000141429	18	35581739
ENSG00000142303.14	222.404	-0.578174	0.142371	-4.06103	4.88559e-05	0.0169229	ADAMTS10	ENSG00000142303	19	-8580239
ENSG00000142546.14	758.325	-0.344125	0.0938874	-3.6653	0.000247052	0.0484664	NOSIP	ENSG00000142546	19	-49555467
ENSG00000143952.20	437.915	0.267894	0.0655087	4.08945	4.32403e-05	0.0169229	VPS54	ENSG00000143952	2	-63892149
ENSG00000146576.13	384.895	-0.185305	0.0507784	-3.64929	0.000262967	0.0488775	C7orf26	ENSG00000146576	7	6590020
ENSG00000154127.10	859.703	-0.293083	0.0785004	-3.73352	0.000188822	0.0435256	UBASH3B	ENSG00000154127	11	122655721
ENSG00000154358.21	1137.29	-0.626867	0.169947	-3.6886	0.000225494	0.0484664	OBSCN	ENSG00000154358	1	228208129
ENSG00000161091.13	523.97	-0.278054	0.0660817	-4.20772	2.57957e-05	0.0150513	MFSD12	ENSG00000161091	19	-3544198
ENSG00000164808.17	659.432	0.28463	0.0674766	4.21821	2.46255e-05	0.0150513	SPIDR	ENSG00000164808	8	47260877
ENSG00000173230.15	2179.6	0.29791	0.0597762	4.98376	6.23615e-07	0.000924108	GOLGB1	ENSG00000173230	3	-121663198
ENSG00000180537.13	138.208	-2.30387	0.596375	-3.86312	0.000111949	0.0310208	RNF182	ENSG00000180537	6	13924445
ENSG00000184381.20	318.253	-0.376281	0.0924998	-4.06791	4.74362e-05	0.0169229	PLA2G6	ENSG00000184381	22	-38111494
ENSG00000187994.14	427.059	-0.336591	0.0711459	-4.731	2.23421e-06	0.00289693	RINL	ENSG00000187994	19	-277503
ENSG00000188938.17	880.979	0.225321	0.0586735	3.84025	0.000122907	0.0325399	FAM120AOS	ENSG00000188938	9	-93443331
ENSG00000197045.13	554.49	0.353814	0.0931306	3.79912	0.00014521	0.0350294	GMFB	ENSG00000197045	14	-54474484
ENSG00000197603.14	517.529	0.399153	0.103422	3.85945	0.00011364	0.0310208	CPLANE1	ENSG00000197603	5	-37106227
ENSG00000204282.4	731.764	-0.315111	0.0768406	-4.10084	4.11649e-05	0.0169229	NA	ENSG00000204282	NA	NA
ENSG00000206652.1	3492.57	-1.41304	0.374315	-3.77501	0.000160002	0.0377205	RNU1-1	ENSG00000206652	1	-16514121
ENSG00000215788.10	515.461	-0.439326	0.119035	-3.69072	0.000223619	0.0484664	TNFRSF25	ENSG00000215788	1	-6461153
ENSG00000249476.2	319.238	-0.538223	0.131939	-4.07933	4.51648e-05	0.0169229	LOC285638	ENSG00000249476	5	-109237134
ENSG00000266709.1	143.119	-0.327288	0.0892459	-3.66726	0.00024516	0.0484664	MGC12916	ENSG00000266709	17	14303739
ENSG00000279369.1	432.184	-0.231289	0.0574264	-4.02757	5.63558e-05	0.0177145	NA	ENSG00000279369	NA	NA

## Sheet: chrX_XXvs46,XX
	baseMean	log2FoldChange	lfcSE	stat	pvalue	padj	SYMBOL	ENSEMBL	CHR	CHRLOC
ENSG00000006756.16	335.888	-0.644043	0.114385	-5.63048	1.79707e-08	3.7282e-05	ARSD	ENSG00000006756	X	-2913613
ENSG00000102172.16	392.644	0.232119	0.0633393	3.66469	0.000247635	0.0484664	SMS	ENSG00000102172	X	21940572
ENSG00000178605.13	420.974	-0.261653	0.0620067	-4.21976	2.44563e-05	0.0150513	GTPBP6	ENSG00000178605	X	-304749
ENSG00000183943.6	1230.71	-0.401957	0.0927107	-4.33561	1.45358e-05	0.012565	PRKX	ENSG00000183943	X	-3604340

## Sheet: chrY_XXvs46,XX
	baseMean	log2FoldChange	lfcSE	stat	pvalue	padj	SYMBOL	ENSEMBL	CHR	CHRLOC
ENSG00000067646.12	200.208	10.3403	0.411084	25.1537	1.28671e-139	4.449e-136	ZFY	ENSG00000067646	Y	2935380
ENSG00000099725.14	877.158	9.32613	0.602789	15.4716	5.39166e-54	1.39819e-50	PRKY	ENSG00000099725	Y	7273971
ENSG00000129824.16	644.633	12.242	0.416254	29.4098	4.11256e-190	4.26596e-186	RPS4Y1	ENSG00000129824	Y	2841601
ENSG00000231535.7	248.429	10.9241	0.408064	26.7706	7.10208e-158	3.68349e-154	LINC00278	ENSG00000231535	Y	3002995

## Sheet: Autosomes_XXvs46,XY
	baseMean	log2FoldChange	lfcSE	stat	pvalue	padj	SYMBOL	ENSEMBL	CHR	CHRLOC
ENSG00000004455.17	1422.06	-0.201825	0.0560745	-3.59922	0.000319173	0.0475127	AK2	ENSG00000004455	1	-33007985
ENSG00000005379.17	379.561	-0.680506	0.171728	-3.9627	7.41075e-05	0.0196044	TSPOAP1	ENSG00000005379	17	-58301230
ENSG00000005381.8	67.6824	-1.13987	0.279155	-4.08327	4.44055e-05	0.013435	MPO	ENSG00000005381	17	-58269854
ENSG00000073737.16	306.677	0.769014	0.194939	3.94488	7.98385e-05	0.0196044	DHRS9	ENSG00000073737	2	169067076
ENSG00000073861.3	745.019	-0.598629	0.165137	-3.62505	0.000288909	0.0457475	TBX21	ENSG00000073861	17	47733235
ENSG00000075234.17	337.352	-0.584159	0.136298	-4.2859	1.82e-05	0.00700824	TTC38	ENSG00000075234	22	46268007
ENSG00000084764.12	82.3657	0.605879	0.164403	3.68534	0.0002284	0.0398946	MAPRE3	ENSG00000084764	2	26970636
ENSG00000086548.9	39.1604	-1.48898	0.404964	-3.67683	0.000236151	0.0404163	CEACAM6	ENSG00000086548	19	41755529
ENSG00000099889.14	50.3418	-0.693142	0.192603	-3.5988	0.000319686	0.0475127	ARVCF	ENSG00000099889	22	-19969895
ENSG00000100385.14	2100.96	-0.539349	0.131749	-4.09376	4.24436e-05	0.013075	IL2RB	ENSG00000100385	22	-37125842
ENSG00000100427.15	189.426	-0.738375	0.199985	-3.69215	0.00022237	0.0396591	MLC1	ENSG00000100427	22	-50059390
ENSG00000100697.14	4729.01	0.332663	0.0914302	3.63843	0.000274304	0.0442993	DICER1	ENSG00000100697	14	-95086227
ENSG00000101665.9	343.338	-0.445259	0.121688	-3.65903	0.000253175	0.0424708	SMAD7	ENSG00000101665	18	-48919852
ENSG00000105341.18	190.57	-0.266142	0.0735617	-3.61795	0.00029695	0.0458384	DMAC2	ENSG00000105341	19	-41431317
ENSG00000106003.13	1664.83	-0.23882	0.0632106	-3.77817	0.000157985	0.0318659	LFNG	ENSG00000106003	7	2512528
ENSG00000109654.15	75.7328	0.773176	0.214244	3.60886	0.00030755	0.0465252	TRIM2	ENSG00000109654	4	153152333
ENSG00000111837.11	300.414	0.801374	0.219415	3.65232	0.000259884	0.0431688	MAK	ENSG00000111837	6	-10762722
ENSG00000112578.10	58.5883	-0.515712	0.135387	-3.80917	0.000139435	0.0284631	BYSL	ENSG00000112578	6	41921498
ENSG00000114796.16	1824.88	0.206466	0.0574762	3.5922	0.000327892	0.0483085	KLHL24	ENSG00000114796	3	183635622
ENSG00000118690.13	119.417	0.436743	0.117383	3.72066	0.000198706	0.0374074	ARMC2	ENSG00000118690	6	108848415
ENSG00000123080.12	34.0894	-0.654422	0.166066	-3.94073	8.1235e-05	0.0196624	CDKN2C	ENSG00000123080	1	50968694
ENSG00000130518.17	484.031	0.512236	0.125733	4.074	4.62121e-05	0.0137363	IQCN	ENSG00000130518	19	-18257097
ENSG00000134152.11	949.101	0.478692	0.121862	3.92816	8.56e-05	0.0201433	KATNBL1	ENSG00000134152	15	-34140673
ENSG00000134247.10	40.4911	0.932222	0.238275	3.91238	9.13928e-05	0.0205086	PTGFRN	ENSG00000134247	1	116909915
ENSG00000135919.13	34.2086	-0.96546	0.256731	-3.76059	0.000169516	0.0333966	SERPINE2	ENSG00000135919	2	-223975047
ENSG00000139668.9	2249.07	0.264186	0.0677592	3.8989	9.66301e-05	0.0212624	WDFY2	ENSG00000139668	13	51584461
ENSG00000141096.6	59.2196	0.695989	0.168428	4.13226	3.59214e-05	0.0119337	DPEP3	ENSG00000141096	16	-67975662
ENSG00000141736.13	160.432	-0.679008	0.187707	-3.61738	0.000297599	0.0458384	ERBB2	ENSG00000141736	17	39700063
ENSG00000144560.15	422.024	-0.261218	0.0682805	-3.82566	0.000130422	0.026948	VGLL4	ENSG00000144560	3	-11556068
ENSG00000146576.13	384.895	-0.246631	0.0520591	-4.73752	2.16353e-06	0.000987639	C7orf26	ENSG00000146576	7	6590020
ENSG00000147894.17	1888.51	0.408015	0.110663	3.68701	0.000226907	0.0398946	C9orf72	ENSG00000147894	9	-27546545
ENSG00000150045.12	165.45	-0.705231	0.194709	-3.62197	0.000292366	0.0458384	KLRF1	ENSG00000150045	12	9827480
ENSG00000150403.18	746.729	0.37382	0.0887423	4.21242	2.52653e-05	0.00891813	TMCO3	ENSG00000150403	13	113491020
ENSG00000150938.10	127.153	-0.715953	0.186925	-3.83017	0.000128055	0.026948	CRIM1	ENSG00000150938	2	36355777
ENSG00000153721.19	20.3672	-1.89963	0.511378	-3.71473	0.000203425	0.0375875	CNKSR3	ENSG00000153721	6	-154405298
ENSG00000156453.13	59.0137	-0.896196	0.244849	-3.66019	0.000252025	0.0424708	PCDH1	ENSG00000156453	5	-141862651
ENSG00000157593.19	162.258	-0.276427	0.0722183	-3.82766	0.000129367	0.026948	SLC35B2	ENSG00000157593	6	-44254100
ENSG00000159674.12	547.236	-0.848035	0.194516	-4.35971	1.30234e-05	0.00525369	SPON2	ENSG00000159674	4	-1166932
ENSG00000164821.5	26.272	-1.80939	0.498069	-3.6328	0.000280358	0.0448123	DEFA4	ENSG00000164821	8	-330942
ENSG00000165626.17	64.7169	1.18428	0.282237	4.19606	2.71598e-05	0.00939121	BEND7	ENSG00000165626	10	-13441087
ENSG00000166734.20	1309.62	0.348427	0.0751007	4.63946	3.49319e-06	0.00146256	GOLM2	ENSG00000166734	15	44288718
ENSG00000167123.19	22.6067	-1.00196	0.274893	-3.64492	0.000267476	0.0439986	CERCAM	ENSG00000167123	9	128419159
ENSG00000168060.16	43.4742	-0.509366	0.132312	-3.84973	0.00011825	0.0256859	NAALADL1	ENSG00000168060	11	-65044819
ENSG00000168329.13	3140.87	-0.557859	0.149803	-3.72394	0.000196137	0.0373387	CX3CR1	ENSG00000168329	3	-39263495
ENSG00000171596.7	169.345	-0.711913	0.191984	-3.70818	0.000208754	0.0380315	NMUR1	ENSG00000171596	2	-231523186
ENSG00000175894.18	30.01	1.82902	0.296281	6.17328	6.68871e-10	3.77756e-07	TSPEAR	ENSG00000175894	21	-44497892
ENSG00000178814.17	67.6458	1.10075	0.281098	3.9159	9.00684e-05	0.0205086	OPLAH	ENSG00000178814	8	-144051265
ENSG00000180644.8	3157.67	-0.639363	0.172936	-3.69712	0.000218064	0.0393048	PRF1	ENSG00000180644	10	-70597347
ENSG00000186281.12	19.359	-1.70932	0.432586	-3.9514	7.76956e-05	0.0196044	GPAT2	ENSG00000186281	2	-96021945
ENSG00000196139.14	52.4815	-1.05906	0.220658	-4.79956	1.59017e-06	0.000748396	AKR1C3	ENSG00000196139	10	5094413
ENSG00000196839.13	197.452	-0.402594	0.101276	-3.97521	7.03181e-05	0.0189111	ADA	ENSG00000196839	20	-44619518
ENSG00000197555.9	3035.45	0.408541	0.108527	3.76441	0.000166942	0.0332764	SIPA1L1	ENSG00000197555	14	71586297
ENSG00000197561.7	20.3734	-1.46816	0.371555	-3.9514	7.76965e-05	0.0196044	ELANE	ENSG00000197561	19	852302
ENSG00000198216.12	171.046	1.00955	0.244737	4.12506	3.70644e-05	0.0120766	CACNA1E	ENSG00000198216	1	181483516
ENSG00000198574.6	297.135	-0.791101	0.200212	-3.95131	7.77232e-05	0.0196044	SH2D1B	ENSG00000198574	1	-162395267
ENSG00000198879.12	845.547	-0.296858	0.0756812	-3.92249	8.76399e-05	0.0203409	SFMBT2	ENSG00000198879	10	-7158623
ENSG00000198917.13	321.183	-0.366687	0.09554	-3.83804	0.000124018	0.0265979	SPOUT1	ENSG00000198917	9	-128819650
ENSG00000204850.4	6.69018	1.86666	0.460663	4.05212	5.07548e-05	0.0143323	NA	ENSG00000204850	NA	NA
ENSG00000211892.4	91.4013	1.37451	0.368615	3.72886	0.000192348	0.0373387	IGHG4	ENSG00000211892	14	NA
ENSG00000228223.3	201.092	-0.454234	0.113162	-4.01403	5.96919e-05	0.0165797	HCG11	ENSG00000228223	6	26521705
ENSG00000228906.1	37.9334	0.666895	0.133805	4.98407	6.22602e-07	0.000301393	NA	ENSG00000228906	NA	NA
ENSG00000234073.1	79.7576	0.470725	0.126747	3.71389	0.000204099	0.0375875	LOC107986032	ENSG00000234073	3	NA
ENSG00000234323.7	8.36342	-1.5436	0.392379	-3.93396	8.35582e-05	0.0199398	LINC01505	ENSG00000234323	9	106616057
ENSG00000235262.1	14.1891	1.17313	0.177013	6.62733	3.41806e-11	2.1449e-08	NA	ENSG00000235262	NA	NA
ENSG00000241859.7	31.6835	-8.25295	0.626498	-13.1731	1.2527e-39	1.63265e-36	NA	ENSG00000241859	NA	NA
ENSG00000255571.9	49.1409	-1.03719	0.252513	-4.10746	4.00027e-05	0.0127429	MIR9-3HG	ENSG00000255571	15	89361578
ENSG00000255801.1	59.6159	0.894344	0.245819	3.63822	0.000274534	0.0442993	NA	ENSG00000255801	NA	NA
ENSG00000260197.1	27.1053	-8.18264	0.62934	-13.0019	1.19283e-38	1.44358e-35	NA	ENSG00000260197	NA	NA
ENSG00000260314.3	21.4158	1.2963	0.279571	4.63676	3.53921e-06	0.00146256	MRC1	ENSG00000260314	10	17809347
ENSG00000264112.1	556.868	0.276761	0.0752718	3.67682	0.000236157	0.0404163	NA	ENSG00000264112	NA	NA
ENSG00000267793.1	8.66382	-6.49015	0.633202	-10.2497	1.18657e-24	1.11689e-21	NA	ENSG00000267793	NA	NA
ENSG00000276161.1	8.77649	-21.21	3.72717	-5.69065	1.26557e-08	6.70082e-06	NA	ENSG00000276161	NA	NA
ENSG00000278869.1	64.3417	0.714611	0.197981	3.6095	0.00030679	0.0465252	NA	ENSG00000278869	NA	NA
ENSG00000279199.1	20.1779	0.771082	0.17755	4.3429	1.40612e-05	0.00554044	NA	ENSG00000279199	NA	NA
ENSG00000280734.3	285.399	0.359307	0.0964483	3.72538	0.000195018	0.0373387	NA	ENSG00000280734	NA	NA
ENSG00000283378.1	292.297	1.02383	0.257399	3.97761	6.96117e-05	0.0189111	CNTNAP3C	ENSG00000283378	9	NA
ENSG00000283994.1	138.152	0.443506	0.104131	4.25913	2.05225e-05	0.00755897	NA	ENSG00000283994	NA	NA
ENSG00000286431.1	53.2904	0.94422	0.151407	6.23629	4.48083e-10	2.71138e-07	NA	ENSG00000286431	NA	NA

## Sheet: chrX_XXvs46,XY
	baseMean	log2FoldChange	lfcSE	stat	pvalue	padj	SYMBOL	ENSEMBL	CHR	CHRLOC
ENSG00000005889.15	1652.96	0.654382	0.0527153	12.4135	2.20794e-35	2.49394e-32	ZFX	ENSG00000005889	X	24149728
ENSG00000072501.18	2348.33	0.286411	0.0697889	4.10396	4.06136e-05	0.0127429	SMC1A	ENSG00000072501	X	-53374148
ENSG00000086712.13	351.007	0.359208	0.0758986	4.73274	2.21509e-06	0.000987639	TXLNG	ENSG00000086712	X	16786431
ENSG00000089472.16	12.8114	3.78066	0.417627	9.05271	1.39469e-19	1.0274e-16	HEPH	ENSG00000089472	X	66164246
ENSG00000102225.16	414.875	0.38392	0.0632012	6.07457	1.24319e-09	6.79463e-07	CDK16	ENSG00000102225	X	47218302
ENSG00000126012.11	2384.76	0.699669	0.0635632	11.0075	3.51794e-28	3.50614e-25	KDM5C	ENSG00000126012	X	-53192158
ENSG00000130021.14	211.476	0.491456	0.087632	5.60819	2.04458e-08	1.04974e-05	PUDP	ENSG00000130021	X	-7048919
ENSG00000130741.11	3813.19	0.354164	0.0380992	9.29585	1.46039e-20	1.17826e-17	EIF2S3	ENSG00000130741	X	24054955
ENSG00000130985.17	3223.45	0.326742	0.0702981	4.64794	3.35261e-06	0.0014565	UBA1	ENSG00000130985	X	47190846
ENSG00000147050.14	1720.42	0.771192	0.0542614	14.2125	7.66139e-46	1.08173e-42	KDM6A	ENSG00000147050	X	44873174
ENSG00000169239.13	721.125	0.340935	0.0839027	4.06346	4.83502e-05	0.0138847	CA5B	ENSG00000169239	X	15738269
ENSG00000169249.12	307.69	0.439053	0.0808097	5.43317	5.53608e-08	2.75876e-05	ZRSR2	ENSG00000169249	X	15790483
ENSG00000173674.11	601.402	0.444656	0.112671	3.94649	7.9304e-05	0.0196044	EIF1AX	ENSG00000173674	X	-20124524
ENSG00000178605.13	420.974	-0.24905	0.0636827	-3.91079	9.19941e-05	0.0205086	GTPBP6	ENSG00000178605	X	-304749
ENSG00000184368.16	16.3176	3.58254	0.307556	11.6484	2.33803e-31	2.47583e-28	MAP7D2	ENSG00000184368	X	-20006712
ENSG00000185753.13	1160.12	0.359447	0.0478494	7.51206	5.82048e-14	3.94465e-11	CXorf38	ENSG00000185753	X	-40626920
ENSG00000186871.7	12.4205	1.86464	0.273744	6.81164	9.64924e-12	6.28797e-09	ERCC6L	ENSG00000186871	X	-72204664
ENSG00000198034.11	6893.35	0.439842	0.108189	4.06548	4.79337e-05	0.0138847	RPS4X	ENSG00000198034	X	-72272042
ENSG00000215301.10	10963.8	0.471597	0.0762469	6.18513	6.20509e-10	3.62527e-07	DDX3X	ENSG00000215301	X	41334161
ENSG00000224975.1	71.9896	0.506458	0.118834	4.2619	2.02693e-05	0.00755897	INE1	ENSG00000224975	X	47204847
ENSG00000225470.8	1774.7	0.640995	0.0638616	10.0373	1.04545e-23	8.85657e-21	JPX	ENSG00000225470	X	73944323
ENSG00000229807.12	23656	14.6947	0.290472	50.5889	0	0	XIST	ENSG00000229807	X	-73820650
ENSG00000235437.8	383.531	-0.390589	0.09369	-4.16895	3.06006e-05	0.0103693	LINC01278	ENSG00000235437	X	-63426557
ENSG00000270641.1	74.4739	3.29857	0.18785	17.5596	5.02413e-69	1.06405e-65	TSIX	ENSG00000270641	X	73792204

## Sheet: chrY_XXvs46,XY
	baseMean	log2FoldChange	lfcSE	stat	pvalue	padj	SYMBOL	ENSEMBL	CHR	CHRLOC
ENSG00000012817.15	781.191	-12.992	0.619516	-20.9712	1.2014e-97	6.78512e-94	KDM5D	ENSG00000012817	Y	-19703864
ENSG00000067048.17	654.251	-12.3434	0.616877	-20.0095	4.55266e-89	1.28559e-85	DDX3Y	ENSG00000067048	Y	12905704
ENSG00000099725.14	877.158	-2.22822	0.52449	-4.24836	2.15341e-05	0.00776282	PRKY	ENSG00000099725	Y	7273971
ENSG00000114374.13	705.79	-11.9981	0.620637	-19.3319	2.89592e-83	7.00937e-80	USP9Y	ENSG00000114374	Y	12701230
ENSG00000131002.12	732.483	-12.8182	0.621496	-20.6247	1.64739e-94	5.58234e-91	TXLNGY	ENSG00000131002	Y	19567357
ENSG00000154620.6	11.3814	-6.5639	0.643055	-10.2074	1.83778e-24	1.63881e-21	TMSB4Y	ENSG00000154620	Y	13703898
ENSG00000165246.14	8.34845	-6.43748	0.732936	-8.78314	1.58978e-18	1.12232e-15	NLGN4Y	ENSG00000165246	Y	14524528
ENSG00000176728.9	100.654	-7.55584	0.446926	-16.9063	4.04592e-64	6.855e-61	TTTY14	ENSG00000176728	Y	-18932450
ENSG00000183878.15	1046.36	-12.7278	0.617106	-20.6249	1.63944e-94	5.58234e-91	UTY	ENSG00000183878	Y	-13248378
ENSG00000198692.10	225.958	-10.6825	0.618058	-17.2839	6.21669e-67	1.17033e-63	EIF1AY	ENSG00000198692	Y	20575710
ENSG00000215580.11	82.602	-9.74608	0.631295	-15.4382	9.05291e-54	1.39439e-50	BCORP1	ENSG00000215580	Y	-19455430
ENSG00000229236.3	100.945	-3.5608	0.137347	-25.9256	3.42522e-148	2.90167e-144	TTTY10	ENSG00000229236	Y	-20465667
ENSG00000288049.1	10.5202	-5.78735	0.634011	-9.12815	6.96825e-20	5.36651e-17	LOC105377224	ENSG00000288049	Y	NA

## Sheet: Autosomes_XXvs47,XXY
	baseMean	log2FoldChange	lfcSE	stat	pvalue	padj	SYMBOL	ENSEMBL	CHR	CHRLOC
ENSG00000069943.10	488.171	0.526728	0.133133	3.9564	7.60869e-05	0.023873	PIGB	ENSG00000069943	15	55319221
ENSG00000073737.16	306.677	1.03256	0.204067	5.05991	4.19461e-07	0.000245066	DHRS9	ENSG00000073737	2	169067076
ENSG00000084070.12	10993.7	0.512017	0.134007	3.82083	0.000133002	0.037207	SMAP2	ENSG00000084070	1	40393344
ENSG00000103995.14	251.082	0.606393	0.149084	4.06747	4.7527e-05	0.0178944	CEP152	ENSG00000103995	15	-48737937
ENSG00000111863.12	89.4454	-0.987756	0.246371	-4.00923	6.09183e-05	0.0206428	ADTRP	ENSG00000111863	6	-11713522
ENSG00000123838.11	33.6566	-2.67768	0.664775	-4.02795	5.62644e-05	0.019738	C4BPA	ENSG00000123838	1	207104232
ENSG00000135919.13	34.2086	-1.12353	0.267693	-4.1971	2.70358e-05	0.0114517	SERPINE2	ENSG00000135919	2	-223975047
ENSG00000136867.11	1024.6	0.528075	0.136819	3.85965	0.000113547	0.0343542	SLC31A2	ENSG00000136867	9	113151006
ENSG00000139668.9	2249.07	0.287753	0.0708456	4.06169	4.87186e-05	0.0179443	WDFY2	ENSG00000139668	13	51584461
ENSG00000144283.21	350.286	0.565974	0.126634	4.46937	7.84516e-06	0.00390943	PKP4	ENSG00000144283	2	158456951
ENSG00000146122.17	141.675	1.84185	0.414474	4.44382	8.83741e-06	0.00427807	DAAM2	ENSG00000146122	6	39792996
ENSG00000152270.9	2592.96	0.388886	0.0978815	3.97303	7.09642e-05	0.0226858	PDE3B	ENSG00000152270	11	14643722
ENSG00000153721.19	20.3672	-1.98967	0.533713	-3.72798	0.000193024	0.0488121	CNKSR3	ENSG00000153721	6	-154405298
ENSG00000154529.14	127.963	1.38704	0.369324	3.75562	0.000172916	0.0452966	CNTNAP3B	ENSG00000154529	9	-41890535
ENSG00000159556.10	48.6157	1.1051	0.273743	4.03698	5.41432e-05	0.019518	ISL2	ENSG00000159556	15	76336772
ENSG00000162496.9	276.452	-0.458399	0.119437	-3.83799	0.000124045	0.0359532	DHRS3	ENSG00000162496	1	-12567909
ENSG00000165487.14	381.536	0.22309	0.0595725	3.74485	0.000180503	0.0463374	MICU2	ENSG00000165487	13	-21492690
ENSG00000169902.15	188.743	1.12678	0.269642	4.1788	2.93047e-05	0.01211	TPST1	ENSG00000169902	7	66205333
ENSG00000181826.10	1428.47	0.641485	0.144586	4.43669	9.13524e-06	0.0042994	RELL1	ENSG00000181826	4	-37590803
ENSG00000183117.19	23.5382	-3.95501	0.830755	-4.76074	1.92885e-06	0.000990317	CSMD1	ENSG00000183117	8	-2935360
ENSG00000185950.9	1798.02	0.713433	0.184124	3.87474	0.000106737	0.0328809	IRS2	ENSG00000185950	13	-109752694
ENSG00000196139.14	52.4815	-0.98571	0.230761	-4.27157	1.94106e-05	0.00865456	AKR1C3	ENSG00000196139	10	5094413
ENSG00000196850.6	1539.37	0.27027	0.0719881	3.75437	0.000173776	0.0452966	PPTC7	ENSG00000196850	12	-110533244
ENSG00000198879.12	845.547	-0.322641	0.0791691	-4.07534	4.59468e-05	0.0176926	SFMBT2	ENSG00000198879	10	-7158623
ENSG00000200795.1	162.136	-1.76186	0.459329	-3.83572	0.000125199	0.0359532	RNU4-1	ENSG00000200795	12	-120293093
ENSG00000202538.1	680.919	-1.60799	0.418009	-3.84679	0.000119678	0.0355736	RNU4-2	ENSG00000202538	12	-120291762
ENSG00000204344.14	149.429	0.38664	0.0946192	4.08627	4.38357e-05	0.0172723	STK19	ENSG00000204344	6	3314929
ENSG00000223725.6	18.1618	0.803389	0.199622	4.02455	5.70832e-05	0.019738	NA	ENSG00000223725	NA	NA
ENSG00000228223.3	201.092	0.633577	0.120759	5.24663	1.5491e-07	9.72089e-05	HCG11	ENSG00000228223	6	26521705
ENSG00000232653.8	341.281	-0.786195	0.206822	-3.80132	0.000143929	0.0387077	GOLGA8N	ENSG00000232653	15	4645588
ENSG00000233058.2	49.7092	-0.72833	0.182894	-3.98226	6.82635e-05	0.0222421	NA	ENSG00000233058	NA	NA
ENSG00000234323.7	8.36342	-1.69531	0.407286	-4.16246	3.14833e-05	0.0127005	LINC01505	ENSG00000234323	9	106616057
ENSG00000236017.8	47.7652	-0.691334	0.173428	-3.98629	6.7114e-05	0.0222421	NA	ENSG00000236017	NA	NA
ENSG00000241859.7	31.6835	-8.16943	0.627976	-13.0091	1.08553e-38	1.83921e-35	NA	ENSG00000241859	NA	NA
ENSG00000241975.1	55.9067	0.582391	0.11851	4.91428	8.91109e-07	0.000503269	NA	ENSG00000241975	NA	NA
ENSG00000260197.1	27.1053	-8.20491	0.631141	-13.0001	1.22145e-38	1.88136e-35	NA	ENSG00000260197	NA	NA
ENSG00000267793.1	8.66382	-6.60191	0.635927	-10.3816	3.00825e-25	3.92067e-22	NA	ENSG00000267793	NA	NA
ENSG00000276161.1	8.77649	-21.3478	3.88637	-5.493	3.95155e-08	2.67805e-05	NA	ENSG00000276161	NA	NA
ENSG00000278126.1	15.594	-0.743216	0.175813	-4.2273	2.36511e-05	0.0102749	NA	ENSG00000278126	NA	NA
ENSG00000281969.1	24.4583	2.2405	0.429541	5.21603	1.82799e-07	0.000110613	NA	ENSG00000281969	NA	NA
ENSG00000283378.1	292.297	1.28408	0.269204	4.76993	1.84294e-06	0.000975781	CNTNAP3C	ENSG00000283378	9	NA

## Sheet: chrX_XXvs47,XXY
	baseMean	log2FoldChange	lfcSE	stat	pvalue	padj	SYMBOL	ENSEMBL	CHR	CHRLOC
ENSG00000002586.20	1658.96	-0.606	0.0755692	-8.01914	1.06487e-15	9.02101e-13	CD99	ENSG00000002586	X	2691294
ENSG00000006756.16	335.888	-0.600817	0.123018	-4.88397	1.0397e-06	0.000568244	ARSD	ENSG00000006756	X	-2913613
ENSG00000156313.14	515.538	0.501507	0.13138	3.81723	0.000134958	0.037207	RPGR	ENSG00000156313	X	-38284407
ENSG00000167393.18	182.726	-0.833408	0.12085	-6.89621	5.34064e-12	4.11302e-09	PPP2R3B	ENSG00000167393	X	-333932
ENSG00000169093.16	301.015	-0.551748	0.068034	-8.10989	5.06639e-16	4.76888e-13	ASMTL	ENSG00000169093	X	-1403138
ENSG00000169100.14	2909.63	-0.587913	0.0684188	-8.59286	8.48335e-18	8.4549e-15	SLC25A6	ENSG00000169100	X	-1386151
ENSG00000178605.13	420.974	-0.713619	0.0662441	-10.7726	4.63903e-27	6.54992e-24	GTPBP6	ENSG00000178605	X	-304749
ENSG00000182162.11	1962.14	-0.54419	0.0675864	-8.05177	8.1602e-16	7.27675e-13	P2RY8	ENSG00000182162	X	-1462580
ENSG00000182378.14	302.299	-0.833099	0.136736	-6.09275	1.10985e-09	7.83511e-07	PLCXD1	ENSG00000182378	X	276355
ENSG00000183943.6	1230.71	-0.380087	0.0996282	-3.81505	0.000136153	0.037207	PRKX	ENSG00000183943	X	-3604340
ENSG00000197976.12	1216.12	-0.517259	0.064598	-8.00734	1.17211e-15	9.45673e-13	AKAP17A	ENSG00000197976	X	1591603
ENSG00000214717.12	1170.93	-0.502224	0.0739951	-6.78726	1.14282e-11	8.41858e-09	ZBED1	ENSG00000214717	X	-2486434
ENSG00000223773.7	249.348	-0.524993	0.0970257	-5.41086	6.27212e-08	4.08725e-05	CD99P1	ENSG00000223773	X	2609264

## Sheet: chrY_XXvs47,XXY
	baseMean	log2FoldChange	lfcSE	stat	pvalue	padj	SYMBOL	ENSEMBL	CHR	CHRLOC
ENSG00000012817.15	781.191	-13.1135	0.619926	-21.1533	2.57116e-99	2.17816e-95	KDM5D	ENSG00000012817	Y	-19703864
ENSG00000067048.17	654.251	-12.3357	0.617059	-19.991	6.59105e-89	2.23344e-85	DDX3Y	ENSG00000067048	Y	12905704
ENSG00000099725.14	877.158	-2.40614	0.547305	-4.39635	1.10089e-05	0.00504117	PRKY	ENSG00000099725	Y	7273971
ENSG00000114374.13	705.79	-12.0058	0.621148	-19.3284	3.09888e-83	8.75071e-80	USP9Y	ENSG00000114374	Y	12701230
ENSG00000131002.12	732.483	-12.8363	0.622087	-20.6343	1.35223e-94	7.63692e-91	TXLNGY	ENSG00000131002	Y	19567357
ENSG00000154620.6	11.3814	-6.24448	0.647558	-9.64311	5.25684e-22	6.3619e-19	TMSB4Y	ENSG00000154620	Y	13703898
ENSG00000165246.14	8.34845	-6.52	0.744208	-8.761	1.93531e-18	2.04937e-15	NLGN4Y	ENSG00000165246	Y	14524528
ENSG00000176728.9	100.654	-7.70892	0.448151	-17.2016	2.58301e-66	5.4705e-63	TTTY14	ENSG00000176728	Y	-18932450
ENSG00000183878.15	1046.36	-12.7185	0.617297	-20.6036	2.55019e-94	1.0802e-90	UTY	ENSG00000183878	Y	-13248378
ENSG00000198692.10	225.958	-10.8409	0.619585	-17.497	1.5093e-68	3.65314e-65	EIF1AY	ENSG00000198692	Y	20575710
ENSG00000215580.11	82.602	-9.87307	0.632895	-15.5998	7.29668e-55	1.37364e-51	BCORP1	ENSG00000215580	Y	-19455430
ENSG00000229236.3	100.945	-3.65435	0.141213	-25.8784	1.16727e-147	1.97771e-143	TTTY10	ENSG00000229236	Y	-20465667
ENSG00000288049.1	10.5202	-5.79466	0.636747	-9.10042	8.9986e-20	1.01642e-16	LOC105377224	ENSG00000288049	Y	NA

## Sheet: Autosomes_46,XXvs46,XY
	baseMean	log2FoldChange	lfcSE	stat	pvalue	padj	SYMBOL	ENSEMBL	CHR	CHRLOC
ENSG00000001561.7	298.798	-0.494144	0.107916	-4.57898	4.67241e-06	0.000795749	ENPP4	ENSG00000001561	6	46129988
ENSG00000002919.14	648.309	0.257445	0.0780348	3.2991	0.000969953	0.0228566	SNX11	ENSG00000002919	17	48107557
ENSG00000003056.8	1932.66	-0.123986	0.0359621	-3.44767	0.000565435	0.0166865	M6PR	ENSG00000003056	12	-8940360
ENSG00000004700.16	569.175	-0.309331	0.0622709	-4.96751	6.78191e-07	0.000149228	RECQL	ENSG00000004700	12	-21468909
ENSG00000005381.8	67.6824	-1.19378	0.204195	-5.84625	5.02767e-09	1.63815e-06	MPO	ENSG00000005381	17	-58269854
ENSG00000005700.15	704.222	-0.205103	0.0460225	-4.45658	8.3279e-06	0.00114463	IBTK	ENSG00000005700	6	-29598
ENSG00000006831.10	899.617	-0.179305	0.0412879	-4.34281	1.40673e-05	0.00164374	ADIPOR2	ENSG00000006831	12	1691069
ENSG00000007047.15	475.568	-0.286631	0.0755497	-3.79394	0.000148277	0.00734576	MARK4	ENSG00000007047	19	45251270
ENSG00000007402.11	136.948	-0.560399	0.17199	-3.25833	0.00112072	0.0248994	CACNA2D2	ENSG00000007402	3	-50362612
ENSG00000008516.17	7663.31	0.556194	0.166772	3.33506	0.000852808	0.0211554	MMP25	ENSG00000008516	16	3046560
ENSG00000009954.11	1605.14	-0.128848	0.0388022	-3.32063	0.000898151	0.0218744	BAZ1B	ENSG00000009954	7	-73440406
ENSG00000010270.13	261.147	-0.180729	0.060896	-2.96784	0.00299904	0.0428599	STARD3NL	ENSG00000010270	7	38178244
ENSG00000010539.11	612.4	0.199968	0.0643436	3.10782	0.00188473	0.0330228	ZNF200	ENSG00000010539	16	-3222324
ENSG00000011007.12	675.305	-0.174525	0.0401352	-4.34843	1.37117e-05	0.0016246	ELOA	ENSG00000011007	1	23743365
ENSG00000012223.13	610.408	-1.19451	0.33787	-3.53543	0.000407116	0.0136589	LTF	ENSG00000012223	3	-46435644
ENSG00000013364.19	2991.36	0.244374	0.0637482	3.83343	0.00012637	0.00669092	MVP	ENSG00000013364	16	29820393
ENSG00000014164.7	606.785	0.209838	0.0587471	3.57189	0.000354416	0.0125888	ZC3H3	ENSG00000014164	8	-143437658
ENSG00000014824.14	493.053	-0.197451	0.0604397	-3.26691	0.0010873	0.0243356	SLC30A9	ENSG00000014824	4	41990529
ENSG00000015171.19	603.556	-0.208814	0.0568105	-3.67562	0.000237273	0.00987407	ZMYND11	ENSG00000015171	10	134799
ENSG00000020426.11	98.1338	-0.228304	0.0770257	-2.96399	0.00303678	0.0432007	MNAT1	ENSG00000020426	14	60734760
ENSG00000020633.18	2215.18	-0.370848	0.0863656	-4.29393	1.75535e-05	0.00193123	RUNX3	ENSG00000020633	1	-24899510
ENSG00000022976.15	247.821	0.198398	0.0543803	3.64835	0.000263934	0.010383	ZNF839	ENSG00000022976	14	102317505
ENSG00000023516.9	1791.5	-0.156647	0.0484496	-3.23319	0.00122417	0.0262726	AKAP11	ENSG00000023516	13	42272151
ENSG00000023734.11	523.174	-0.16453	0.0373387	-4.40642	1.05093e-05	0.00133879	STRAP	ENSG00000023734	12	15882386
ENSG00000025772.8	97.9568	-0.220643	0.0723743	-3.04865	0.00229875	0.0370578	TOMM34	ENSG00000025772	20	-44942129
ENSG00000026751.17	801.085	-0.361145	0.111922	-3.22675	0.00125203	0.0266162	SLAMF7	ENSG00000026751	1	160739056
ENSG00000028116.17	220.748	-0.213378	0.0634845	-3.3611	0.000776337	0.0198393	VRK2	ENSG00000028116	2	58046641
ENSG00000033627.16	1164.27	0.266629	0.0892943	2.98596	0.00282689	0.0416194	ATP6V0A1	ENSG00000033627	17	42458877
ENSG00000035928.16	724.975	-0.19204	0.066086	-2.90592	0.00366177	0.0485077	RFC1	ENSG00000035928	4	-39287455
ENSG00000037280.16	69.2538	0.577795	0.152439	3.79034	0.000150442	0.00739334	FLT4	ENSG00000037280	5	-180601505
ENSG00000041357.16	505.054	-0.299736	0.0845922	-3.5433	0.000395148	0.0134708	PSMA4	ENSG00000041357	15	78540404
ENSG00000043462.12	6348.07	0.174921	0.0552322	3.16701	0.00154016	0.0293531	LCP2	ENSG00000043462	5	-170246232
ENSG00000047315.16	1598.97	-0.178957	0.0422776	-4.23289	2.30703e-05	0.00228334	POLR2B	ENSG00000047315	4	56978639
ENSG00000048028.11	608.69	-0.296447	0.0886656	-3.34342	0.000827511	0.0207404	USP28	ENSG00000048028	11	-113797874
ENSG00000048740.18	10940.3	0.153929	0.0502872	3.061	0.00220602	0.0362578	CELF2	ENSG00000048740	10	11165029
ENSG00000049246.14	153.075	-0.335153	0.111269	-3.01209	0.00259457	0.0395322	PER3	ENSG00000049246	1	7784290
ENSG00000051009.10	814.981	0.210861	0.0664497	3.17325	0.00150743	0.0289902	FHIP1B	ENSG00000051009	11	-6211344
ENSG00000054967.13	1898.57	0.277867	0.0819922	3.38894	0.000701635	0.0186475	RELT	ENSG00000054967	11	73376398
ENSG00000055118.15	55.1122	0.532133	0.165921	3.20715	0.00134057	0.0275062	KCNH2	ENSG00000055118	7	-150949430
ENSG00000055130.17	751.181	-0.137774	0.0431642	-3.19185	0.00141366	0.0281521	CUL1	ENSG00000055130	7	148698902
ENSG00000056097.16	1393.2	-0.110037	0.0305018	-3.60756	0.000309092	0.0115351	ZFR	ENSG00000056097	5	-32354349
ENSG00000058091.17	507.694	0.382584	0.118739	3.22206	0.0012727	0.0268202	CDK14	ENSG00000058091	7	90709815
ENSG00000060971.18	978.084	0.18608	0.0535838	3.4727	0.000515253	0.0157066	ACAA1	ENSG00000060971	3	-38122709
ENSG00000064102.15	208.574	-0.226283	0.0725421	-3.11934	0.00181257	0.0322927	INTS13	ENSG00000064102	12	-26905180
ENSG00000064547.14	863.518	0.439796	0.115372	3.81196	0.000137867	0.0070784	LPAR2	ENSG00000064547	19	-19623655
ENSG00000064687.13	2037.98	0.478301	0.119024	4.01852	5.85639e-05	0.00415167	ABCA7	ENSG00000064687	19	1040106
ENSG00000064932.16	3206.61	0.438489	0.121941	3.5959	0.000323271	0.0119185	SBNO2	ENSG00000064932	19	-224
ENSG00000064995.18	169.253	-0.164092	0.0500353	-3.27954	0.00103978	0.0237107	TAF11	ENSG00000064995	6	-34877777
ENSG00000065357.20	2571.81	0.227505	0.0785695	2.89559	0.00378448	0.0493551	DGKA	ENSG00000065357	12	55932027
ENSG00000065548.18	337.761	-0.238242	0.0670053	-3.55557	0.000377155	0.0131503	ZC3H15	ENSG00000065548	2	186486259
ENSG00000066422.5	1103.3	-0.161304	0.0386139	-4.17735	2.94924e-05	0.00265941	ZBTB11	ENSG00000066422	3	-101648888
ENSG00000067182.8	4624.57	0.279218	0.0966282	2.88961	0.00385718	0.0499496	TNFRSF1A	ENSG00000067182	12	-6328770
ENSG00000067248.10	408.607	-0.162284	0.0498994	-3.25223	0.00114501	0.0251948	DHX29	ENSG00000067248	5	-55256054
ENSG00000067334.14	411.217	-0.257704	0.0709737	-3.63097	0.000282354	0.0107263	DNTTIP2	ENSG00000067334	1	-93866283
ENSG00000067369.13	747.092	0.199894	0.0574937	3.4768	0.000507437	0.0156035	TP53BP1	ENSG00000067369	15	-43403060
ENSG00000067704.10	703.363	-0.141192	0.0418145	-3.37662	0.000733825	0.0190456	IARS2	ENSG00000067704	1	220094131
ENSG00000068024.16	2028.69	0.31926	0.078311	4.07682	4.56554e-05	0.00362051	HDAC4	ENSG00000068024	2	-239048167
ENSG00000068831.19	2667.9	0.173047	0.0475356	3.64037	0.000272242	0.010507	RASGRP2	ENSG00000068831	11	-64726910
ENSG00000068976.14	93.497	0.50877	0.123347	4.12471	3.71206e-05	0.00314467	PYGM	ENSG00000068976	11	-64746388
ENSG00000069399.15	814.904	0.405484	0.125469	3.23174	0.00123039	0.0262882	BCL3	ENSG00000069399	19	44748707
ENSG00000069702.11	853.679	-0.454751	0.138507	-3.28324	0.00102623	0.0235966	TGFBR3	ENSG00000069702	1	-91680342
ENSG00000069943.10	488.171	0.285112	0.0934456	3.0511	0.00228006	0.0370429	PIGB	ENSG00000069943	15	55319221
ENSG00000070367.16	818.756	-0.170405	0.0487203	-3.49762	0.000469435	0.0148945	EXOC5	ENSG00000070367	14	-57200506
ENSG00000070413.20	2261.62	0.201437	0.0666712	3.02134	0.00251657	0.0388327	DGCR2	ENSG00000070413	22	-19036285
ENSG00000070444.15	1192.29	0.17099	0.0589101	2.90256	0.00370127	0.0487758	MNT	ENSG00000070444	17	-2384072
ENSG00000072163.19	43.4201	0.579556	0.145705	3.97759	6.96175e-05	0.00464382	LIMS2	ENSG00000072163	2	-127638420
ENSG00000072310.17	549.783	0.304335	0.0918248	3.3143	0.000918737	0.022174	SREBF1	ENSG00000072310	17	-17811333
ENSG00000072694.21	750.651	0.645132	0.164218	3.92851	8.54746e-05	0.00531563	FCGR2B	ENSG00000072694	1	161663114
ENSG00000072818.12	2368.91	0.179685	0.0582208	3.08626	0.0020269	0.0343074	ACAP1	ENSG00000072818	17	7336528
ENSG00000072952.18	1021.27	0.491879	0.148632	3.30937	0.00093507	0.0225041	IRAG1	ENSG00000072952	11	-10573095
ENSG00000073331.18	2823.64	0.402595	0.109453	3.67824	0.000234851	0.0098007	ALPK1	ENSG00000073331	4	112297342
ENSG00000073584.20	1287.64	-0.128668	0.0409145	-3.14481	0.00166194	0.0309092	SMARCE1	ENSG00000073584	17	-40624961
ENSG00000073861.3	745.019	-0.503852	0.121106	-4.16042	3.17668e-05	0.00278873	TBX21	ENSG00000073861	17	47733235
ENSG00000075234.17	337.352	-0.295582	0.0995701	-2.96859	0.00299173	0.0428115	TTC38	ENSG00000075234	22	46268007
ENSG00000075340.23	223.522	0.38337	0.114862	3.33765	0.000844916	0.0210521	ADD2	ENSG00000075340	2	-70675090
ENSG00000075884.14	2546.58	0.221766	0.0509596	4.3518	1.35025e-05	0.0016225	ARHGAP15	ENSG00000075884	2	143129418
ENSG00000075945.13	341.212	-0.272419	0.0716771	-3.80064	0.000144321	0.00722332	KIFAP3	ENSG00000075945	1	-169921328
ENSG00000076641.4	3865.59	0.232003	0.0654363	3.54547	0.000391907	0.0134687	PAG1	ENSG00000076641	8	-80967810
ENSG00000077097.15	2553.95	-0.227793	0.0540977	-4.21078	2.54495e-05	0.0024361	TOP2B	ENSG00000077097	3	-25597904
ENSG00000077147.16	1842.43	-0.208133	0.0426639	-4.87843	1.06933e-06	0.000218285	TM9SF3	ENSG00000077147	10	-96518109
ENSG00000077150.20	1058.38	0.277794	0.0757228	3.66857	0.000243912	0.00991032	NFKB2	ENSG00000077150	10	102394109
ENSG00000077157.22	3673.69	0.410183	0.123486	3.3217	0.000894703	0.0218573	PPP1R12B	ENSG00000077157	1	202348701
ENSG00000077232.18	1201.47	-0.268378	0.0774925	-3.46328	0.000533632	0.0161164	DNAJC10	ENSG00000077232	2	182716256
ENSG00000077238.14	2741.51	0.301878	0.0944273	3.19693	0.00138897	0.0280008	IL4R	ENSG00000077238	16	27313973
ENSG00000077454.16	2108.01	0.230184	0.0650824	3.53681	0.000404998	0.0136252	LRCH4	ENSG00000077454	7	-100574010
ENSG00000077458.13	399.415	-0.233511	0.0601263	-3.88366	0.000102894	0.00601149	FAM76B	ENSG00000077458	11	-95768952
ENSG00000078124.12	490.548	-0.238192	0.0798221	-2.98404	0.00284468	0.0417293	ACER3	ENSG00000078124	11	76860917
ENSG00000078668.14	503.689	-0.144843	0.0398387	-3.63573	0.000277198	0.0105779	VDAC3	ENSG00000078668	8	42391760
ENSG00000080007.8	13.2507	-1.31088	0.307838	-4.25836	2.05935e-05	0.00212753	DDX43	ENSG00000080007	6	73394827
ENSG00000082074.18	14933.3	0.217966	0.0587743	3.70852	0.000208472	0.00922229	FYB1	ENSG00000082074	5	-39105251
ENSG00000082153.18	1778.38	-0.182105	0.0464173	-3.92321	8.7377e-05	0.00538337	BZW1	ENSG00000082153	2	200812184
ENSG00000083520.15	917.75	-0.150178	0.0469018	-3.20198	0.00136488	0.0276947	DIS3	ENSG00000083520	13	-72752169
ENSG00000083828.16	1125.14	0.167431	0.056763	2.94965	0.00318137	0.0443273	ZNF586	ENSG00000083828	19	57769651
ENSG00000084073.9	579.375	-0.167696	0.0496551	-3.37722	0.00073222	0.0190456	ZMPSTE24	ENSG00000084073	1	40258235
ENSG00000084090.13	1384.27	-0.134779	0.0429568	-3.13754	0.00170373	0.0313505	STARD7	ENSG00000084090	2	-96184860
ENSG00000084754.12	1956.35	-0.108181	0.0333079	-3.2479	0.00116261	0.0254827	HADHA	ENSG00000084754	2	-26190634
ENSG00000084764.12	82.3657	0.369215	0.121999	3.02638	0.00247497	0.0385418	MAPRE3	ENSG00000084764	2	26970636
ENSG00000085117.12	1022.78	0.23524	0.07726	3.04478	0.00232851	0.0373245	CD82	ENSG00000085117	11	44565662
ENSG00000085274.15	323.56	-0.227012	0.0651431	-3.48482	0.000492467	0.0153662	MYNN	ENSG00000085274	3	169773395
ENSG00000085365.18	431.447	-0.163743	0.0467377	-3.50345	0.000459281	0.0146651	SCAMP1	ENSG00000085365	5	78360616
ENSG00000085491.17	481.113	-0.239533	0.0636471	-3.76346	0.000167577	0.00797546	SLC25A24	ENSG00000085491	1	-146185
ENSG00000085719.13	1262.89	-0.208901	0.0530042	-3.94121	8.10709e-05	0.00518333	CPNE3	ENSG00000085719	8	86514434
ENSG00000086548.9	39.1604	-1.53268	0.295945	-5.17892	2.23169e-07	5.56051e-05	CEACAM6	ENSG00000086548	19	41755529
ENSG00000086827.9	167.966	-0.190462	0.0559776	-3.40246	0.000667814	0.0182203	ZW10	ENSG00000086827	11	-113733186
ENSG00000087053.18	209.067	-0.195633	0.0669039	-2.92408	0.00345474	0.0467141	MTMR2	ENSG00000087053	11	-95832879
ENSG00000087157.19	1977.22	0.411797	0.112171	3.67115	0.000241466	0.00987407	PGS1	ENSG00000087157	17	78378648
ENSG00000087191.13	628.853	-0.124382	0.0372118	-3.34253	0.000830172	0.0207764	PSMC5	ENSG00000087191	17	63827683
ENSG00000087903.13	435.427	0.472252	0.147892	3.19321	0.00140699	0.0281485	RFX2	ENSG00000087903	19	-5993163
ENSG00000088038.19	987.948	0.161032	0.0535906	3.00485	0.0026571	0.0399461	CNOT3	ENSG00000088038	19	112590
ENSG00000088179.9	2086.26	-0.179764	0.0593849	-3.0271	0.00246913	0.0384861	PTPN4	ENSG00000088179	2	119759921
ENSG00000088812.18	643.226	-0.157024	0.0424116	-3.70239	0.00021358	0.00930621	ATRN	ENSG00000088812	20	3471017
ENSG00000089351.14	1529.73	0.352489	0.0762298	4.62403	3.76347e-06	0.000700708	GRAMD1A	ENSG00000089351	19	35000322
ENSG00000089505.17	163.604	0.35748	0.0954656	3.74459	0.000180688	0.00845691	CMTM1	ENSG00000089505	16	66566438
ENSG00000090316.16	1510.21	0.251265	0.0700496	3.58696	0.000334561	0.0122429	MAEA	ENSG00000090316	4	1289890
ENSG00000090520.11	372.809	-0.185927	0.0630829	-2.94735	0.00320513	0.0444811	DNAJB11	ENSG00000090520	3	186570719
ENSG00000090554.13	400.191	0.235884	0.0799794	2.9493	0.00318491	0.0443401	FLT3LG	ENSG00000090554	19	49474214
ENSG00000091073.19	526.773	0.187269	0.0601656	3.11256	0.00185471	0.0326996	DTX2	ENSG00000091073	7	76461654
ENSG00000091651.9	431.932	0.185493	0.0545291	3.40172	0.000669633	0.0182405	ORC6	ENSG00000091651	16	46689658
ENSG00000092036.18	473.884	0.406823	0.112296	3.62279	0.000291447	0.0110382	HAUS4	ENSG00000092036	14	-22946227
ENSG00000092148.13	2450.47	-0.125129	0.0389218	-3.21488	0.00130498	0.0272967	HECTD1	ENSG00000092148	14	-31100116
ENSG00000092201.10	1305.85	-0.159299	0.0357996	-4.44974	8.59726e-06	0.00115606	SUPT16H	ENSG00000092201	14	-21351475
ENSG00000092964.18	1823.69	-0.194276	0.0652449	-2.97765	0.0029047	0.0423896	DPYSL2	ENSG00000092964	8	26578404
ENSG00000095564.14	1959.56	-0.116588	0.0345993	-3.36966	0.00075262	0.0192943	BTAF1	ENSG00000095564	10	91923769
ENSG00000096006.11	51.367	-0.974022	0.307547	-3.16706	0.00153987	0.0293531	CRISP3	ENSG00000096006	6	-49727380
ENSG00000096401.8	870.497	-0.131427	0.04412	-2.97884	0.00289341	0.0422612	CDC5L	ENSG00000096401	6	44387705
ENSG00000096654.15	142.536	-0.247868	0.0754649	-3.28455	0.00102145	0.0235966	ZNF184	ENSG00000096654	6	-27404005
ENSG00000096717.12	625.377	-0.173852	0.0456923	-3.80484	0.000141894	0.00717646	SIRT1	ENSG00000096717	10	67884655
ENSG00000099194.6	103.689	-0.336719	0.109911	-3.06356	0.00218722	0.0360487	SCD	ENSG00000099194	10	100347232
ENSG00000099326.9	422.152	0.16523	0.0501277	3.29619	0.00098006	0.0230307	MZF1	ENSG00000099326	19	-58561916
ENSG00000099860.9	480.107	0.248644	0.0806777	3.08194	0.00205657	0.0347402	GADD45B	ENSG00000099860	19	2476126
ENSG00000099985.4	72.2008	0.635275	0.184461	3.44395	0.000573282	0.0168167	OSM	ENSG00000099985	22	-30262829
ENSG00000100055.21	5129.56	0.319605	0.0853144	3.74621	0.000179527	0.00842581	CYTH4	ENSG00000100055	22	37282507
ENSG00000100077.15	1404.92	-0.278338	0.0751316	-3.70467	0.000211663	0.00926667	GRK3	ENSG00000100077	22	25564674
ENSG00000100083.19	626.364	0.14814	0.0441774	3.3533	0.000798553	0.0201638	GGA1	ENSG00000100083	22	37609039
ENSG00000100201.21	27630.4	0.0812552	0.0266733	3.04631	0.00231668	0.0372291	DDX17	ENSG00000100201	22	-38483437
ENSG00000100226.16	1737.36	0.293688	0.0816408	3.59732	0.000321511	0.0118938	GTPBP1	ENSG00000100226	22	38705943
ENSG00000100280.16	1160.7	-0.146963	0.037999	-3.86756	0.00010993	0.00625015	AP1B1	ENSG00000100280	22	-29327679
ENSG00000100281.14	349.28	-0.167656	0.0460811	-3.63828	0.00027446	0.0105365	HMGXB4	ENSG00000100281	22	35257492
ENSG00000100296.13	1257.63	0.283864	0.0772589	3.6742	0.000238598	0.00987407	THOC5	ENSG00000100296	22	-29505878
ENSG00000100299.18	619.758	0.254489	0.082342	3.09063	0.00199732	0.0340106	ARSA	ENSG00000100299	22	-50622753
ENSG00000100307.13	1805.16	0.186383	0.0548241	3.39965	0.000674733	0.0182912	CBX7	ENSG00000100307	22	-39130773
ENSG00000100346.18	248.761	0.358879	0.115955	3.09499	0.00196819	0.0338075	CACNA1I	ENSG00000100346	22	39570752
ENSG00000100385.14	2100.96	-0.283752	0.0966398	-2.93619	0.00332275	0.0454378	IL2RB	ENSG00000100385	22	-37125842
ENSG00000100426.7	799.123	-0.0930783	0.0304125	-3.06053	0.00220947	0.0362578	ZBED4	ENSG00000100426	22	49853843
ENSG00000100427.15	189.426	-0.472607	0.146201	-3.23258	0.00122677	0.0262726	MLC1	ENSG00000100427	22	-50059390
ENSG00000100448.4	12.7666	-1.55912	0.349032	-4.46698	7.93324e-06	0.00112011	CTSG	ENSG00000100448	14	-24573517
ENSG00000100450.13	417.283	-0.780696	0.245186	-3.18409	0.0014521	0.0285085	GZMH	ENSG00000100450	14	-24606479
ENSG00000100453.13	525.265	-0.580019	0.149696	-3.87464	0.000106784	0.006133	GZMB	ENSG00000100453	14	-24630955
ENSG00000100505.13	44.6516	0.790507	0.235229	3.36059	0.00077776	0.0198458	TRIM9	ENSG00000100505	14	-50975262
ENSG00000100603.13	758.41	-0.152115	0.0467442	-3.2542	0.00113711	0.0251734	SNW1	ENSG00000100603	14	-77717600
ENSG00000100813.14	4187.22	0.144663	0.0372847	3.87994	0.000104482	0.00602122	ACIN1	ENSG00000100813	14	-23058564
ENSG00000100902.11	314.324	-0.241985	0.0772174	-3.13381	0.0017255	0.0314182	PSMA6	ENSG00000100902	14	35292316
ENSG00000100918.13	217.374	0.393684	0.127325	3.09195	0.00198846	0.0339526	REC8	ENSG00000100918	14	24172079
ENSG00000101096.20	2192.04	-0.236567	0.0714674	-3.31014	0.000932506	0.0224743	NFATC2	ENSG00000101096	20	-51386962
ENSG00000101104.12	406.148	0.312486	0.092393	3.38214	0.000719226	0.0188635	PABPC1L	ENSG00000101104	20	44910059
ENSG00000101126.18	2409.18	-0.107818	0.0346731	-3.10957	0.00187363	0.0328891	ADNP	ENSG00000101126	20	-50888917
ENSG00000101181.17	473.825	0.191362	0.0609298	3.14069	0.00168548	0.03121	MTG2	ENSG00000101181	20	62183027
ENSG00000101236.17	6442.05	0.394246	0.130156	3.02902	0.00245349	0.0384192	RNF24	ENSG00000101236	20	-3927313
ENSG00000101425.14	117.949	-1.08794	0.247159	-4.40179	1.07363e-05	0.00134745	BPI	ENSG00000101425	20	38304155
ENSG00000101665.9	343.338	-0.319363	0.0890582	-3.58601	0.000335779	0.012261	SMAD7	ENSG00000101665	18	-48919852
ENSG00000102753.10	577.271	-0.198625	0.0490466	-4.04972	5.12786e-05	0.00381066	KPNA3	ENSG00000102753	13	-49699320
ENSG00000102760.13	226.842	0.380905	0.0939291	4.05524	5.0082e-05	0.00381066	RGCC	ENSG00000102760	13	41457549
ENSG00000102837.7	71.0533	-1.46524	0.396964	-3.69112	0.000223269	0.00941489	OLFM4	ENSG00000102837	13	53028812
ENSG00000102871.16	338.385	0.195651	0.063919	3.06092	0.00220661	0.0362578	TRADD	ENSG00000102871	16	-67154185
ENSG00000102878.16	25.2134	0.550726	0.172715	3.18864	0.00142942	0.0282928	HSF4	ENSG00000102878	16	67163760
ENSG00000102886.15	74.033	0.397199	0.118445	3.35343	0.000798156	0.0201638	GDPD3	ENSG00000102886	16	-30104809
ENSG00000102908.22	4289.96	0.172305	0.0566835	3.03978	0.00236752	0.0376647	NFAT5	ENSG00000102908	16	69565965
ENSG00000102931.8	446.376	-0.132322	0.0437741	-3.02283	0.00250424	0.0387129	ARL2BP	ENSG00000102931	16	57245258
ENSG00000102934.10	42.5154	0.53518	0.177489	3.01528	0.00256742	0.039236	PLLP	ENSG00000102934	16	-57256096
ENSG00000103064.15	1608.81	0.261507	0.0714438	3.66031	0.000251906	0.0101001	SLC7A6	ENSG00000103064	16	68264525
ENSG00000103479.16	5684.73	0.169883	0.0548744	3.09585	0.0019625	0.0338075	RBL2	ENSG00000103479	16	53434470
ENSG00000104177.18	159.427	-0.424864	0.140042	-3.03382	0.00241477	0.0380236	MYEF2	ENSG00000104177	15	-48134631
ENSG00000104472.10	294.849	-0.230296	0.0647748	-3.55533	0.000377498	0.0131503	CHRAC1	ENSG00000104472	8	140511321
ENSG00000104490.18	316.724	-0.322179	0.111229	-2.89654	0.00377308	0.0493266	NCALD	ENSG00000104490	8	-101686541
ENSG00000104643.10	605.167	-0.142924	0.0426601	-3.35029	0.00080727	0.0203535	MTMR9	ENSG00000104643	8	11284815
ENSG00000104852.15	2399.22	0.194277	0.0484228	4.0121	6.01804e-05	0.00419603	SNRNP70	ENSG00000104852	19	49085450
ENSG00000104856.14	380.625	0.237739	0.0768064	3.0953	0.00196612	0.0338075	RELB	ENSG00000104856	19	45001463
ENSG00000104859.15	608.895	0.204063	0.0593967	3.4356	0.000591244	0.0170365	CLASRP	ENSG00000104859	19	45039044
ENSG00000104960.15	548.146	0.172684	0.0556494	3.10306	0.00191529	0.0332828	PTOV1	ENSG00000104960	19	49850734
ENSG00000105053.11	1081.88	0.139778	0.0445784	3.13554	0.00171537	0.0313522	VRK3	ENSG00000105053	19	-49981653
ENSG00000105339.10	7741.05	0.344033	0.110088	3.12507	0.00177761	0.0320064	DENND3	ENSG00000105339	8	141128588
ENSG00000105374.10	1416.25	-0.583546	0.128136	-4.55412	5.26043e-06	0.000848832	NKG7	ENSG00000105374	19	-51371619
ENSG00000105520.10	987.557	0.408076	0.120115	3.39738	0.000680334	0.0183549	PLPPR2	ENSG00000105520	19	11355431
ENSG00000105639.19	3089.18	0.340428	0.0868322	3.92053	8.83558e-05	0.00542396	JAK3	ENSG00000105639	19	-17824783
ENSG00000105656.13	1226.56	0.270097	0.0932073	2.89781	0.00375778	0.0492014	ELL	ENSG00000105656	19	-18442662
ENSG00000105700.11	651.113	0.118854	0.0391186	3.0383	0.00237916	0.0378144	KXD1	ENSG00000105700	19	18557761
ENSG00000105767.3	34.9214	0.43167	0.115441	3.7393	0.000184536	0.00858954	CADM4	ENSG00000105767	19	-43622367
ENSG00000105939.13	4624.68	0.167637	0.0559125	2.99821	0.00271572	0.0405397	ZC3HAV1	ENSG00000105939	7	-139060339
ENSG00000106211.9	275.273	0.502581	0.109801	4.57718	4.71285e-06	0.000795749	HSPB1	ENSG00000106211	7	76302672
ENSG00000106404.13	190.863	0.231389	0.0578903	3.99702	6.41458e-05	0.00441798	CLDN15	ENSG00000106404	7	-101232093
ENSG00000106479.11	687.299	0.222764	0.061496	3.62241	0.000291868	0.0110382	ZNF862	ENSG00000106479	7	149838374
ENSG00000106714.17	1195.62	0.568484	0.18656	3.04719	0.0023099	0.0371668	CNTNAP3	ENSG00000106714	9	-39064709
ENSG00000106868.16	645.562	-0.292593	0.0729159	-4.01275	6.00167e-05	0.00419603	SUSD1	ENSG00000106868	9	-112040782
ENSG00000107362.13	243.46	-0.17028	0.0442001	-3.85247	0.000116931	0.00641152	ABHD17B	ENSG00000107362	9	-71865151
ENSG00000107581.13	3750.42	-0.165219	0.0361132	-4.57505	4.7611e-06	0.000795749	EIF3A	ENSG00000107581	10	-119033671
ENSG00000107758.15	887.502	-0.110044	0.0356314	-3.0884	0.00201237	0.0341297	PPP3CB	ENSG00000107758	10	-73443779
ENSG00000107798.18	1083.82	-0.265242	0.0874237	-3.03398	0.00241353	0.0380236	LIPA	ENSG00000107798	10	-89213572
ENSG00000107854.6	1946.45	-0.123093	0.0276555	-4.45095	8.54931e-06	0.00115606	TNKS2	ENSG00000107854	10	91798425
ENSG00000107897.19	486.016	-0.179969	0.0404875	-4.44503	8.78781e-06	0.00117238	ACBD5	ENSG00000107897	10	-27195213
ENSG00000108010.12	331.344	-0.171979	0.0521996	-3.29465	0.000985435	0.0230611	GLRX3	ENSG00000108010	10	130136374
ENSG00000108055.9	781.03	-0.234731	0.0600398	-3.90959	9.2454e-05	0.00553515	SMC3	ENSG00000108055	10	110567694
ENSG00000108349.17	3152.16	0.213429	0.0731796	2.91651	0.00353973	0.0473927	CASC3	ENSG00000108349	17	40140536
ENSG00000108370.17	69.7749	-0.473668	0.158796	-2.98287	0.00285555	0.0418165	RGS9	ENSG00000108370	17	65137369
ENSG00000108669.16	5977.86	0.0884945	0.0288245	3.07011	0.00213978	0.0356133	CYTH1	ENSG00000108669	17	-78674046
ENSG00000108797.12	55.7593	0.608684	0.177858	3.42229	0.000620953	0.0174809	CNTNAP1	ENSG00000108797	17	42682530
ENSG00000108798.9	626.994	-0.247618	0.0763413	-3.24356	0.00118046	0.0257739	ABI3	ENSG00000108798	17	49210226
ENSG00000108799.13	1921.72	0.156831	0.0447201	3.50695	0.000453271	0.0146484	EZH1	ENSG00000108799	17	-42700274
ENSG00000109065.12	161.891	0.174465	0.055623	3.13656	0.00170944	0.0313505	NAT9	ENSG00000109065	17	-74770528
ENSG00000109103.12	910.551	0.229063	0.0749906	3.05456	0.00225392	0.0367901	UNC119	ENSG00000109103	17	-28546707
ENSG00000109943.9	93.3409	-0.389357	0.122056	-3.18998	0.00142281	0.0282611	CRTAM	ENSG00000109943	11	122862330
ENSG00000109956.13	220.815	-0.71553	0.235672	-3.03613	0.00239638	0.0379794	B3GAT1	ENSG00000109956	11	-134378507
ENSG00000110080.18	320.084	0.416091	0.136447	3.04947	0.00229243	0.0370429	ST3GAL4	ENSG00000110080	11	126355685
ENSG00000110218.9	205.312	-0.295824	0.0691012	-4.28102	1.86038e-05	0.00199497	PANX1	ENSG00000110218	11	94128840
ENSG00000110696.10	1505.7	-0.132614	0.045382	-2.92218	0.00347587	0.0468055	C11orf58	ENSG00000110696	11	16738646
ENSG00000110719.10	2687.12	0.260584	0.0886747	2.93866	0.00329639	0.0453564	TCIRG1	ENSG00000110719	11	68042979
ENSG00000111271.14	455.519	0.169485	0.0540307	3.13683	0.00170784	0.0313505	ACAD10	ENSG00000111271	12	111686052
ENSG00000111530.13	1426.33	-0.164129	0.0564357	-2.90824	0.00363464	0.0482737	CAND1	ENSG00000111530	12	67269357
ENSG00000111615.14	554.306	-0.308764	0.103746	-2.97616	0.00291882	0.0424382	KRR1	ENSG00000111615	12	-75490862
ENSG00000111670.16	1409.95	-0.181775	0.0565355	-3.21524	0.00130335	0.0272962	GNPTAB	ENSG00000111670	12	-101745498
ENSG00000111802.14	1001.39	0.222565	0.0750719	2.9647	0.00302982	0.0431381	TDP2	ENSG00000111802	6	-24649978
ENSG00000111832.13	169.144	-0.328658	0.0937238	-3.50666	0.000453768	0.0146484	RWDD1	ENSG00000111832	6	116571503
ENSG00000112053.14	129.782	0.811322	0.213043	3.80826	0.000139947	0.00716088	SLC26A8	ENSG00000112053	6	-35943513
ENSG00000112144.15	431.407	-0.138508	0.0425021	-3.25885	0.00111865	0.0248994	CILK1	ENSG00000112144	6	-53001305
ENSG00000112511.17	613.631	0.169879	0.0566075	3.001	0.00269097	0.0403479	PHF1	ENSG00000112511	6	4859740
ENSG00000112796.10	62.953	-0.608066	0.148422	-4.09688	4.18751e-05	0.00339469	ENPP5	ENSG00000112796	6	-46159181
ENSG00000113119.12	183.755	0.186807	0.060719	3.07659	0.00209382	0.0351592	TMCO6	ENSG00000113119	5	140639450
ENSG00000113282.13	1382.67	-0.181377	0.0334519	-5.42201	5.89317e-08	1.66413e-05	CLINT1	ENSG00000113282	5	-157785746
ENSG00000113387.12	897.885	-0.296594	0.0807996	-3.67073	0.000241854	0.00987407	SUB1	ENSG00000113387	5	32585556
ENSG00000113441.16	5785.51	-0.121527	0.0359231	-3.38298	0.000717028	0.0188635	LNPEP	ENSG00000113441	5	96958432
ENSG00000113522.14	687.445	-0.231997	0.0689182	-3.36627	0.000761912	0.0195001	RAD50	ENSG00000113522	5	132556976
ENSG00000113658.18	579.421	-0.312495	0.0693643	-4.50513	6.63326e-06	0.000968856	SMAD5	ENSG00000113658	5	136132844
ENSG00000113721.14	62.3543	-0.73364	0.232918	-3.14978	0.00163395	0.0305501	PDGFRB	ENSG00000113721	5	-150113838
ENSG00000113916.18	7387.71	0.445656	0.139086	3.20418	0.00135446	0.0276186	BCL6	ENSG00000113916	3	-187721380
ENSG00000113924.12	25.7802	-0.514369	0.132548	-3.88062	0.00010419	0.00602122	HGD	ENSG00000113924	3	-120628171
ENSG00000114554.11	174.702	0.351763	0.100676	3.49401	0.000475825	0.0150409	PLXNA1	ENSG00000114554	3	126988593
ENSG00000114744.9	285.756	-0.198493	0.0618795	-3.20774	0.00133783	0.0275062	COMMD2	ENSG00000114744	3	-149738469
ENSG00000114805.17	15.3131	-0.863833	0.28792	-3.00026	0.00269749	0.0403742	PLCH1	ENSG00000114805	3	-155479880
ENSG00000114861.21	4943.34	0.15685	0.0460605	3.40531	0.000660891	0.0181559	FOXP1	ENSG00000114861	3	-70954709
ENSG00000115053.16	3131.01	-0.224604	0.052908	-4.24518	2.18421e-05	0.00218977	NCL	ENSG00000115053	2	-231453530
ENSG00000115232.14	5509.86	-0.172735	0.0588924	-2.93306	0.00335636	0.045686	ITGA4	ENSG00000115232	2	181456891
ENSG00000115241.11	750.794	-0.113077	0.0328496	-3.44228	0.000576837	0.0168216	PPM1G	ENSG00000115241	2	-27381198
ENSG00000115523.16	2629.27	-0.448208	0.150899	-2.97025	0.00297561	0.0427916	GNLY	ENSG00000115523	2	85694357
ENSG00000115594.12	389.956	0.489649	0.159745	3.0652	0.00217524	0.0359675	IL1R1	ENSG00000115594	2	102141790
ENSG00000115738.10	686.242	-0.268719	0.07262	-3.70034	0.000215309	0.00931261	ID2	ENSG00000115738	2	8682055
ENSG00000115827.14	404.048	-0.185436	0.0573175	-3.23524	0.00121541	0.0261661	DCAF17	ENSG00000115827	2	171434225
ENSG00000116117.18	17.8518	-0.95084	0.24822	-3.83064	0.000127811	0.00674609	PARD3B	ENSG00000116117	2	204545474
ENSG00000116133.13	106.165	-0.440236	0.150189	-2.93122	0.00337639	0.045875	DHCR24	ENSG00000116133	1	-54849626
ENSG00000116171.18	644.655	-0.214775	0.0508537	-4.22339	2.40656e-05	0.00234215	SCP2	ENSG00000116171	1	52927275
ENSG00000116199.12	655.869	-0.219474	0.0590142	-3.719	0.000200014	0.0090566	FAM20B	ENSG00000116199	1	179025803
ENSG00000116396.14	438.87	0.356931	0.0768475	4.64466	3.40633e-06	0.000648466	KCNC4	ENSG00000116396	1	110210313
ENSG00000116459.11	673.136	-0.196872	0.0641231	-3.07021	0.00213905	0.0356133	ATP5PB	ENSG00000116459	1	111449463
ENSG00000116667.14	356.058	-0.549466	0.159111	-3.45335	0.000553669	0.0164576	C1orf21	ENSG00000116667	1	184387028
ENSG00000116747.12	1596.54	-0.153659	0.03685	-4.16984	3.04812e-05	0.00270389	RO60	ENSG00000116747	1	193059611
ENSG00000116962.15	237.555	-0.36557	0.125922	-2.90314	0.00369443	0.0487498	NID1	ENSG00000116962	1	-235975831
ENSG00000117036.12	952.938	-0.112136	0.0327106	-3.42813	0.000607761	0.0173647	ETV3	ENSG00000117036	1	-157133183
ENSG00000117155.16	180.872	-0.328732	0.0934257	-3.51864	0.000433761	0.0142427	SSX2IP	ENSG00000117155	1	-84643705
ENSG00000117560.8	132.237	-0.390658	0.124435	-3.13945	0.00169265	0.0312743	FASLG	ENSG00000117560	1	172659007
ENSG00000118113.12	74.3806	-1.13903	0.344706	-3.30436	0.000951925	0.0225889	MMP8	ENSG00000118113	11	-102711795
ENSG00000118418.14	99.8917	-0.23884	0.0812883	-2.93818	0.00330145	0.0453564	HMGN3	ENSG00000118418	6	-79201244
ENSG00000118690.13	119.417	0.361089	0.0867021	4.16471	3.11749e-05	0.00275102	ARMC2	ENSG00000118690	6	108848415
ENSG00000118705.17	1154.82	-0.161661	0.0353206	-4.57696	4.71787e-06	0.000795749	RPN2	ENSG00000118705	20	37179045
ENSG00000119242.8	504.633	-0.181751	0.0491436	-3.69836	0.000216993	0.00935501	CCDC92	ENSG00000119242	12	-109170
ENSG00000119335.16	2697.18	-0.218506	0.0406474	-5.37565	7.63087e-08	2.08532e-05	SET	ENSG00000119335	9	128685071
ENSG00000119523.10	267.363	-0.138557	0.0452196	-3.0641	0.00218329	0.0360198	ALG2	ENSG00000119523	9	-99216424
ENSG00000119535.17	32991	0.337706	0.114978	2.93714	0.00331255	0.0453715	CSF3R	ENSG00000119535	1	-36466042
ENSG00000119559.16	438.554	0.184419	0.0506485	3.64114	0.00027143	0.010507	C19orf25	ENSG00000119559	19	-1473200
ENSG00000119772.16	1373.32	0.233737	0.0559714	4.17601	2.96663e-05	0.00265945	DNMT3A	ENSG00000119772	2	-25281451
ENSG00000120051.15	48.1233	0.504815	0.160729	3.14079	0.00168493	0.03121	CFAP58	ENSG00000120051	10	104353832
ENSG00000120137.7	1692.11	-0.227036	0.0670173	-3.38773	0.000704745	0.0186862	PANK3	ENSG00000120137	5	-168548494
ENSG00000120217.14	197.487	0.712158	0.169257	4.20756	2.58145e-05	0.00245717	CD274	ENSG00000120217	9	5450541
ENSG00000120265.17	423.936	-0.24846	0.063429	-3.91713	8.96089e-05	0.00546128	PCMT1	ENSG00000120265	6	149749694
ENSG00000120306.11	273.016	0.52859	0.148155	3.56781	0.000359979	0.0127387	CYSTM1	ENSG00000120306	5	140175187
ENSG00000120533.13	334.469	-0.183239	0.0525652	-3.48594	0.000490418	0.0153589	ENY2	ENSG00000120533	8	109334346
ENSG00000120688.9	124.274	-0.209908	0.0540854	-3.88104	0.000104011	0.00602122	WBP4	ENSG00000120688	13	41061508
ENSG00000120709.11	2098.49	0.286237	0.0973355	2.94073	0.00327443	0.0451708	FAM53C	ENSG00000120709	5	138338265
ENSG00000121060.18	5208.92	0.422378	0.118069	3.57737	0.000347068	0.0124907	TRIM25	ENSG00000121060	17	-56887908
ENSG00000121481.11	347.44	-0.177311	0.0562978	-3.14951	0.00163542	0.0305501	RNF2	ENSG00000121481	1	185045557
ENSG00000121766.15	164.575	-0.251425	0.0601896	-4.17722	2.95089e-05	0.00265941	ZCCHC17	ENSG00000121766	1	31296981
ENSG00000121774.18	1723.9	-0.0783719	0.0249826	-3.13705	0.00170655	0.0313505	KHDRBS1	ENSG00000121774	1	32013867
ENSG00000121879.5	1232.03	-0.173616	0.0560652	-3.09667	0.00195707	0.0338009	PIK3CA	ENSG00000121879	3	179148356
ENSG00000122025.15	109.364	-0.433854	0.146079	-2.97	0.00297798	0.0427916	FLT3	ENSG00000122025	13	-28003273
ENSG00000122068.13	785.999	-0.254659	0.0556275	-4.57792	4.69614e-06	0.000795749	FYTTD1	ENSG00000122068	3	197749552
ENSG00000122223.13	545.521	-0.265956	0.0764496	-3.47884	0.000503581	0.0155652	CD244	ENSG00000122223	1	-160830159
ENSG00000122376.11	335.07	-0.295709	0.0644049	-4.5914	4.40272e-06	0.000793567	SHLD2	ENSG00000122376	10	87095205
ENSG00000122591.12	627.065	-0.190084	0.0629041	-3.0218	0.00251279	0.0388096	FAM126A	ENSG00000122591	7	-22934230
ENSG00000122644.13	248.951	0.661431	0.178225	3.71121	0.000206268	0.00919684	ARL4A	ENSG00000122644	7	12686826
ENSG00000123329.19	4017.02	0.318239	0.0965728	3.29533	0.000983069	0.0230516	ARHGAP9	ENSG00000123329	12	-57472268
ENSG00000123700.5	2232.99	0.407962	0.127798	3.19224	0.00141176	0.0281521	KCNJ2	ENSG00000123700	17	70169531
ENSG00000124067.17	341.814	0.224315	0.0764673	2.93348	0.00335184	0.045686	SLC12A4	ENSG00000124067	16	-67943473
ENSG00000124215.17	75.8152	0.44554	0.130146	3.42339	0.000618445	0.0174719	CDH26	ENSG00000124215	20	59996373
ENSG00000124222.22	3273.83	0.123284	0.0416942	2.95687	0.00310776	0.0439175	STX16	ENSG00000124222	20	58651282
ENSG00000124469.12	105.54	-1.35601	0.306375	-4.42597	9.60115e-06	0.00126102	CEACAM8	ENSG00000124469	19	-42580242
ENSG00000124532.14	318.482	-0.15375	0.0520949	-2.95134	0.00316395	0.0442843	MRS2	ENSG00000124532	6	24402907
ENSG00000124570.20	1025.17	-0.212872	0.0679308	-3.13366	0.0017264	0.0314182	SERPINB6	ENSG00000124570	6	-2948158
ENSG00000124596.17	384.714	-0.157137	0.0521487	-3.01324	0.00258471	0.039453	OARD1	ENSG00000124596	6	-41071500
ENSG00000124767.7	276.503	-0.187544	0.0623696	-3.00698	0.00263854	0.0397729	GLO1	ENSG00000124767	6	-38675925
ENSG00000124795.17	1368.52	-0.182013	0.0412722	-4.41005	1.03346e-05	0.00133879	DEK	ENSG00000124795	6	-18223859
ENSG00000125249.7	499.648	-0.311146	0.104285	-2.9836	0.00284875	0.041753	RAP2A	ENSG00000125249	13	97434168
ENSG00000125505.17	4754.31	0.330569	0.112707	2.933	0.00335708	0.045686	MBOAT7	ENSG00000125505	19	-148222
ENSG00000125510.18	182.025	0.289875	0.0852401	3.40069	0.000672171	0.0182803	OPRL1	ENSG00000125510	20	2740
ENSG00000125538.12	669.875	0.498363	0.1361	3.66174	0.000250507	0.0101001	IL1B	ENSG00000125538	2	-112829755
ENSG00000125691.13	1120.49	-0.418986	0.131825	-3.17834	0.00148119	0.0287809	RPL23	ENSG00000125691	17	-38847859
ENSG00000125826.20	1112.9	0.205074	0.0681589	3.00876	0.00262316	0.0396823	RBCK1	ENSG00000125826	20	408298
ENSG00000125834.13	1013.73	0.139561	0.0461602	3.02341	0.00249942	0.0386736	STK35	ENSG00000125834	20	2101826
ENSG00000125945.15	220.33	-0.150227	0.0502728	-2.98823	0.00280594	0.0414839	ZNF436	ENSG00000125945	1	-23359447
ENSG00000126246.10	309.124	0.273366	0.0542635	5.03775	4.71046e-07	0.000106215	IGFLR1	ENSG00000126246	19	-35738800
ENSG00000126247.11	2070.06	-0.148229	0.0501236	-2.95727	0.00310379	0.0439175	CAPNS1	ENSG00000126247	19	36140989
ENSG00000126262.4	2374.05	0.429977	0.126181	3.40762	0.000655325	0.0181128	FFAR2	ENSG00000126262	19	35448256
ENSG00000126432.14	828.23	-0.484071	0.130193	-3.71812	0.000200711	0.0090566	PRDX5	ENSG00000126432	11	64318120
ENSG00000126775.9	376.26	-0.124673	0.0420336	-2.96603	0.00301674	0.0429879	ATG14	ENSG00000126775	14	-55366390
ENSG00000126777.18	1191.4	-0.193079	0.0584145	-3.30533	0.000948653	0.0225889	KTN1	ENSG00000126777	14	55580206
ENSG00000127022.15	4046.94	-0.153941	0.0413138	-3.72614	0.000194435	0.00890355	CANX	ENSG00000127022	5	464520
ENSG00000127084.19	4864.4	0.238058	0.0716304	3.32342	0.000889214	0.0218347	FGD3	ENSG00000127084	9	92974435
ENSG00000127124.16	735.597	-0.269476	0.0922256	-2.92192	0.00347882	0.0468055	HIVEP3	ENSG00000127124	1	-41506364
ENSG00000127314.18	3631.28	-0.216939	0.040966	-5.2956	1.18627e-07	3.19032e-05	RAP1B	ENSG00000127314	12	68610898
ENSG00000127329.15	17.2171	-0.811347	0.280821	-2.8892	0.00386229	0.0499532	PTPRB	ENSG00000127329	12	-70515869
ENSG00000127528.5	4985.99	0.169201	0.0557097	3.03719	0.00238792	0.0379044	KLF2	ENSG00000127528	19	16324825
ENSG00000127837.9	474.691	-0.153408	0.0505128	-3.03702	0.0023893	0.0379044	AAMP	ENSG00000127837	2	-218264128
ENSG00000127870.17	664.16	-0.300409	0.0517077	-5.80975	6.25646e-09	2.00006e-06	RNF6	ENSG00000127870	13	-26132114
ENSG00000127989.14	278.729	-0.225183	0.0762097	-2.95478	0.00312891	0.0441041	MTERF1	ENSG00000127989	7	-91870940
ENSG00000128016.7	3945.38	0.330084	0.0786464	4.19707	2.70392e-05	0.00253108	ZFP36	ENSG00000128016	19	39406846
ENSG00000128383.13	2232.24	0.461007	0.140145	3.28949	0.00100369	0.0232951	APOBEC3A	ENSG00000128383	22	38957608
ENSG00000128512.23	648.221	0.708431	0.177981	3.98038	6.88061e-05	0.00462137	DOCK4	ENSG00000128512	7	-111726109
ENSG00000128585.18	3481.98	0.149377	0.044964	3.32214	0.000893283	0.0218573	MKLN1	ENSG00000128585	7	131110093
ENSG00000128594.8	1069.87	0.466359	0.124879	3.73449	0.000188096	0.0086837	LRRC4	ENSG00000128594	7	-128027070
ENSG00000128595.17	461.012	-0.271163	0.0615354	-4.40662	1.04995e-05	0.00133879	CALU	ENSG00000128595	7	128739358
ENSG00000128829.12	535.344	-0.270067	0.04965	-5.43942	5.34555e-08	1.53508e-05	EIF2AK4	ENSG00000128829	15	39934114
ENSG00000128918.15	35.7905	0.707171	0.206578	3.42327	0.000618731	0.0174719	ALDH1A2	ENSG00000128918	15	-57953428
ENSG00000128989.10	2012.36	-0.201735	0.0449853	-4.48445	7.31012e-06	0.00104962	ARPP19	ENSG00000128989	15	-52547044
ENSG00000129244.9	52.7194	0.818907	0.27409	2.98773	0.00281059	0.0414839	ATP1B2	ENSG00000129244	17	7646626
ENSG00000129465.16	415.086	0.229899	0.0708163	3.24641	0.00116869	0.0255498	RIPK3	ENSG00000129465	14	-24336024
ENSG00000129467.13	118.392	0.532522	0.135485	3.93047	8.47786e-05	0.00531563	ADCY4	ENSG00000129467	14	-24318358
ENSG00000129534.14	1041.03	-0.189621	0.0561584	-3.37654	0.000734035	0.0190456	MIS18BP1	ENSG00000129534	14	-45203189
ENSG00000129933.21	1770.64	0.2066	0.0615169	3.35842	0.000783882	0.0199719	MAU2	ENSG00000129933	19	19320828
ENSG00000130305.17	252.678	0.174477	0.0511265	3.41264	0.000643365	0.0178991	NSUN5	ENSG00000130305	7	-73302515
ENSG00000131061.14	168.883	0.225159	0.0555986	4.04973	5.12759e-05	0.00381066	ZNF341	ENSG00000131061	20	33731759
ENSG00000131165.15	768.68	0.137479	0.0457809	3.00297	0.0026736	0.040123	CHMP1A	ENSG00000131165	16	-89644435
ENSG00000131408.15	827.419	0.186835	0.056117	3.32937	0.000870413	0.0215291	NR1H2	ENSG00000131408	19	50376456
ENSG00000132199.20	585.068	0.315539	0.0899976	3.50608	0.000454763	0.0146484	ENOSF1	ENSG00000132199	18	-670317
ENSG00000132294.15	1430.31	-0.131902	0.0388517	-3.395	0.000686283	0.0184386	EFR3A	ENSG00000132294	8	131904092
ENSG00000132305.20	686.198	-0.119755	0.0395449	-3.02834	0.00245902	0.0384346	IMMT	ENSG00000132305	2	-86143935
ENSG00000132463.14	862.844	-0.170229	0.0446101	-3.81592	0.000135675	0.00700836	GRSF1	ENSG00000132463	4	-70815782
ENSG00000132510.10	6353.16	0.335313	0.108921	3.07851	0.00208036	0.0350459	KDM6B	ENSG00000132510	17	7839916
ENSG00000132694.18	1432.96	0.288313	0.0889623	3.24084	0.00119177	0.0258874	ARHGEF11	ENSG00000132694	1	-156934839
ENSG00000132718.9	476.264	-0.280127	0.0828035	-3.38303	0.000716906	0.0188635	SYT11	ENSG00000132718	1	155859566
ENSG00000132781.18	136.16	0.23627	0.0753912	3.13391	0.00172492	0.0314182	MUTYH	ENSG00000132781	1	-45329241
ENSG00000132792.19	438.217	-0.125955	0.0394199	-3.1952	0.00139734	0.0280281	CTNNBL1	ENSG00000132792	20	37693954
ENSG00000133393.13	203.06	-0.24182	0.0676013	-3.57715	0.00034736	0.0124907	CEP20	ENSG00000133393	16	-1523717
ENSG00000133731.10	238.415	-0.215693	0.0575529	-3.74773	0.000178446	0.00842174	IMPA1	ENSG00000133731	8	-81656915
ENSG00000133742.13	749.161	0.818526	0.252938	3.23608	0.00121183	0.0261547	CA1	ENSG00000133742	8	-85327607
ENSG00000133800.9	20.2167	0.620735	0.194734	3.18761	0.00143454	0.028328	LYVE1	ENSG00000133800	11	-10556965
ENSG00000133818.14	187.958	-0.315605	0.0908012	-3.47578	0.000509362	0.0156343	RRAS2	ENSG00000133818	11	-14277919
ENSG00000133943.20	2276.88	0.27017	0.0851224	3.1739	0.00150404	0.0289733	DGLUCY	ENSG00000133943	14	91114012
ENSG00000134108.13	881.939	-0.112082	0.0359105	-3.12115	0.00180149	0.032163	ARL8B	ENSG00000134108	3	5122291
ENSG00000134152.11	949.101	0.308128	0.0895584	3.44053	0.000580573	0.0169014	KATNBL1	ENSG00000134152	15	-34140673
ENSG00000134242.16	675.118	-0.278698	0.0655833	-4.24952	2.14227e-05	0.00216051	PTPN22	ENSG00000134242	1	-113813810
ENSG00000134308.14	1244.81	-0.200094	0.0603425	-3.31597	0.000913265	0.0221049	YWHAQ	ENSG00000134308	2	-9583966
ENSG00000134375.11	185.265	-0.198421	0.0573977	-3.45695	0.00054633	0.0162966	TIMM17A	ENSG00000134375	1	201955502
ENSG00000134440.12	1012.09	-0.160091	0.053359	-3.00026	0.00269748	0.0403742	NARS1	ENSG00000134440	18	-57600655
ENSG00000134539.17	2978.92	-0.420076	0.129364	-3.24725	0.00116527	0.0255079	KLRD1	ENSG00000134539	12	10307817
ENSG00000134815.19	1307.42	0.380084	0.0990234	3.83833	0.000123875	0.00666292	DHX34	ENSG00000134815	19	47349314
ENSG00000134851.13	974.148	0.161977	0.0504635	3.20979	0.00132832	0.0274795	TMEM165	ENSG00000134851	4	55395956
ENSG00000134905.17	1207.34	0.178373	0.0614072	2.90476	0.0036754	0.0486123	CARS2	ENSG00000134905	13	-110663489
ENSG00000135002.12	139.539	-0.310385	0.0945762	-3.28185	0.00103129	0.0235966	RFK	ENSG00000135002	9	-76385525
ENSG00000135046.14	1560.08	-0.281631	0.0757821	-3.71632	0.000202142	0.00908459	ANXA1	ENSG00000135046	9	73151864
ENSG00000135052.16	133.065	-0.384117	0.124011	-3.09745	0.00195195	0.0337468	GOLM1	ENSG00000135052	9	-86026142
ENSG00000135269.18	1408.26	-0.141478	0.0476961	-2.96625	0.00301459	0.0429879	TES	ENSG00000135269	7	116222952
ENSG00000135362.14	813.34	-0.340704	0.115923	-2.93906	0.00329212	0.0453483	PRR5L	ENSG00000135362	11	36400996
ENSG00000135407.10	261.454	0.393765	0.130198	3.02435	0.00249164	0.0386238	AVIL	ENSG00000135407	12	-57797375
ENSG00000135686.13	1712.56	0.118047	0.031732	3.72012	0.00019913	0.00904519	KLHL36	ENSG00000135686	16	84648510
ENSG00000135828.11	1106.7	0.194017	0.0664693	2.91889	0.00351277	0.0471234	RNASEL	ENSG00000135828	1	-182573633
ENSG00000135899.17	3735.41	0.254616	0.0725865	3.50776	0.000451901	0.0146484	SP110	ENSG00000135899	2	-230165185
ENSG00000135966.13	513.002	-0.125494	0.0371758	-3.3757	0.000736283	0.0190456	TGFBRAP1	ENSG00000135966	2	-105264413
ENSG00000136271.10	477.155	0.136665	0.0441954	3.09229	0.00198622	0.0339526	DDX56	ENSG00000136271	7	-44565416
ENSG00000136280.16	1870.79	0.149959	0.0471617	3.17968	0.0014744	0.0287809	CCM2	ENSG00000136280	7	45000187
ENSG00000136286.16	3324.99	-0.141346	0.0464673	-3.04184	0.00235135	0.0375534	MYO1G	ENSG00000136286	7	-44962661
ENSG00000136383.6	55.4493	0.577899	0.182087	3.17375	0.00150484	0.0289733	ALPK3	ENSG00000136383	15	84817355
ENSG00000136521.13	281.543	-0.193218	0.060989	-3.16809	0.00153444	0.0293101	NDUFB5	ENSG00000136521	3	179604793
ENSG00000136636.13	78.672	-0.386046	0.121419	-3.17945	0.00147554	0.0287809	KCTD3	ENSG00000136636	1	215567303
ENSG00000137040.10	417.484	-0.236578	0.0674521	-3.50735	0.000452597	0.0146484	RANBP6	ENSG00000137040	9	-6011024
ENSG00000137124.8	73.7956	-0.249525	0.071825	-3.47407	0.000512636	0.015678	ALDH1B1	ENSG00000137124	9	38392701
ENSG00000137261.14	114.326	0.527595	0.168614	3.12901	0.00175397	0.0316862	KIAA0319	ENSG00000137261	6	-24544103
ENSG00000137312.15	1805.94	0.336293	0.102216	3.29002	0.0010018	0.023294	FLOT1	ENSG00000137312	6	-1983558
ENSG00000137364.5	147.875	-0.257522	0.0730185	-3.52681	0.000420603	0.013935	TPMT	ENSG00000137364	6	-18128313
ENSG00000137441.8	319.854	-0.618763	0.164372	-3.76441	0.000166944	0.00796771	FGFBP2	ENSG00000137441	4	-15960245
ENSG00000137460.8	94.4093	0.419793	0.128004	3.27954	0.00103978	0.0237107	FHDC1	ENSG00000137460	4	152936322
ENSG00000137492.8	746.742	-0.220969	0.0582664	-3.79239	0.000149205	0.00737022	THAP12	ENSG00000137492	11	-76349956
ENSG00000137563.12	14.0857	-0.55534	0.181557	-3.05876	0.00222253	0.0363829	GGH	ENSG00000137563	8	-63015079
ENSG00000137642.13	42789.6	0.388626	0.114968	3.38028	0.000724112	0.0189039	SORL1	ENSG00000137642	11	121452313
ENSG00000137802.14	384.822	0.203938	0.069049	2.95353	0.0031416	0.0442094	MAPKBP1	ENSG00000137802	15	41774483
ENSG00000138311.17	55.5526	-0.653256	0.207223	-3.15244	0.00161913	0.0304174	ZNF365	ENSG00000138311	10	62374156
ENSG00000138326.21	1523.93	-0.394443	0.125341	-3.14696	0.00164978	0.0307167	RPS24	ENSG00000138326	10	78033862
ENSG00000138346.15	105.47	0.490147	0.159281	3.07724	0.00208929	0.0351179	DNA2	ENSG00000138346	10	-68414063
ENSG00000138663.9	146.039	-0.233875	0.0710108	-3.29351	0.000989445	0.0230911	COPS4	ENSG00000138663	4	83035182
ENSG00000138744.16	874.866	-0.420923	0.0917896	-4.58573	4.52392e-06	0.000795749	NAAA	ENSG00000138744	4	-75916438
ENSG00000138757.14	1897.48	-0.136052	0.0327404	-4.15548	3.24606e-05	0.00279178	G3BP2	ENSG00000138757	4	-75642768
ENSG00000138767.13	3324.53	-0.128208	0.0368579	-3.47843	0.000504357	0.0155652	CNOT6L	ENSG00000138767	4	-77713386
ENSG00000138768.14	903.336	-0.191119	0.0520908	-3.66895	0.000243545	0.00991032	USO1	ENSG00000138768	4	75724576
ENSG00000138795.10	2463.86	0.337465	0.116309	2.90144	0.00371454	0.048825	LEF1	ENSG00000138795	4	-108047544
ENSG00000139291.14	381.591	-0.245086	0.0811446	-3.02036	0.0025247	0.038852	TMEM19	ENSG00000139291	12	71686081
ENSG00000139350.11	301.688	-0.233141	0.0725528	-3.2134	0.00131173	0.0273703	NEDD1	ENSG00000139350	12	96907465
ENSG00000139372.15	383.758	-0.121719	0.0383122	-3.17704	0.00148789	0.02881	TDG	ENSG00000139372	12	103965803
ENSG00000139579.13	93.1985	-0.25242	0.070664	-3.57211	0.000354116	0.0125888	NABP2	ENSG00000139579	12	56224341
ENSG00000139631.18	467.236	0.375047	0.092666	4.0473	5.18116e-05	0.00381671	CSAD	ENSG00000139631	12	-53157662
ENSG00000139890.10	180.571	0.499124	0.116483	4.28493	1.82794e-05	0.00198531	REM2	ENSG00000139890	14	22883221
ENSG00000140265.12	562.564	-0.160015	0.0484101	-3.30542	0.000948349	0.0225889	ZSCAN29	ENSG00000140265	15	-43358171
ENSG00000140470.14	71.6451	0.446882	0.151492	2.94988	0.003179	0.0443273	ADAMTS17	ENSG00000140470	15	-99971436
ENSG00000140471.17	809.937	0.249603	0.0832022	2.99995	0.0027002	0.040379	LINS1	ENSG00000140471	15	-100566923
ENSG00000140678.16	9575.84	0.376991	0.127808	2.94967	0.00318113	0.0443273	ITGAX	ENSG00000140678	16	31355175
ENSG00000141012.13	752.9	0.27353	0.0866134	3.15806	0.00158825	0.0301679	GALNS	ENSG00000141012	16	-88813733
ENSG00000141258.13	676.588	0.19804	0.0665618	2.97529	0.00292716	0.0424613	SGSM2	ENSG00000141258	17	2337500
ENSG00000141424.13	402.784	-0.184662	0.0414329	-4.4569	8.31546e-06	0.00114463	SLC39A6	ENSG00000141424	18	-36110999
ENSG00000141429.13	748.934	-0.165668	0.0548391	-3.02099	0.00251949	0.0388423	GALNT1	ENSG00000141429	18	35581739
ENSG00000141497.14	32.0542	0.624426	0.156735	3.98397	6.77731e-05	0.00457482	ZMYND15	ENSG00000141497	17	4740014
ENSG00000141526.16	3351.31	0.326147	0.104893	3.10932	0.00187516	0.0328891	SLC16A3	ENSG00000141526	17	82235773
ENSG00000141562.18	998.322	0.263359	0.090474	2.91088	0.00360412	0.0479315	NARF	ENSG00000141562	17	82458663
ENSG00000141642.9	92.7155	-0.247289	0.0822065	-3.00815	0.00262847	0.0396918	ELAC1	ENSG00000141642	18	50968039
ENSG00000142102.16	2364.03	0.337863	0.113727	2.97084	0.00296989	0.0427916	PGGHG	ENSG00000142102	11	289125
ENSG00000142546.14	758.325	0.2968	0.0708008	4.19204	2.76463e-05	0.00257368	NOSIP	ENSG00000142546	19	-49555467
ENSG00000142552.8	165.246	0.537554	0.137809	3.90071	9.59126e-05	0.00568198	RCN3	ENSG00000142552	19	49528002
ENSG00000142599.19	3820.22	0.298353	0.0759721	3.92713	8.59637e-05	0.00531563	RERE	ENSG00000142599	1	-8352403
ENSG00000142686.8	93.1053	-0.340932	0.0737806	-4.62089	3.82092e-06	0.000703672	C1orf216	ENSG00000142686	1	-35713875
ENSG00000143033.18	560.09	-0.137096	0.0402703	-3.40439	0.000663131	0.0181559	MTF2	ENSG00000143033	1	93079234
ENSG00000143093.15	678.576	0.130499	0.0427959	3.04934	0.00229342	0.0370429	STRIP1	ENSG00000143093	1	110031576
ENSG00000143126.8	89.8354	-0.329716	0.109582	-3.00885	0.00262238	0.0396823	CELSR2	ENSG00000143126	1	109249538
ENSG00000143127.13	27.6166	0.457121	0.145703	3.13736	0.00170479	0.0313505	ITGA10	ENSG00000143127	1	-145891207
ENSG00000143157.11	1195.2	-0.0947486	0.0310076	-3.05565	0.0022457	0.0366913	POGK	ENSG00000143157	1	166839474
ENSG00000143167.12	99.0021	0.409922	0.115574	3.54685	0.000389867	0.0134259	GPA33	ENSG00000143167	1	-167052835
ENSG00000143183.16	412.557	-0.286294	0.077331	-3.70219	0.000213748	0.00930621	TMCO1	ENSG00000143183	1	-165724290
ENSG00000143226.14	13066.2	0.381452	0.117992	3.23286	0.00122559	0.0262726	FCGR2A	ENSG00000143226	1	161505456
ENSG00000143367.16	63.7008	0.594895	0.131619	4.51982	6.18934e-06	0.000922859	TUFT1	ENSG00000143367	1	151540308
ENSG00000143612.20	815.488	-0.118815	0.0343337	-3.4606	0.000538976	0.0162202	C1orf43	ENSG00000143612	1	-154206721
ENSG00000143870.12	876.597	-0.169246	0.0556545	-3.04102	0.00235777	0.0376155	PDIA6	ENSG00000143870	2	-10783390
ENSG00000143933.18	3300.14	-0.182736	0.0581272	-3.14373	0.00166812	0.0309901	CALM2	ENSG00000143933	2	-47160081
ENSG00000143952.20	437.915	-0.210728	0.0495552	-4.2524	2.11494e-05	0.00214571	VPS54	ENSG00000143952	2	-63892149
ENSG00000144648.16	28.6535	0.737333	0.216289	3.40902	0.000651967	0.0180495	ACKR2	ENSG00000144648	3	42809444
ENSG00000144802.11	1707.86	0.312458	0.080863	3.86404	0.000111528	0.0062912	NFKBIZ	ENSG00000144802	3	101827989
ENSG00000144827.9	207.664	-0.215245	0.0738057	-2.91638	0.00354123	0.0473927	ABHD10	ENSG00000144827	3	111979025
ENSG00000145107.15	15.2008	-0.959924	0.323196	-2.9701	0.00297705	0.0427916	TM4SF19	ENSG00000145107	3	-196323546
ENSG00000145287.10	1639.81	-0.239487	0.0664515	-3.60393	0.00031344	0.0116501	PLAC8	ENSG00000145287	4	-83090057
ENSG00000145491.12	162.907	0.422591	0.143909	2.9365	0.00331935	0.0454278	ROPN1L	ENSG00000145491	5	10441878
ENSG00000145649.8	288.684	-0.536472	0.139699	-3.84018	0.000122943	0.00664126	GZMA	ENSG00000145649	5	55102645
ENSG00000145736.14	359.467	0.497694	0.138172	3.60198	0.0003158	0.0117081	GTF2H2	ENSG00000145736	5	-965643
ENSG00000145740.19	463.782	-0.167558	0.0512839	-3.26726	0.00108596	0.0243356	SLC30A5	ENSG00000145740	5	69094013
ENSG00000145819.18	7026.92	0.329908	0.105788	3.11858	0.00181724	0.0323123	ARHGAP26	ENSG00000145819	5	142770376
ENSG00000145990.11	615.95	-0.29883	0.0913391	-3.27165	0.0010692	0.0242186	GFOD1	ENSG00000145990	6	-13469269
ENSG00000146285.14	1646.07	0.243259	0.0658401	3.69469	0.000220152	0.00937256	SCML4	ENSG00000146285	6	-107702153
ENSG00000146433.8	917.849	-0.198159	0.0548762	-3.61101	0.000305003	0.0114329	TMEM181	ENSG00000146433	6	158536639
ENSG00000146476.11	233.924	-0.183039	0.059569	-3.07272	0.00212116	0.0354077	ARMT1	ENSG00000146476	6	151452257
ENSG00000146592.17	5416.74	0.63613	0.135849	4.68264	2.83208e-06	0.000545272	CREB5	ENSG00000146592	7	28299320
ENSG00000146731.11	755.015	-0.165665	0.0486697	-3.40387	0.000664385	0.0181559	CCT6A	ENSG00000146731	7	56051764
ENSG00000146826.17	675.6	0.249124	0.0824815	3.02037	0.00252468	0.038852	TRAPPC14	ENSG00000146826	7	-100154422
ENSG00000146828.18	2483.83	0.325334	0.0894291	3.6379	0.000274871	0.0105365	SLC12A9	ENSG00000146828	7	100826868
ENSG00000146859.6	2129.32	0.318605	0.10228	3.11502	0.0018393	0.0324617	TMEM140	ENSG00000146859	7	135148071
ENSG00000147439.13	677.358	0.224629	0.0651613	3.44727	0.000566286	0.0166865	BIN3	ENSG00000147439	8	-22620710
ENSG00000147604.14	1670.57	-0.454513	0.135508	-3.35414	0.000796121	0.0201638	RPL7	ENSG00000147604	8	-73290638
ENSG00000147649.10	1808.12	-0.167639	0.0521982	-3.21159	0.00132005	0.0274246	MTDH	ENSG00000147649	8	97644183
ENSG00000147669.11	47.894	-0.46722	0.120915	-3.86405	0.000111522	0.0062912	POLR2K	ENSG00000147669	8	100150635
ENSG00000148019.13	805.243	-0.347201	0.101998	-3.404	0.000664063	0.0181559	CEP78	ENSG00000148019	9	78236074
ENSG00000148200.17	243.84	0.365223	0.11972	3.05063	0.00228362	0.0370429	NR6A1	ENSG00000148200	9	-124517274
ENSG00000148288.13	455.59	0.316171	0.0942701	3.35388	0.000796875	0.0201638	GBGT1	ENSG00000148288	9	-133152947
ENSG00000148346.12	158.027	-1.0321	0.283073	-3.64607	0.000266282	0.0104194	LCN2	ENSG00000148346	9	128149452
ENSG00000148459.16	42.4563	-0.287379	0.0954451	-3.01094	0.0026044	0.0395783	PDSS1	ENSG00000148459	10	26697423
ENSG00000148488.17	74.7295	-0.473725	0.142486	-3.32471	0.000885094	0.0217967	ST8SIA6	ENSG00000148488	10	-17315420
ENSG00000148516.21	728.744	0.140158	0.0482636	2.90401	0.00368417	0.0486523	ZEB1	ENSG00000148516	10	31319215
ENSG00000148672.9	1264.15	-0.125985	0.0426837	-2.95159	0.00316143	0.0442843	GLUD1	ENSG00000148672	10	-87050201
ENSG00000148835.11	115.789	-0.188635	0.0505881	-3.72884	0.000192364	0.00883259	TAF5	ENSG00000148835	10	103367975
ENSG00000148926.10	445.654	0.86396	0.169515	5.09665	3.45723e-07	8.13553e-05	ADM	ENSG00000148926	11	10305072
ENSG00000149231.14	873.798	-0.274122	0.0833506	-3.28878	0.00100622	0.0233221	CCDC82	ENSG00000149231	11	-96352764
ENSG00000149289.11	85.9082	-0.41108	0.123492	-3.32881	0.000872184	0.0215414	ZC3H12C	ENSG00000149289	11	110093391
ENSG00000149294.16	258.883	-0.533533	0.149569	-3.56715	0.000360892	0.0127387	NCAM1	ENSG00000149294	11	112961419
ENSG00000149531.15	84.2184	-0.41034	0.116362	-3.52641	0.000421235	0.013935	NA	ENSG00000149531	NA	NA
ENSG00000149716.12	479.893	0.126891	0.0413532	3.06846	0.00215162	0.0357025	LTO1	ENSG00000149716	11	-69665563
ENSG00000150045.12	165.45	-0.57857	0.142555	-4.05858	4.93717e-05	0.00380432	KLRF1	ENSG00000150045	12	9827480
ENSG00000150048.10	39.8886	0.392074	0.133436	2.93828	0.00330038	0.0453564	CLEC1A	ENSG00000150048	12	-10069553
ENSG00000150337.13	423.058	0.822036	0.206558	3.97968	6.90082e-05	0.00462137	FCGR1A	ENSG00000150337	1	149782693
ENSG00000150403.18	746.729	0.215731	0.0652584	3.30579	0.000947084	0.0225889	TMCO3	ENSG00000150403	13	113491020
ENSG00000150637.9	1704.07	-0.205583	0.0699742	-2.93798	0.00330362	0.0453564	CD226	ENSG00000150637	18	-69853273
ENSG00000151150.22	813.004	0.324568	0.105137	3.0871	0.00202123	0.0342457	ANK3	ENSG00000151150	10	-60026297
ENSG00000151239.13	243.878	-0.200633	0.0691246	-2.90248	0.00370216	0.0487758	TWF1	ENSG00000151239	12	-43793722
ENSG00000151687.14	150.782	-0.235359	0.0787248	-2.98964	0.00279303	0.0413295	ANKAR	ENSG00000151687	2	189675984
ENSG00000151726.14	11776.9	0.528225	0.174691	3.02377	0.00249643	0.0386627	ACSL1	ENSG00000151726	4	-184755594
ENSG00000151743.11	170.971	0.258377	0.0834616	3.09576	0.00196309	0.0338075	AMN1	ENSG00000151743	12	-31671136
ENSG00000152133.14	248.924	-0.348179	0.0861349	-4.04225	5.29411e-05	0.0038591	GPATCH11	ENSG00000152133	2	37084517
ENSG00000152234.16	2198.99	-0.139981	0.0384495	-3.64064	0.00027196	0.010507	ATP5F1A	ENSG00000152234	18	-46084143
ENSG00000152332.16	3285.45	-0.18202	0.0447304	-4.06928	4.71588e-05	0.00369913	UHMK1	ENSG00000152332	1	162497173
ENSG00000152969.20	83.8325	-0.508549	0.152247	-3.34028	0.000836927	0.0208837	JAKMIP1	ENSG00000152969	4	-6053754
ENSG00000153130.17	103.628	-0.382276	0.117903	-3.24229	0.00118575	0.025856	SCOC	ENSG00000153130	4	140343442
ENSG00000153157.13	21.8308	-1.19014	0.409823	-2.90403	0.00368393	0.0486523	SYCP2L	ENSG00000153157	6	10887051
ENSG00000153551.14	664.557	0.150584	0.0465277	3.23643	0.00121035	0.0261547	CMTM7	ENSG00000153551	3	32391852
ENSG00000153563.15	1351.72	-0.45974	0.132124	-3.47961	0.000502143	0.0155536	CD8A	ENSG00000153563	2	-86784609
ENSG00000153879.9	364.352	-0.171413	0.0550202	-3.11545	0.00183662	0.0324482	CEBPG	ENSG00000153879	19	33374523
ENSG00000153914.16	1516.51	-0.130086	0.0386055	-3.36962	0.00075273	0.0192943	SREK1	ENSG00000153914	5	66144299
ENSG00000153989.8	611.357	-0.184877	0.0586316	-3.1532	0.00161489	0.0304174	NUS1	ENSG00000153989	6	117675468
ENSG00000154001.14	997.749	-0.126846	0.0339067	-3.74104	0.000183259	0.00855361	PPP2R5E	ENSG00000154001	14	-63371363
ENSG00000154016.13	360.464	0.295998	0.0933767	3.16993	0.00152475	0.0291908	GRAP	ENSG00000154016	17	-19020655
ENSG00000154059.11	200.987	-0.301521	0.0981076	-3.07337	0.00211659	0.0353663	IMPACT	ENSG00000154059	18	24426669
ENSG00000154127.10	859.703	0.240081	0.0592141	4.05446	5.02502e-05	0.00381066	UBASH3B	ENSG00000154127	11	122655721
ENSG00000154358.21	1137.29	0.587356	0.128331	4.57688	4.71972e-06	0.000795749	OBSCN	ENSG00000154358	1	228208129
ENSG00000154556.18	9.61957	-1.44706	0.348045	-4.15766	3.21518e-05	0.00279178	SORBS2	ENSG00000154556	4	-185585443
ENSG00000154723.12	112.25	-0.258168	0.0855664	-3.01717	0.0025515	0.0391223	ATP5PF	ENSG00000154723	21	-25724479
ENSG00000154727.10	664.515	-0.16528	0.0500173	-3.30446	0.00095158	0.0225889	GABPA	ENSG00000154727	21	25734971
ENSG00000154803.13	955.908	0.261497	0.0758673	3.44676	0.000567343	0.0166883	FLCN	ENSG00000154803	17	-17212212
ENSG00000154814.14	1572.65	0.277487	0.0948691	2.92494	0.0034452	0.046623	OXNAD1	ENSG00000154814	3	16265211
ENSG00000154928.18	857.364	0.510047	0.124372	4.10096	4.11439e-05	0.00339469	EPHB1	ENSG00000154928	3	134795259
ENSG00000155090.15	484.763	-0.298342	0.0784343	-3.80371	0.000142544	0.00718784	KLF10	ENSG00000155090	8	-102648776
ENSG00000155256.17	583.153	0.182867	0.051037	3.58302	0.00033965	0.012337	ZFYVE27	ENSG00000155256	10	97737120
ENSG00000155368.16	152.511	-0.365318	0.0950266	-3.84437	0.00012086	0.00656326	DBI	ENSG00000155368	2	119366976
ENSG00000155849.15	2505.98	0.179751	0.0565445	3.17893	0.00147817	0.0287809	ELMO1	ENSG00000155849	7	-36852905
ENSG00000156042.18	108.024	0.309632	0.0922205	3.35752	0.000786455	0.0200046	CFAP70	ENSG00000156042	10	-73253763
ENSG00000156253.7	56.8324	-0.316194	0.0892072	-3.54449	0.000393377	0.0134708	RWDD2B	ENSG00000156253	21	-29005758
ENSG00000156256.15	581.097	-0.134675	0.0435696	-3.09102	0.00199469	0.034	USP16	ENSG00000156256	21	29024616
ENSG00000156876.10	97.2128	-0.223397	0.0745301	-2.99741	0.00272288	0.0405887	SASS6	ENSG00000156876	1	-100083569
ENSG00000157191.20	1352.92	0.106558	0.0348269	3.05966	0.00221588	0.0363092	NECAP2	ENSG00000157191	1	16440671
ENSG00000157322.17	90.2673	0.921717	0.217443	4.23889	2.24625e-05	0.00223872	CLEC18A	ENSG00000157322	16	69950901
ENSG00000157500.12	886.435	-0.16744	0.054009	-3.10023	0.0019337	0.0334997	APPL1	ENSG00000157500	3	57227728
ENSG00000157554.19	15.4189	-0.978459	0.282983	-3.45766	0.000544885	0.0162966	ERG	ENSG00000157554	21	-38380027
ENSG00000157985.19	258.869	-0.554568	0.159374	-3.47965	0.000502063	0.0155536	AGAP1	ENSG00000157985	2	235494042
ENSG00000158089.15	58.7705	1.00961	0.243853	4.14024	3.46945e-05	0.00296883	GALNT14	ENSG00000158089	2	-30910466
ENSG00000158106.14	54.4125	0.376605	0.124466	3.02576	0.00248011	0.0385646	RHPN1	ENSG00000158106	8	143368875
ENSG00000158122.12	136.773	-0.220812	0.0742821	-2.97261	0.00295275	0.0427594	PRXL2C	ENSG00000158122	9	-96639577
ENSG00000158623.14	212.857	-0.204637	0.0706584	-2.89614	0.00377779	0.0493501	COPG2	ENSG00000158623	7	-130546787
ENSG00000158805.12	1534.74	0.164196	0.0497337	3.3015	0.000961685	0.0226934	ZNF276	ENSG00000158805	16	89721001
ENSG00000159200.18	138.47	-0.184491	0.0555863	-3.31901	0.000903381	0.0219283	RCAN1	ENSG00000159200	21	-34521052
ENSG00000159216.18	2174.29	0.102278	0.0332479	3.07622	0.00209644	0.0351684	RUNX1	ENSG00000159216	21	-34787800
ENSG00000159314.11	3358.38	0.237871	0.075374	3.15587	0.0016002	0.0302929	ARHGAP27	ENSG00000159314	17	-84410
ENSG00000159588.15	113.699	0.302166	0.0882296	3.42477	0.000615317	0.0174719	CCDC17	ENSG00000159588	1	-45620043
ENSG00000159674.12	547.236	-0.51038	0.142536	-3.5807	0.000342671	0.0123793	SPON2	ENSG00000159674	4	-1166932
ENSG00000160055.19	249.788	0.259481	0.0666774	3.89159	9.95898e-05	0.00583858	TMEM234	ENSG00000160055	1	-32216199
ENSG00000160087.20	558.567	0.164891	0.0403831	4.08316	4.44277e-05	0.0035674	UBE2J2	ENSG00000160087	1	-1253911
ENSG00000160318.6	51.2296	-0.453219	0.146934	-3.08451	0.0020389	0.0344762	CLDND2	ENSG00000160318	19	-51367097
ENSG00000160959.8	336.447	0.200788	0.0572207	3.50901	0.000449782	0.0146484	LRRC14	ENSG00000160959	8	144517991
ENSG00000160961.12	733.196	0.246884	0.0742738	3.32397	0.000887447	0.0218229	ZNF333	ENSG00000160961	19	14690047
ENSG00000160999.10	300.128	0.367403	0.11238	3.2693	0.00107814	0.0242912	SH2B2	ENSG00000160999	7	102285140
ENSG00000161010.15	409.633	0.257299	0.0726502	3.54162	0.000397683	0.0135029	MRNIP	ENSG00000161010	5	-602835
ENSG00000161036.13	287.633	0.29408	0.101475	2.89807	0.0037547	0.0492002	LRWD1	ENSG00000161036	7	102464882
ENSG00000161040.16	236.95	0.516132	0.163867	3.14971	0.00163432	0.0305501	FBXL13	ENSG00000161040	7	-102812860
ENSG00000161057.12	287.919	-0.230495	0.0694761	-3.31762	0.000907885	0.0220062	PSMC2	ENSG00000161057	7	103347642
ENSG00000161091.13	523.97	0.225504	0.0497361	4.53402	5.78721e-06	0.000899566	MFSD12	ENSG00000161091	19	-3544198
ENSG00000161265.15	178.833	0.244133	0.0797437	3.06147	0.00220253	0.0362578	U2AF1L4	ENSG00000161265	19	-35742526
ENSG00000161328.11	24.1925	0.382083	0.124268	3.07467	0.00210738	0.0352471	LRRC56	ENSG00000161328	11	537526
ENSG00000161381.14	191.661	0.564887	0.129689	4.3557	1.32642e-05	0.00160525	PLXDC1	ENSG00000161381	17	-39063312
ENSG00000161912.18	191.053	0.491259	0.0875133	5.61353	1.98243e-08	5.99792e-06	ADCY10P1	ENSG00000161912	6	41101033
ENSG00000161960.15	2885.57	-0.133652	0.0394664	-3.38648	0.000707958	0.0187128	EIF4A1	ENSG00000161960	17	7572824
ENSG00000162066.15	311.434	0.21921	0.0636715	3.44282	0.000575677	0.0168167	AMDHD2	ENSG00000162066	16	2520370
ENSG00000162069.16	25.7586	0.91238	0.26879	3.3944	0.000687788	0.0184386	BICDL2	ENSG00000162069	16	-3027681
ENSG00000162368.13	1021.03	-0.153035	0.050297	-3.04264	0.00234517	0.0375361	CMPK1	ENSG00000162368	1	47333789
ENSG00000162385.11	112.924	-0.219197	0.0676981	-3.23786	0.00120429	0.0260924	MAGOH	ENSG00000162385	1	-53226899
ENSG00000162521.19	2361.28	-0.123191	0.0348249	-3.53743	0.000404037	0.0136252	RBBP4	ENSG00000162521	1	32651357
ENSG00000162551.14	3027.33	0.678082	0.198374	3.41821	0.000630348	0.0176821	ALPL	ENSG00000162551	1	21509422
ENSG00000162614.18	63.6451	-0.407433	0.140935	-2.89092	0.00384112	0.0498317	NEXN	ENSG00000162614	1	77888514
ENSG00000162639.16	147.106	-0.216986	0.0643486	-3.37204	0.000746141	0.0192126	HENMT1	ENSG00000162639	1	-108648287
ENSG00000162688.17	535.957	-0.229311	0.0649008	-3.53326	0.000410468	0.0136904	AGL	ENSG00000162688	1	99850974
ENSG00000162695.12	1174.62	-0.125328	0.0413477	-3.03109	0.00243676	0.0382679	SLC30A7	ENSG00000162695	1	100896089
ENSG00000162747.11	26488.1	0.525011	0.13595	3.86179	0.000112557	0.00630163	FCGR3B	ENSG00000162747	1	-161623197
ENSG00000162946.22	1053.91	0.316577	0.108373	2.92117	0.00348718	0.0468543	DISC1	ENSG00000162946	1	231626789
ENSG00000162961.14	76.5072	-0.237985	0.0753513	-3.15834	0.00158669	0.0301679	DPY30	ENSG00000162961	2	-32023904
ENSG00000163162.9	7145.97	0.273689	0.0928606	2.94731	0.00320554	0.0444811	RNF149	ENSG00000163162	2	-101275600
ENSG00000163191.6	4724.84	0.324644	0.111736	2.90546	0.00366714	0.0485409	S100A11	ENSG00000163191	1	-152032505
ENSG00000163235.16	445.545	0.558156	0.144805	3.85453	0.000115952	0.00639927	TGFA	ENSG00000163235	2	-70447284
ENSG00000163319.11	202.613	-0.258711	0.0883106	-2.92955	0.0033945	0.0460841	MRPS18C	ENSG00000163319	4	83455931
ENSG00000163472.19	104.038	0.19791	0.0567123	3.48972	0.000483534	0.0151995	TMEM79	ENSG00000163472	1	156284324
ENSG00000163508.13	466.003	-0.392905	0.126554	-3.10465	0.00190506	0.033207	EOMES	ENSG00000163508	3	-27715948
ENSG00000163510.14	464.671	-0.168279	0.053874	-3.12356	0.00178675	0.0321028	CWC22	ENSG00000163510	2	-179944875
ENSG00000163513.19	7005.39	0.194481	0.0512106	3.79767	0.000146065	0.00727874	TGFBR2	ENSG00000163513	3	30606600
ENSG00000163564.15	854.606	-0.327516	0.0932944	-3.51057	0.000447152	0.0146257	PYHIN1	ENSG00000163564	1	158931551
ENSG00000163568.15	114.365	0.36216	0.115656	3.13135	0.00174005	0.031565	AIM2	ENSG00000163568	1	-159062483
ENSG00000163590.14	516.618	-0.274394	0.0926741	-2.96085	0.00306796	0.0436077	PPM1L	ENSG00000163590	3	160870597
ENSG00000163635.18	3338.02	0.183198	0.0499934	3.66445	0.000247871	0.0100231	ATXN7	ENSG00000163635	3	63967793
ENSG00000163660.11	3199.72	0.139532	0.0457556	3.0495	0.00229225	0.0370429	CCNL1	ENSG00000163660	3	-157143120
ENSG00000163694.15	2708.3	0.399133	0.122661	3.25396	0.0011381	0.0251734	RBM47	ENSG00000163694	4	-40423279
ENSG00000163743.13	403.431	-0.181439	0.0611188	-2.96862	0.0029914	0.0428115	RCHY1	ENSG00000163743	4	-75479036
ENSG00000163807.6	651.811	-0.212985	0.0628407	-3.38928	0.00070077	0.0186475	KIAA1143	ENSG00000163807	3	-44748743
ENSG00000163939.18	1937.09	-0.111764	0.0287848	-3.88273	0.000103289	0.00601384	PBRM1	ENSG00000163939	3	-52545366
ENSG00000163946.13	2044.99	-0.190969	0.0522819	-3.65268	0.000259517	0.0102974	TASOR	ENSG00000163946	3	-56620131
ENSG00000163961.4	1003.16	-0.129003	0.0401875	-3.21002	0.00132727	0.0274795	RNF168	ENSG00000163961	3	-196468785
ENSG00000164151.12	1429.56	-0.131502	0.0404729	-3.24913	0.0011576	0.0254057	ICE1	ENSG00000164151	5	5422676
ENSG00000164163.11	541.743	-0.219446	0.0756234	-2.90182	0.00370999	0.0488031	ABCE1	ENSG00000164163	4	145098310
ENSG00000164211.13	197.073	-0.28826	0.0873931	-3.29842	0.00097229	0.0228799	STARD4	ENSG00000164211	5	-111496034
ENSG00000164252.13	520.208	-0.124121	0.0407472	-3.04612	0.00231817	0.0372291	AGGF1	ENSG00000164252	5	77030403
ENSG00000164300.17	2782.04	0.213693	0.0539901	3.958	7.55795e-05	0.00492517	SERINC5	ENSG00000164300	5	-80111224
ENSG00000164414.18	202.956	-0.252885	0.0679284	-3.72281	0.000197016	0.00897324	SLC35A1	ENSG00000164414	6	87472924
ENSG00000164509.15	16.8734	0.711201	0.234682	3.03049	0.00244158	0.0382679	IL31RA	ENSG00000164509	5	55851356
ENSG00000164512.18	102.014	0.617399	0.136479	4.52375	6.07541e-06	0.000919069	ANKRD55	ENSG00000164512	5	-56099679
ENSG00000164654.16	364.161	-0.187564	0.0535277	-3.50406	0.000458214	0.0146651	MIOS	ENSG00000164654	7	7566883
ENSG00000164821.5	26.272	-1.42804	0.361436	-3.95102	7.78184e-05	0.00501322	DEFA4	ENSG00000164821	8	-330942
ENSG00000165071.14	1939.33	0.251033	0.0840876	2.98538	0.00283227	0.0416194	TMEM71	ENSG00000165071	8	-132709940
ENSG00000165118.15	138.335	-0.22787	0.057981	-3.93008	8.49167e-05	0.00531563	C9orf64	ENSG00000165118	9	-83938311
ENSG00000165156.15	375.081	-0.252711	0.0774709	-3.26201	0.00110626	0.0246949	ZHX1	ENSG00000165156	8	-123248455
ENSG00000165178.9	1815.95	0.401026	0.125199	3.20311	0.0013595	0.027652	NCF1C	ENSG00000165178	7	-75156577
ENSG00000165512.5	181.305	-0.328401	0.0924022	-3.55404	0.00037936	0.0131677	ZNF22	ENSG00000165512	10	45000922
ENSG00000165527.7	2424.01	-0.143173	0.0334084	-4.28555	1.82291e-05	0.00198531	ARF6	ENSG00000165527	14	49893081
ENSG00000165609.13	710.393	0.181799	0.0576356	3.15428	0.00160894	0.0303567	NUDT5	ENSG00000165609	10	-12165327
ENSG00000165617.14	61.4403	0.869491	0.231692	3.75279	0.000174877	0.00827639	DACT1	ENSG00000165617	14	58637961
ENSG00000165629.20	346.088	-0.196925	0.06556	-3.00373	0.00266689	0.0400577	ATP5F1C	ENSG00000165629	10	7788103
ENSG00000165660.8	260.065	-0.128955	0.0406801	-3.16998	0.0015245	0.0291908	ABRAXAS2	ENSG00000165660	10	124801818
ENSG00000165732.13	1398.51	-0.219622	0.0483456	-4.54274	5.55281e-06	0.000887558	DDX21	ENSG00000165732	10	68956439
ENSG00000165934.13	1363.51	-0.153461	0.0519173	-2.95587	0.00311786	0.043985	CPSF2	ENSG00000165934	14	92121968
ENSG00000166025.18	55.55	-0.369228	0.125925	-2.93214	0.00336637	0.0457756	AMOTL1	ENSG00000166025	11	94768355
ENSG00000166037.11	534.74	-0.193411	0.0602685	-3.20916	0.00133124	0.0274872	CEP57	ENSG00000166037	11	95790460
ENSG00000166170.9	795.416	-0.134164	0.0419367	-3.19921	0.00137804	0.0278617	BAG5	ENSG00000166170	14	-103556550
ENSG00000166199.13	122.684	-0.20343	0.0668782	-3.0418	0.00235166	0.0375534	ALKBH3	ENSG00000166199	11	43880830
ENSG00000166266.14	611.404	-0.199851	0.0588203	-3.39765	0.000679675	0.0183549	CUL5	ENSG00000166266	11	108008897
ENSG00000166411.14	356.421	-0.235922	0.0691233	-3.41306	0.000642381	0.0178991	IDH3A	ENSG00000166411	15	78149361
ENSG00000166454.10	662.976	-0.170546	0.0382793	-4.45531	8.37716e-06	0.00114463	ATMIN	ENSG00000166454	16	81037197
ENSG00000166598.15	2585.46	-0.229988	0.069906	-3.28997	0.00100199	0.023294	HSP90B1	ENSG00000166598	12	103930409
ENSG00000166619.15	1033.98	0.0979153	0.0264866	3.69679	0.000218343	0.00936045	BLCAP	ENSG00000166619	20	-37517416
ENSG00000166780.11	18.6582	-0.743538	0.206788	-3.59565	0.000323586	0.0119185	BMERB1	ENSG00000166780	16	1092564
ENSG00000166855.9	706.237	-0.128721	0.0439588	-2.92823	0.00340901	0.0461702	CLPX	ENSG00000166855	15	-65148219
ENSG00000166902.5	182.48	-0.143817	0.0497475	-2.89095	0.00384083	0.0498317	MRPL16	ENSG00000166902	11	-59806139
ENSG00000166938.13	389.985	-0.232223	0.0674451	-3.44314	0.000575006	0.0168167	DIS3L	ENSG00000166938	15	66293308
ENSG00000166974.13	1347.18	-0.161945	0.0493406	-3.28219	0.00103005	0.0235966	MAPRE2	ENSG00000166974	18	35041412
ENSG00000166986.15	1284.62	0.299506	0.071252	4.20347	2.62849e-05	0.00247414	MARS1	ENSG00000166986	12	57488067
ENSG00000167004.13	2055.31	-0.187326	0.0488427	-3.83529	0.000125419	0.00669092	PDIA3	ENSG00000167004	15	43746437
ENSG00000167088.11	184.577	-0.548171	0.154091	-3.55745	0.000374477	0.0131503	SNRPD1	ENSG00000167088	18	21612313
ENSG00000167106.12	1952.09	0.307668	0.0956221	3.21754	0.00129294	0.0271118	FAM102A	ENSG00000167106	9	-127940581
ENSG00000167123.19	22.6067	-0.682802	0.198614	-3.43783	0.000586402	0.0170113	CERCAM	ENSG00000167123	9	128419159
ENSG00000167173.19	5054.72	0.253393	0.0865116	2.929	0.0034005	0.0460917	C15orf39	ENSG00000167173	15	75201881
ENSG00000167261.14	1828.01	0.264285	0.085481	3.09173	0.0019899	0.0339526	DPEP2	ENSG00000167261	16	-67987394
ENSG00000167315.18	341.248	-0.294757	0.0716526	-4.11369	3.89391e-05	0.00326606	ACAA2	ENSG00000167315	18	-49782163
ENSG00000167434.10	135.82	0.590998	0.176437	3.34963	0.000809206	0.020372	CA4	ENSG00000167434	17	60149972
ENSG00000167522.16	4619.63	0.136861	0.0429306	3.18796	0.0014328	0.0283266	ANKRD11	ENSG00000167522	16	-89286661
ENSG00000167536.14	401.391	0.523018	0.128871	4.05846	4.9398e-05	0.00380432	DHRS13	ENSG00000167536	17	-28897780
ENSG00000167615.16	4375.93	0.201047	0.0511943	3.92714	8.59623e-05	0.00531563	LENG8	ENSG00000167615	19	54449198
ENSG00000167635.11	680.719	-0.198983	0.0622523	-3.1964	0.00139153	0.0280008	ZNF146	ENSG00000167635	19	36215105
ENSG00000167676.4	248.703	0.630915	0.169833	3.71491	0.000203275	0.00910295	PLIN4	ENSG00000167676	19	-4502195
ENSG00000167874.7	48.77	0.620582	0.14281	4.34551	1.38951e-05	0.00163489	TMEM88	ENSG00000167874	17	7855065
ENSG00000167904.15	186.827	-0.203002	0.0568	-3.57398	0.000351599	0.0125419	TMEM68	ENSG00000167904	8	-55738758
ENSG00000167968.13	13.9616	0.434465	0.134957	3.21927	0.00128515	0.0269819	DNASE1L2	ENSG00000167968	16	2236443
ENSG00000168010.11	6675.45	0.392199	0.111953	3.50325	0.000459611	0.0146651	ATG16L2	ENSG00000168010	11	72814410
ENSG00000168246.6	122.541	-0.161116	0.0517909	-3.1109	0.00186519	0.0328162	UBTD2	ENSG00000168246	5	-172209645
ENSG00000168282.6	546.825	-0.144609	0.0396896	-3.6435	0.000268956	0.0104998	MGAT2	ENSG00000168282	14	49620798
ENSG00000168329.13	3140.87	-0.407324	0.109935	-3.70514	0.000211274	0.00926667	CX3CR1	ENSG00000168329	3	-39263495
ENSG00000168385.18	2310.26	-0.124805	0.0419336	-2.97625	0.00291796	0.0424382	SEPTIN2	ENSG00000168385	2	241316164
ENSG00000168591.16	617.569	0.212638	0.0601248	3.5366	0.000405307	0.0136252	TMUB2	ENSG00000168591	17	44186971
ENSG00000168646.13	230.648	0.380422	0.127071	2.99377	0.00275558	0.0408467	AXIN2	ENSG00000168646	17	-65528564
ENSG00000168675.18	714.865	0.186727	0.0533833	3.49786	0.000469006	0.0148945	LDLRAD4	ENSG00000168675	18	13217681
ENSG00000168772.11	10.4106	-0.866191	0.29112	-2.97537	0.00292632	0.0424613	CXXC4	ENSG00000168772	4	-104468309
ENSG00000169180.11	11505.2	0.321513	0.100052	3.21347	0.00131141	0.0273703	XPO6	ENSG00000169180	16	-28097975
ENSG00000169220.18	1659.64	0.283944	0.0705758	4.02325	5.73994e-05	0.00410346	RGS14	ENSG00000169220	5	177357923
ENSG00000169871.13	3972.77	0.13526	0.0459091	2.94625	0.00321657	0.0445612	TRIM56	ENSG00000169871	7	101085480
ENSG00000170027.7	1352.36	-0.177829	0.042524	-4.18185	2.89153e-05	0.00264817	YWHAG	ENSG00000170027	7	-76326798
ENSG00000170074.19	198.429	0.550689	0.175815	3.13221	0.00173495	0.0315062	FAM153A	ENSG00000170074	5	-177711049
ENSG00000170191.5	61.2878	-0.239501	0.0806646	-2.9691	0.00298677	0.0428115	NANP	ENSG00000170191	20	-25612935
ENSG00000170242.18	1248.14	-0.163922	0.054902	-2.98571	0.00282917	0.0416194	USP47	ENSG00000170242	11	11841971
ENSG00000170385.10	635.89	-0.239776	0.0709924	-3.37749	0.000731497	0.0190456	SLC30A1	ENSG00000170385	1	-211571567
ENSG00000170542.6	1780.55	-0.214416	0.0566518	-3.7848	0.000153834	0.00744689	SERPINB9	ENSG00000170542	6	-2887269
ENSG00000170571.12	2980.55	-0.213645	0.0521483	-4.09688	4.18749e-05	0.00339469	EMB	ENSG00000170571	5	-50396191
ENSG00000170606.15	966.014	-0.204287	0.0602844	-3.38872	0.000702186	0.0186475	HSPA4	ENSG00000170606	5	133052012
ENSG00000170759.11	1892.75	-0.157989	0.053423	-2.95732	0.00310329	0.0439175	KIF5B	ENSG00000170759	10	-32009015
ENSG00000170855.4	47.608	-0.381576	0.102069	-3.73842	0.000185182	0.00859601	TRIAP1	ENSG00000170855	12	-120443963
ENSG00000170860.4	98.0077	-0.256749	0.0727347	-3.52994	0.000415648	0.0138356	3.00 LSM	ENSG00000170860	3	14178816
ENSG00000170892.12	740.153	0.311195	0.107346	2.89898	0.0037438	0.0490953	TSEN34	ENSG00000170892	19	54190343
ENSG00000170956.17	1386.68	0.431736	0.123213	3.50397	0.000458381	0.0146651	CEACAM3	ENSG00000170956	19	41796586
ENSG00000171049.9	3021.2	0.464763	0.142897	3.25244	0.00114418	0.0251948	FPR2	ENSG00000171049	19	51763388
ENSG00000171163.15	210.604	0.299	0.0789218	3.78856	0.000151524	0.00741511	ZNF692	ENSG00000171163	1	-248850007
ENSG00000171223.6	2722.34	0.312341	0.100071	3.12119	0.00180123	0.032163	JUNB	ENSG00000171223	19	12791485
ENSG00000171236.10	1105.21	0.518325	0.166591	3.11136	0.0018623	0.0327993	LRG1	ENSG00000171236	19	-4536401
ENSG00000171502.15	22.0307	-0.576735	0.157575	-3.66006	0.000252159	0.0101001	COL24A1	ENSG00000171502	1	-85729232
ENSG00000171812.13	40.6212	-0.58433	0.127057	-4.59895	4.24634e-06	0.000773611	COL8A2	ENSG00000171812	1	-36095238
ENSG00000171853.16	1285.31	0.117911	0.0391611	3.01092	0.0026046	0.0395783	TRAPPC12	ENSG00000171853	2	3379674
ENSG00000171867.17	707.741	-0.156434	0.0484308	-3.23006	0.00123764	0.0263725	PRNP	ENSG00000171867	20	4686455
ENSG00000172053.18	1068.2	-0.138413	0.0435774	-3.17625	0.0014919	0.02881	QARS1	ENSG00000172053	3	-49095931
ENSG00000172086.9	220.007	-0.219417	0.0689034	-3.18442	0.00145046	0.0285085	KRCC1	ENSG00000172086	2	-88027204
ENSG00000172115.9	493.54	-0.249031	0.0735341	-3.38661	0.000707624	0.0187128	CYCS	ENSG00000172115	7	-25118655
ENSG00000172164.15	737.307	-0.190748	0.0499482	-3.81892	0.000134035	0.00694556	SNTB1	ENSG00000172164	8	-120535755
ENSG00000172232.10	26.3272	-1.18019	0.254773	-4.63232	3.61598e-06	0.000680729	AZU1	ENSG00000172232	19	827836
ENSG00000172578.12	1504.83	0.174694	0.0472621	3.69629	0.000218777	0.00936045	KLHL6	ENSG00000172578	3	-183487550
ENSG00000172771.12	56.6658	0.466035	0.120625	3.86352	0.000111766	0.0062912	EFCAB12	ENSG00000172771	3	-129401320
ENSG00000172780.16	1043.06	0.266443	0.0840282	3.17088	0.00151978	0.0291615	RAB43	ENSG00000172780	3	-129087568
ENSG00000172888.12	741.967	-0.223259	0.0530876	-4.20548	2.60529e-05	0.002466	ZNF621	ENSG00000172888	3	40524877
ENSG00000173040.13	23.8887	-0.613017	0.167699	-3.65547	0.00025671	0.0102241	EVC2	ENSG00000173040	4	-5562418
ENSG00000173110.8	2060.97	0.495789	0.129319	3.83384	0.000126156	0.00669092	HSPA6	ENSG00000173110	1	161524539
ENSG00000173212.4	23.1776	0.583676	0.194024	3.00827	0.00262741	0.0396918	MAB21L3	ENSG00000173212	1	116111754
ENSG00000173262.11	36.8698	-1.37986	0.461845	-2.98771	0.00281081	0.0414839	SLC2A14	ENSG00000173262	12	-7812513
ENSG00000173276.14	441.37	-0.160274	0.0534774	-2.99704	0.00272619	0.0405887	ZBTB21	ENSG00000173276	21	-41986830
ENSG00000173281.5	2730.42	0.442844	0.130087	3.40421	0.000663564	0.0181559	PPP1R3B	ENSG00000173281	8	4200089
ENSG00000173327.8	2348.79	0.2214	0.0691441	3.20201	0.00136472	0.0276947	MAP3K11	ENSG00000173327	11	-65597756
ENSG00000173559.13	8926.72	0.27718	0.0941625	2.94364	0.00324382	0.0448979	NABP1	ENSG00000173559	2	191678135
ENSG00000173638.19	1684.37	0.443922	0.104933	4.23053	2.33145e-05	0.00228334	SLC19A1	ENSG00000173638	21	-45512564
ENSG00000173726.11	730.78	-0.173205	0.0587467	-2.94833	0.00319494	0.0444283	TOMM20	ENSG00000173726	1	-235109342
ENSG00000173757.10	6000.87	0.284932	0.0836519	3.40616	0.000658838	0.0181559	STAT5B	ENSG00000173757	17	-42199176
ENSG00000174013.8	179.287	-0.252403	0.0666324	-3.788	0.000151865	0.00741511	FBXO45	ENSG00000174013	3	196568659
ENSG00000174405.13	245.902	-0.315447	0.0637457	-4.94853	7.47755e-07	0.000162426	LIG4	ENSG00000174405	13	-108207443
ENSG00000174482.10	10.5533	-0.994498	0.341402	-2.91298	0.00357997	0.047685	LINGO2	ENSG00000174482	9	-27937620
ENSG00000174600.14	435.124	-0.470274	0.127095	-3.70016	0.00021546	0.00931261	CMKLR1	ENSG00000174600	12	-108288045
ENSG00000174885.12	380.187	0.588628	0.147241	3.99772	6.39549e-05	0.00441798	NLRP6	ENSG00000174885	11	278406
ENSG00000175066.16	785.109	-0.369556	0.0858891	-4.30271	1.68722e-05	0.00190015	GK5	ENSG00000175066	3	-142157526
ENSG00000175216.15	848.402	-0.222976	0.0755189	-2.95259	0.00315118	0.0442561	CKAP5	ENSG00000175216	11	-46743533
ENSG00000175711.8	390.797	0.379234	0.1119	3.38906	0.000701335	0.0186475	B3GNTL1	ENSG00000175711	17	-82942148
ENSG00000175857.8	766.96	-0.35451	0.0998356	-3.55094	0.000383864	0.0132731	GAPT	ENSG00000175857	5	58491434
ENSG00000175894.18	30.01	0.943654	0.223025	4.23115	2.32503e-05	0.00228334	TSPEAR	ENSG00000175894	21	-44497892
ENSG00000176624.11	976.02	-0.180788	0.0555882	-3.25226	0.0011449	0.0251948	MEX3C	ENSG00000176624	18	-51174549
ENSG00000176973.8	410.265	0.178967	0.0617198	2.89967	0.00373559	0.0490637	FAM89B	ENSG00000176973	11	65572537
ENSG00000177042.14	272.18	0.204622	0.0520456	3.9316	8.43837e-05	0.00531563	TMEM80	ENSG00000177042	11	695815
ENSG00000177191.2	317.762	0.373509	0.120548	3.09842	0.00194553	0.0336701	B3GNT8	ENSG00000177191	19	-41425358
ENSG00000177200.17	1845.83	-0.168135	0.0526545	-3.19318	0.00140717	0.0281485	CHD9	ENSG00000177200	16	53054990
ENSG00000177311.11	1538.61	-0.26452	0.0683616	-3.86942	0.000109095	0.00622358	ZBTB38	ENSG00000177311	3	141402348
ENSG00000177337.8	216.649	0.206607	0.0703315	2.93762	0.00330745	0.0453564	NA	ENSG00000177337	NA	NA
ENSG00000177733.7	1303.7	-0.124286	0.0285738	-4.34965	1.36354e-05	0.0016246	HNRNPA0	ENSG00000177733	5	-137745650
ENSG00000177946.6	123.812	-0.188784	0.0638556	-2.95642	0.00311236	0.043944	CENPBD1	ENSG00000177946	16	-89969774
ENSG00000177951.17	816.611	0.250355	0.0662807	3.77719	0.000158609	0.00761281	BET1L	ENSG00000177951	11	-202923
ENSG00000178038.17	148.678	0.565879	0.11542	4.90279	9.44832e-07	0.000195223	ALS2CL	ENSG00000178038	3	-46668994
ENSG00000178074.6	213.2	-0.193812	0.0566334	-3.42222	0.000621112	0.0174809	C2orf69	ENSG00000178074	2	199911292
ENSG00000178162.8	12.0655	-1.33377	0.358189	-3.72365	0.00019636	0.00896748	NA	ENSG00000178162	NA	NA
ENSG00000178404.10	211.414	0.357501	0.102985	3.47139	0.000517777	0.0157453	CEP295NL	ENSG00000178404	17	-78890578
ENSG00000178502.6	479.039	-0.205995	0.0416496	-4.94591	7.57898e-07	0.000162545	KLHL11	ENSG00000178502	17	-41848518
ENSG00000178694.10	677.646	0.187462	0.0600844	3.11998	0.00180864	0.0322566	NSUN3	ENSG00000178694	3	94063060
ENSG00000178814.17	67.6458	1.24203	0.207428	5.98775	2.12759e-09	7.35668e-07	OPLAH	ENSG00000178814	8	-144051265
ENSG00000178927.18	3271.15	0.307514	0.0749218	4.10447	4.05251e-05	0.00338235	CYBC1	ENSG00000178927	17	-82442585
ENSG00000178988.11	592.979	-0.136104	0.0448385	-3.03544	0.00240186	0.0379794	MRFAP1L1	ENSG00000178988	4	-6707700
ENSG00000179021.10	384.657	-0.177537	0.0563126	-3.1527	0.00161767	0.0304174	C3orf38	ENSG00000179021	3	88149958
ENSG00000179134.15	1093.72	0.181057	0.0567688	3.18937	0.00142583	0.0282815	SAMD4B	ENSG00000179134	19	39342420
ENSG00000179163.11	282.609	-0.268446	0.0746742	-3.5949	0.000324514	0.0119268	FUCA1	ENSG00000179163	1	-23845080
ENSG00000179195.16	639.419	-0.141024	0.0449679	-3.13611	0.00171205	0.0313505	ZNF664	ENSG00000179195	12	123973214
ENSG00000179295.17	1270.07	-0.18072	0.0445171	-4.05956	4.91647e-05	0.00380432	PTPN11	ENSG00000179295	12	112418946
ENSG00000179335.18	1959.97	0.143535	0.0448629	3.19942	0.00137703	0.0278617	CLK3	ENSG00000179335	15	74608371
ENSG00000179361.17	895.837	0.199699	0.0575759	3.46846	0.00052346	0.0158658	ARID3B	ENSG00000179361	15	74541219
ENSG00000179598.6	80.9428	0.327498	0.103372	3.16816	0.00153408	0.0293101	PLD6	ENSG00000179598	17	-17200994
ENSG00000179818.14	3187.17	0.403433	0.113848	3.54361	0.000394691	0.0134708	PCBP1-AS1	ENSG00000179818	2	-69962262
ENSG00000179832.17	407.379	0.196205	0.0600336	3.26825	0.00108214	0.0243165	MROH1	ENSG00000179832	8	144148015
ENSG00000179869.15	120.506	-0.841131	0.260847	-3.22462	0.00126141	0.0266782	ABCA13	ENSG00000179869	7	48171457
ENSG00000179967.11	42.0109	0.474987	0.152176	3.1213	0.00180055	0.032163	NA	ENSG00000179967	NA	NA
ENSG00000180008.9	554.637	-0.21155	0.0683919	-3.09321	0.00198004	0.033921	SOCS4	ENSG00000180008	14	55027235
ENSG00000180448.10	7136.07	0.171732	0.0523982	3.27744	0.00104753	0.0238344	ARHGAP45	ENSG00000180448	19	1071209
ENSG00000180543.5	51.2733	-0.430211	0.135613	-3.17234	0.00151217	0.0290485	TSPYL5	ENSG00000180543	8	-97273487
ENSG00000180644.8	3157.67	-0.579788	0.126922	-4.56807	4.92227e-06	0.000801904	PRF1	ENSG00000180644	10	-70597347
ENSG00000180712.4	30.6722	0.521162	0.176255	2.95686	0.00310789	0.0439175	LINC02363	ENSG00000180712	4	-184341030
ENSG00000180739.14	456.583	-0.543507	0.136387	-3.98504	6.74691e-05	0.00457251	S1PR5	ENSG00000180739	19	-10512741
ENSG00000180769.10	31.1536	0.618163	0.18195	3.39744	0.0006802	0.0183549	WDFY3-AS2	ENSG00000180769	4	84966731
ENSG00000180773.15	377.055	-0.248662	0.0692528	-3.59065	0.000329853	0.0120968	SLC36A4	ENSG00000180773	11	-93144173
ENSG00000180776.15	1409.12	-0.213432	0.0680254	-3.13753	0.0017038	0.0313505	ZDHHC20	ENSG00000180776	13	-21372570
ENSG00000180917.17	496.395	-0.240334	0.073613	-3.26482	0.00109532	0.0244828	CMTR2	ENSG00000180917	16	-71281392
ENSG00000181016.9	94.5133	0.509378	0.128885	3.95219	7.74399e-05	0.00500788	LSMEM1	ENSG00000181016	7	112480852
ENSG00000181036.14	405.223	-0.606628	0.17378	-3.49079	0.000481594	0.0151666	FCRL6	ENSG00000181036	1	159800511
ENSG00000181104.7	359.144	-0.568894	0.129377	-4.39718	1.09664e-05	0.00135624	F2R	ENSG00000181104	5	76716125
ENSG00000181274.7	3338.03	0.371052	0.116073	3.19672	0.00139001	0.0280008	FRAT2	ENSG00000181274	10	-97332496
ENSG00000181467.5	1922.39	-0.194646	0.0415031	-4.68993	2.73301e-06	0.000532247	RAP2B	ENSG00000181467	3	153162225
ENSG00000181652.19	56.6836	0.507328	0.140569	3.60911	0.000307246	0.0114915	ATG9B	ENSG00000181652	7	-151015150
ENSG00000181744.8	464.45	-0.184705	0.0637448	-2.89758	0.00376059	0.0492014	DIPK2A	ENSG00000181744	3	143973080
ENSG00000181827.15	952.018	-0.179	0.0428944	-4.17303	3.00581e-05	0.0026804	RFX7	ENSG00000181827	15	-56087279
ENSG00000182004.13	105.495	-0.351603	0.10341	-3.4001	0.000673615	0.0182901	SNRPE	ENSG00000182004	1	203861846
ENSG00000182308.7	33.4069	0.406942	0.105572	3.85466	0.000115892	0.00639927	DCAF4L1	ENSG00000182308	4	41981755
ENSG00000182362.14	81.2152	-0.296237	0.0971479	-3.04934	0.00229345	0.0370429	YBEY	ENSG00000182362	21	46286341
ENSG00000182481.9	186.328	-0.243291	0.0622765	-3.90662	9.35972e-05	0.00558386	KPNA2	ENSG00000182481	17	68035959
ENSG00000182541.18	3677.45	0.494573	0.133861	3.69468	0.000220166	0.00937256	LIMK2	ENSG00000182541	22	31248383
ENSG00000182782.8	881.324	0.753833	0.147115	5.12411	2.98939e-07	7.13369e-05	HCAR2	ENSG00000182782	12	-122701292
ENSG00000183011.13	70.3132	-0.25398	0.0825821	-3.07549	0.00210159	0.0352198	NAA38	ENSG00000183011	17	-7856680
ENSG00000183160.9	12.8499	0.959538	0.227259	4.22221	2.41915e-05	0.00234215	TMEM119	ENSG00000183160	12	-108589850
ENSG00000183255.12	1869.12	0.218744	0.0642515	3.4045	0.000662848	0.0181559	PTTG1IP	ENSG00000183255	21	-44849584
ENSG00000183542.5	93.0157	-0.510624	0.156289	-3.26718	0.00108626	0.0243356	KLRC4	ENSG00000183542	12	-10407383
ENSG00000183621.15	440.079	0.50617	0.118756	4.26227	2.02359e-05	0.00210341	ZNF438	ENSG00000183621	10	-30844635
ENSG00000183734.4	66.0945	-0.388311	0.129591	-2.99644	0.00273152	0.0406073	ASCL2	ENSG00000183734	11	-2268497
ENSG00000183762.12	814.064	0.731853	0.223671	3.272	0.00106788	0.0242186	KREMEN1	ENSG00000183762	22	29073034
ENSG00000184007.21	3722.18	-0.186731	0.0436631	-4.27664	1.89735e-05	0.00200918	PTP4A2	ENSG00000184007	1	-31906420
ENSG00000184014.8	4105.05	0.297287	0.0879331	3.38083	0.000722673	0.0188954	DENND5A	ENSG00000184014	11	-9138825
ENSG00000184164.14	172.625	-0.24523	0.0702884	-3.48892	0.000484982	0.0152168	CRELD2	ENSG00000184164	22	49918633
ENSG00000184209.15	320.012	0.12177	0.0395559	3.07844	0.00208087	0.0350459	SNRNP35	ENSG00000184209	12	123458138
ENSG00000184384.14	1959.96	0.235819	0.0525472	4.48776	7.19759e-06	0.0010423	MAML2	ENSG00000184384	11	-95976599
ENSG00000184497.13	60.2584	0.534905	0.138802	3.85372	0.000116336	0.00639964	TMEM255B	ENSG00000184497	13	113759225
ENSG00000184557.4	670.828	0.779368	0.174629	4.463	8.08213e-06	0.0011317	SOCS3	ENSG00000184557	17	-78356780
ENSG00000184743.13	1493.83	-0.171417	0.0448864	-3.8189	0.000134049	0.00694556	ATL3	ENSG00000184743	11	-63624086
ENSG00000184900.15	473.303	-0.147914	0.0484458	-3.05318	0.00226429	0.0368884	SUMO3	ENSG00000184900	21	-44805616
ENSG00000184992.13	743.465	-0.192615	0.0627779	-3.06819	0.00215357	0.0357025	BRI3BP	ENSG00000184992	12	124993644
ENSG00000185033.14	1190.83	0.317984	0.0922424	3.44726	0.000566296	0.0166865	SEMA4B	ENSG00000185033	15	90184919
ENSG00000185101.13	281.437	0.331733	0.104374	3.17833	0.00148126	0.0287809	ANO9	ENSG00000185101	11	-417937
ENSG00000185201.16	15590.8	0.420259	0.131047	3.20692	0.00134165	0.0275062	IFITM2	ENSG00000185201	11	308106
ENSG00000185304.15	582.553	1.35636	0.302986	4.47664	7.58277e-06	0.00107962	RGPD2	ENSG00000185304	2	-87757200
ENSG00000185344.14	775.355	-0.153098	0.052065	-2.94052	0.00327657	0.0451708	ATP6V0A2	ENSG00000185344	12	123712352
ENSG00000185359.13	929.553	0.210791	0.0667601	3.15744	0.0015916	0.0301976	HGS	ENSG00000185359	17	81684010
ENSG00000185442.13	34.79	0.495721	0.150049	3.30372	0.000954108	0.022609	FAM174B	ENSG00000185442	15	-92617448
ENSG00000185507.21	483.995	0.322662	0.11144	2.89539	0.00378691	0.0493551	IRF7	ENSG00000185507	11	-142447
ENSG00000185650.10	7411.52	0.352979	0.0906314	3.89466	9.83347e-05	0.00578502	ZFP36L1	ENSG00000185650	14	-68787654
ENSG00000185697.16	799.964	-0.346034	0.102336	-3.38136	0.000721271	0.0188879	MYBL1	ENSG00000185697	8	-66562174
ENSG00000185920.16	520.879	-0.461958	0.128932	-3.58296	0.000339726	0.012337	PTCH1	ENSG00000185920	9	-95442979
ENSG00000186088.16	948.133	-0.272164	0.070582	-3.85599	0.000115261	0.00639927	GSAP	ENSG00000186088	7	-77310750
ENSG00000186104.10	185.141	-0.253403	0.077218	-3.28166	0.00103199	0.0235966	CYP2R1	ENSG00000186104	11	-14877439
ENSG00000186153.17	117.962	0.221305	0.0727801	3.04074	0.00236001	0.0376158	WWOX	ENSG00000186153	16	78099653
ENSG00000186501.14	348.713	0.137106	0.0473856	2.89341	0.00381081	0.0495165	TMEM222	ENSG00000186501	1	27322144
ENSG00000186575.18	785.661	-0.128959	0.0433182	-2.97701	0.00291075	0.0424382	NF2	ENSG00000186575	22	29603632
ENSG00000186827.11	30.2771	0.575219	0.137688	4.17771	2.94459e-05	0.00265941	TNFRSF4	ENSG00000186827	1	-1211339
ENSG00000187266.14	155.62	0.313525	0.0933904	3.35714	0.000787525	0.0200046	EPOR	ENSG00000187266	19	-11377206
ENSG00000187475.5	20.4822	0.462307	0.139864	3.30541	0.000948365	0.0225889	H1-6	ENSG00000187475	6	-26107411
ENSG00000187554.14	589.712	0.411316	0.124448	3.30513	0.000949322	0.0225889	TLR5	ENSG00000187554	1	-223109403
ENSG00000187566.6	14.0902	-0.508736	0.14806	-3.43601	0.000590357	0.0170365	NHLRC1	ENSG00000187566	6	-18120439
ENSG00000187742.15	2012.71	0.106977	0.0342424	3.12412	0.00178338	0.0320763	SECISBP2	ENSG00000187742	9	89318499
ENSG00000187764.11	9265.5	0.207969	0.0667415	3.11603	0.00183302	0.0324431	SEMA4D	ENSG00000187764	9	-89360786
ENSG00000187954.12	992.794	0.181391	0.0473626	3.82983	0.000128229	0.00674717	CYHR1	ENSG00000187954	8	-144449930
ENSG00000188042.8	2636.06	-0.238944	0.0654972	-3.64816	0.000264125	0.010383	ARL4C	ENSG00000188042	2	-234493040
ENSG00000188186.10	618.814	0.20776	0.07065	2.9407	0.00327472	0.0451708	LAMTOR4	ENSG00000188186	7	100148917
ENSG00000188243.12	86.334	-0.481768	0.154145	-3.12542	0.00177554	0.0320031	COMMD6	ENSG00000188243	13	-75525218
ENSG00000188725.8	237.261	-0.227103	0.0774032	-2.93402	0.003346	0.045677	SMIM15	ENSG00000188725	5	-61157703
ENSG00000188761.13	61.8649	-0.663288	0.205161	-3.23301	0.00122492	0.0262726	BCL2L15	ENSG00000188761	1	-113876815
ENSG00000188897.9	1051.06	0.63383	0.170968	3.70729	0.000209487	0.00924306	LOC400499	ENSG00000188897	16	-11372014
ENSG00000189043.10	153.435	-0.284338	0.0960779	-2.95946	0.00308184	0.0437316	NDUFA4	ENSG00000189043	7	-10931942
ENSG00000189152.11	272.263	0.397036	0.124615	3.18609	0.00144209	0.0283778	GRAPL	ENSG00000189152	17	19127588
ENSG00000189266.13	1343.83	-0.176782	0.0447825	-3.94758	7.89446e-05	0.00506651	PNRC2	ENSG00000189266	1	23959827
ENSG00000189269.12	13.7691	0.93113	0.218945	4.25279	2.11121e-05	0.00214571	DRICH1	ENSG00000189269	22	-23608451
ENSG00000189403.15	1806.78	-0.209855	0.0577161	-3.63599	0.000276915	0.0105779	HMGB1	ENSG00000189403	13	-30457915
ENSG00000196110.8	332.725	-0.228535	0.078959	-2.89436	0.00379938	0.0494415	ZNF699	ENSG00000196110	19	-9291139
ENSG00000196139.14	52.4815	-0.475439	0.158082	-3.00755	0.00263364	0.0397345	AKR1C3	ENSG00000196139	10	5094413
ENSG00000196187.12	2687.73	0.257853	0.0604064	4.26864	1.9667e-05	0.00206968	TMEM63A	ENSG00000196187	1	-225845536
ENSG00000196188.11	29.1779	0.864695	0.236865	3.65059	0.00026164	0.0103332	CTSE	ENSG00000196188	1	-206009263
ENSG00000196227.11	682.387	-0.209197	0.0686927	-3.0454	0.00232369	0.0372825	FAM217B	ENSG00000196227	20	59933778
ENSG00000196312.14	1286.24	0.140039	0.0462902	3.02524	0.00248436	0.0385659	MFSD14C	ENSG00000196312	9	-96946044
ENSG00000196323.14	2451.79	-0.169813	0.0517287	-3.28275	0.00102798	0.0235966	ZBTB44	ENSG00000196323	11	-130226678
ENSG00000196411.10	327.118	0.470722	0.137491	3.42366	0.000617849	0.0174719	EPHB4	ENSG00000196411	7	-100802564
ENSG00000196417.13	270.326	-0.279538	0.0817314	-3.42021	0.000625739	0.0175819	ZNF765	ENSG00000196417	19	53395132
ENSG00000196954.14	2954.58	0.265524	0.0910126	2.91744	0.00352915	0.0473057	CASP4	ENSG00000196954	11	-104942865
ENSG00000196968.11	624.666	-0.261358	0.0660597	-3.95639	7.60916e-05	0.00493954	FUT11	ENSG00000196968	10	73772290
ENSG00000197057.9	257.782	-0.735617	0.141414	-5.20188	1.97279e-07	5.14232e-05	DTHD1	ENSG00000197057	4	36281615
ENSG00000197142.10	774.259	-0.154288	0.047851	-3.22434	0.00126262	0.0266782	ACSL5	ENSG00000197142	10	112376197
ENSG00000197183.14	1469.67	0.143471	0.0445618	3.2196	0.00128371	0.0269819	NOL4L	ENSG00000197183	20	-32443058
ENSG00000197451.12	650.123	-0.116489	0.0390331	-2.98436	0.00284173	0.0417221	HNRNPAB	ENSG00000197451	5	178204532
ENSG00000197471.12	4158.05	-0.275106	0.0621222	-4.42847	9.49039e-06	0.00125622	SPN	ENSG00000197471	16	29662949
ENSG00000197555.9	3035.45	0.248327	0.0796991	3.11581	0.00183441	0.0324431	SIPA1L1	ENSG00000197555	14	71586297
ENSG00000197561.7	20.3734	-1.04422	0.266992	-3.91106	9.18911e-05	0.00552096	ELANE	ENSG00000197561	19	852302
ENSG00000197603.14	517.529	-0.241431	0.0781695	-3.08855	0.00201135	0.0341297	CPLANE1	ENSG00000197603	5	-37106227
ENSG00000197629.6	8791.01	-0.271562	0.0765579	-3.54714	0.000389432	0.0134259	MPEG1	ENSG00000197629	11	-59208509
ENSG00000197646.8	12.7973	0.906497	0.264666	3.42505	0.000614677	0.0174719	PDCD1LG2	ENSG00000197646	9	5510530
ENSG00000197780.10	75.8432	-0.243753	0.0785199	-3.10435	0.00190701	0.033207	TAF13	ENSG00000197780	1	-109064139
ENSG00000197818.11	1060.24	0.225374	0.0744286	3.02805	0.00246136	0.0384358	SLC9A8	ENSG00000197818	20	49812827
ENSG00000198018.7	257.599	-0.23047	0.0653095	-3.52889	0.000417304	0.0138635	ENTPD7	ENSG00000198018	10	99659508
ENSG00000198019.13	603.335	0.818116	0.190313	4.2988	1.71727e-05	0.00190912	FCGR1B	ENSG00000198019	1	121087344
ENSG00000198155.5	30.0406	-0.482349	0.157086	-3.0706	0.00213632	0.0356133	ZNF876P	ENSG00000198155	4	212599
ENSG00000198162.12	1396.64	-0.163857	0.0547247	-2.99421	0.00275158	0.0408232	MAN1A2	ENSG00000198162	1	117367448
ENSG00000198216.12	171.046	0.694906	0.18024	3.85545	0.000115516	0.00639927	CACNA1E	ENSG00000198216	1	181483516
ENSG00000198355.5	592.813	0.380629	0.0972321	3.91464	9.05374e-05	0.00547848	PIM3	ENSG00000198355	22	49960771
ENSG00000198408.14	7378.49	0.174367	0.050791	3.43303	0.000596885	0.0171398	OGA	ENSG00000198408	10	-101784442
ENSG00000198492.16	886.178	-0.134608	0.0305378	-4.40791	1.04372e-05	0.00133879	YTHDF2	ENSG00000198492	1	28736939
ENSG00000198642.7	877.392	-0.153982	0.0477568	-3.2243	0.00126282	0.0266782	KLHL9	ENSG00000198642	9	-21329664
ENSG00000198648.11	563.78	-0.175796	0.0607575	-2.8934	0.00381098	0.0495165	STK39	ENSG00000198648	2	-167954021
ENSG00000198730.9	1051.78	-0.136891	0.0420687	-3.25399	0.00113796	0.0251734	CTR9	ENSG00000198730	11	10751245
ENSG00000198824.7	475.055	-0.146167	0.044002	-3.32184	0.000894273	0.0218573	CHAMP1	ENSG00000198824	13	114314502
ENSG00000198837.10	2056.63	0.226663	0.0719521	3.1502	0.00163158	0.0305501	DENND4B	ENSG00000198837	1	-153929500
ENSG00000198924.8	100.46	-0.303957	0.0915398	-3.3205	0.000898576	0.0218744	DCLRE1A	ENSG00000198924	10	-113834724
ENSG00000199352.1	63.6282	1.17498	0.385362	3.04904	0.00229573	0.0370443	RNA5S1	ENSG00000199352	1	-228610265
ENSG00000199730.1	12.8897	0.419297	0.143509	2.92174	0.00348079	0.0468055	NA	ENSG00000199730	NA	NA
ENSG00000200795.1	162.136	0.98804	0.323558	3.05367	0.00226058	0.0368633	RNU4-1	ENSG00000200795	12	-120293093
ENSG00000200959.1	8.60242	1.666	0.417271	3.9926	6.53522e-05	0.00445509	SNORA74A	ENSG00000200959	5	139278779
ENSG00000200983.1	19.8483	1.50741	0.497378	3.03071	0.00243976	0.0382679	SNORA3A	ENSG00000200983	11	8684226
ENSG00000201098.1	634.727	0.986511	0.309339	3.1891	0.00142718	0.0282815	RNY1	ENSG00000201098	7	-148987135
ENSG00000201998.1	7.23078	1.95885	0.428551	4.57087	4.85704e-06	0.00079896	SNORA23	ENSG00000201998	11	9428765
ENSG00000202354.1	243.521	0.884135	0.301851	2.92904	0.00340008	0.0460917	RNY3	ENSG00000202354	7	148983754
ENSG00000203497.2	89.7653	0.367202	0.0927553	3.95882	7.53207e-05	0.00492517	NA	ENSG00000203497	NA	NA
ENSG00000203666.12	85.3682	0.38243	0.118409	3.22974	0.00123901	0.0263725	EFCAB2	ENSG00000203666	1	244970389
ENSG00000203721.7	61.999	0.465911	0.148726	3.13268	0.0017322	0.0314899	LINC00862	ENSG00000203721	1	-200342543
ENSG00000203739.4	271.269	0.23587	0.0648046	3.63972	0.000272938	0.01051	PRDX6-AS1	ENSG00000203739	1	-173417788
ENSG00000203801.8	11.0595	0.705712	0.184406	3.82694	0.000129747	0.00678489	LINC00222	ENSG00000203801	6	108751653
ENSG00000203804.4	872.367	0.490707	0.11374	4.31427	1.60128e-05	0.00183314	NA	ENSG00000203804	NA	NA
ENSG00000203814.6	988.585	0.276948	0.0890606	3.10965	0.00187307	0.0328891	H2BC18	ENSG00000203814	1	-149782688
ENSG00000203999.9	224.374	0.616608	0.162024	3.80567	0.000141422	0.00717646	LINC01270	ENSG00000203999	20	50292719
ENSG00000204176.14	33.0465	-0.547734	0.149182	-3.67158	0.000241052	0.00987407	SYT15	ENSG00000204176	10	46579127
ENSG00000204282.4	731.764	0.219073	0.0578568	3.78647	0.000152805	0.00741827	NA	ENSG00000204282	NA	NA
ENSG00000204305.14	245.073	0.301825	0.0999641	3.01933	0.00253332	0.0388906	AGER	ENSG00000204305	6	-32180968
ENSG00000204574.13	789.344	-0.122645	0.0392321	-3.12614	0.00177118	0.0319585	ABCF1	ENSG00000204574	6	1827268
ENSG00000204577.11	3358.81	0.349916	0.120045	2.91489	0.00355818	0.0475444	LILRB3	ENSG00000204577	19	-191260
ENSG00000204584.1	110.317	0.20258	0.0576209	3.51574	0.000438523	0.0143712	NA	ENSG00000204584	NA	NA
ENSG00000204681.11	687.192	0.246087	0.0817833	3.00901	0.00262097	0.0396823	GABBR1	ENSG00000204681	6	-867739
ENSG00000205269.6	1380.67	-0.25512	0.0881346	-2.89466	0.00379571	0.0494317	TMEM170B	ENSG00000205269	6	11537748
ENSG00000205336.12	1005.67	-0.643008	0.158779	-4.04972	5.12796e-05	0.00381066	ADGRG1	ENSG00000205336	16	57620045
ENSG00000205611.5	12.0673	-0.793367	0.230826	-3.43708	0.000588015	0.0170113	LOC107985433	ENSG00000205611	20	NA
ENSG00000205710.4	29.9596	0.52601	0.16448	3.19802	0.00138374	0.0279437	C17orf107	ENSG00000205710	17	4899535
ENSG00000205918.9	166.001	0.238546	0.0729494	3.27002	0.00107542	0.024262	PDPK2P	ENSG00000205918	16	NA
ENSG00000206047.2	751.767	-1.53856	0.444595	-3.4606	0.000538981	0.0162202	DEFA1	ENSG00000206047	8	-6977648
ENSG00000206344.7	1831.93	0.365746	0.10452	3.49928	0.000466524	0.0148577	HCG27	ENSG00000206344	6	31197759
ENSG00000206652.1	3492.57	1.54859	0.282751	5.47686	4.32937e-08	1.2647e-05	RNU1-1	ENSG00000206652	1	-16514121
ENSG00000206680.1	10.2861	1.40702	0.451434	3.11677	0.00182844	0.0324258	SNORD21	ENSG00000206680	1	92837288
ENSG00000207392.1	18.0343	1.25989	0.383435	3.28579	0.00101698	0.0235392	SNORA20	ENSG00000207392	6	-159780249
ENSG00000210077.1	18.4909	2.4378	0.429955	5.66991	1.42875e-08	4.40133e-06	NA	ENSG00000210077	NA	NA
ENSG00000211662.2	58.8853	0.851131	0.274108	3.1051	0.00190217	0.033207	IGLV3-21	ENSG00000211662	22	NA
ENSG00000211782.2	14.6634	0.586322	0.173355	3.38221	0.000719056	0.0188635	TRAV8-1	ENSG00000211782	14	NA
ENSG00000211795.3	34.1049	0.367792	0.123931	2.96772	0.00300017	0.0428599	TRAV8-6	ENSG00000211795	14	NA
ENSG00000212232.1	979.96	0.861945	0.290265	2.96951	0.00298276	0.0427916	SNORD17	ENSG00000212232	20	-17962709
ENSG00000212402.1	11.5338	1.42003	0.370199	3.83587	0.00012512	0.00669092	SNORA74B	ENSG00000212402	5	173020725
ENSG00000212443.1	20.8877	1.48524	0.364346	4.07645	4.57291e-05	0.00362051	SNORA53	ENSG00000212443	12	98599634
ENSG00000212694.8	309.355	0.262902	0.0648545	4.05372	5.04102e-05	0.00381066	LINC01089	ENSG00000212694	12	-121795266
ENSG00000213015.9	487.673	0.186854	0.0522491	3.57622	0.000348602	0.0124907	ZNF580	ENSG00000213015	19	55642051
ENSG00000213281.5	683.277	-0.193413	0.0449599	-4.30189	1.69346e-05	0.00190015	NRAS	ENSG00000213281	1	-114704468
ENSG00000213585.11	575.66	-0.153255	0.0493617	-3.10473	0.00190455	0.033207	VDAC1	ENSG00000213585	5	-133971870
ENSG00000213654.10	3875.2	0.231629	0.0734271	3.15455	0.00160747	0.0303567	GPSM3	ENSG00000213654	6	-3532781
ENSG00000213793.5	151.458	-0.28929	0.0813325	-3.55688	0.000375283	0.0131503	ZNF888	ENSG00000213793	19	-52904414
ENSG00000213809.9	1019.01	-0.396984	0.0948937	-4.18345	2.87112e-05	0.00264377	KLRK1	ENSG00000213809	12	-10372352
ENSG00000213918.10	1101.04	0.21789	0.0419917	5.18889	2.11552e-07	5.39505e-05	DNASE1	ENSG00000213918	16	3652938
ENSG00000213937.4	64.8544	0.549544	0.141016	3.89703	9.7381e-05	0.00574887	CLDN9	ENSG00000213937	16	3012922
ENSG00000213965.3	183.079	-0.182147	0.0526582	-3.45905	0.000542091	0.016256	NUDT19	ENSG00000213965	19	32691960
ENSG00000214021.16	1193.71	0.213589	0.0643384	3.31978	0.000900886	0.0218992	TTLL3	ENSG00000214021	3	9810261
ENSG00000214193.11	73.4806	0.515648	0.149359	3.4524	0.000555624	0.0164728	SH3D21	ENSG00000214193	1	36307106
ENSG00000214413.8	617.438	0.191376	0.0616675	3.10335	0.00191346	0.0332828	BBIP1	ENSG00000214413	10	-110898729
ENSG00000214456.8	236.203	0.525859	0.169368	3.10482	0.00190393	0.033207	PLIN5	ENSG00000214456	19	-4522530
ENSG00000214826.5	26.2227	0.50776	0.168618	3.0113	0.00260132	0.0395783	NA	ENSG00000214826	NA	NA
ENSG00000214944.9	19.3763	-0.956175	0.292343	-3.27073	0.00107269	0.0242329	ARHGEF28	ENSG00000214944	5	73813545
ENSG00000215067.10	365.59	0.160082	0.0446903	3.58203	0.000340933	0.0123428	ALOX12-AS1	ENSG00000215067	17	-6985122
ENSG00000215196.5	50.4599	0.710758	0.201894	3.52046	0.000430804	0.014173	BASP1-AS1	ENSG00000215196	5	-17130027
ENSG00000215769.8	542.083	0.243514	0.0700188	3.47784	0.000505466	0.0155711	ARHGAP27P1-BPTFP1-KPNA2P3	ENSG00000215769	17	-64749661
ENSG00000215788.10	515.461	0.296245	0.0896987	3.30267	0.000957691	0.0226622	TNFRSF25	ENSG00000215788	1	-6461153
ENSG00000217929.4	154.374	0.460608	0.110838	4.15569	3.243e-05	0.00279178	NA	ENSG00000217929	NA	NA
ENSG00000217930.8	128.582	0.200302	0.0625792	3.20078	0.00137058	0.0277773	PAM16	ENSG00000217930	16	-4340250
ENSG00000219409.2	20.2749	0.345393	0.114046	3.02855	0.00245728	0.0384346	LOC100420214	ENSG00000219409	6	NA
ENSG00000219545.11	202.237	0.173953	0.0574002	3.03052	0.00244132	0.0382679	UMAD1	ENSG00000219545	7	7640751
ENSG00000220205.9	1577.6	0.116601	0.0339259	3.43692	0.000588362	0.0170113	VAMP2	ENSG00000220205	17	-8159146
ENSG00000221676.1	51.5113	2.59448	0.443412	5.85118	4.88107e-09	1.62157e-06	RNU6ATAC	ENSG00000221676	9	-134164439
ENSG00000221995.5	251.159	0.177934	0.0587702	3.02762	0.00246491	0.0384558	TIAF1	ENSG00000221995	17	-29073520
ENSG00000222328.1	7223.04	1.18658	0.289559	4.09789	4.16942e-05	0.00339469	NA	ENSG00000222328	NA	NA
ENSG00000223705.9	799.465	0.301501	0.0916446	3.28989	0.00100226	0.023294	NSUN5P1	ENSG00000223705	7	75410321
ENSG00000224051.7	190.474	0.162804	0.0551196	2.95364	0.00314051	0.0442094	CPTP	ENSG00000224051	1	1324801
ENSG00000224397.7	2481.56	0.383637	0.113045	3.39366	0.000689654	0.0184594	PELATON	ENSG00000224397	20	50267485
ENSG00000225217.1	501.567	0.541035	0.152897	3.53857	0.000402301	0.0136252	NA	ENSG00000225217	NA	NA
ENSG00000225614.3	137.143	-0.308219	0.0839416	-3.67183	0.000240821	0.00987407	ZNF469	ENSG00000225614	16	88382958
ENSG00000225873.4	185.631	0.486057	0.161322	3.01296	0.00258716	0.0394548	C3orf86	ENSG00000225873	3	-44421131
ENSG00000226029.1	272.658	0.205093	0.0627495	3.26844	0.00108141	0.0243165	LINC01772	ENSG00000226029	1	16460947
ENSG00000226471.6	49.5016	0.301476	0.0888156	3.3944	0.000687784	0.0184386	NA	ENSG00000226471	NA	NA
ENSG00000226501.2	18.4166	0.472188	0.128832	3.66515	0.000247194	0.0100197	USF1P1	ENSG00000226501	21	NA
ENSG00000226581.2	29.9058	0.692905	0.169296	4.09286	4.2609e-05	0.00343773	NA	ENSG00000226581	NA	NA
ENSG00000226839.1	42.1469	0.653621	0.213053	3.06788	0.00215586	0.0357056	MTND6P11	ENSG00000226839	2	NA
ENSG00000226891.9	304.213	0.45944	0.123876	3.70888	0.00020818	0.00922229	LINC01359	ENSG00000226891	1	-64979576
ENSG00000227262.3	14.2622	0.506368	0.14726	3.4386	0.000584735	0.0169934	NA	ENSG00000227262	NA	NA
ENSG00000227507.2	1835.12	0.266926	0.0672072	3.9717	7.1363e-05	0.00474158	LTB	ENSG00000227507	6	-3057845
ENSG00000227688.2	11.8665	0.584291	0.177952	3.28341	0.00102559	0.0235966	NA	ENSG00000227688	NA	NA
ENSG00000227740.2	17.6839	0.433496	0.142833	3.03498	0.0024055	0.0379836	NA	ENSG00000227740	NA	NA
ENSG00000227827.3	56.405	1.74582	0.539544	3.23573	0.00121334	0.0261547	PKD1P2	ENSG00000227827	16	NA
ENSG00000228315.12	1431.25	0.194586	0.0442514	4.3973	1.09607e-05	0.00135624	GUSBP11	ENSG00000228315	22	-23638487
ENSG00000228327.3	3070.95	0.411648	0.108889	3.78044	0.000156551	0.00755683	NA	ENSG00000228327	NA	NA
ENSG00000228434.1	458.122	0.227997	0.0715443	3.18679	0.0014386	0.028342	NA	ENSG00000228434	NA	NA
ENSG00000228906.1	37.9334	0.756343	0.100258	7.544	4.55784e-14	2.1451e-11	NA	ENSG00000228906	NA	NA
ENSG00000229222.1	50.1126	0.303968	0.071059	4.27769	1.88843e-05	0.00200918	KRT18P4	ENSG00000229222	20	NA
ENSG00000229331.1	18.5202	0.638316	0.187963	3.39596	0.000683878	0.0184212	NA	ENSG00000229331	NA	NA
ENSG00000229419.1	46.3813	-0.425935	0.126161	-3.37612	0.000735165	0.0190456	RALGAPA1P1	ENSG00000229419	9	105519823
ENSG00000230257.4	83.8316	0.520276	0.168378	3.08993	0.00200206	0.034023	NFE4	ENSG00000230257	7	102973429
ENSG00000230454.1	94.9002	0.305531	0.0895773	3.41081	0.000647698	0.0179901	NA	ENSG00000230454	NA	NA
ENSG00000230715.3	64.1448	0.255744	0.085459	2.99259	0.00276622	0.0409687	NA	ENSG00000230715	NA	NA
ENSG00000230724.9	1424.92	0.493354	0.11208	4.40182	1.07348e-05	0.00134745	NA	ENSG00000230724	NA	NA
ENSG00000231177.4	188.246	0.210377	0.0712848	2.95122	0.00316522	0.0442843	LINC00852	ENSG00000231177	3	10284418
ENSG00000231246.2	42.9584	-0.681194	0.210417	-3.23735	0.00120646	0.026106	LINC02884	ENSG00000231246	1	NA
ENSG00000231607.12	1221.54	0.236336	0.0753537	3.13636	0.00171058	0.0313505	DLEU2	ENSG00000231607	13	-50049188
ENSG00000231721.7	2601.37	0.151805	0.0525377	2.88946	0.00385906	0.0499496	LINC-PINT	ENSG00000231721	7	-130944159
ENSG00000231826.6	21.2772	0.451027	0.151839	2.97043	0.00297386	0.0427916	LINC01819	ENSG00000231826	2	-43027852
ENSG00000231890.8	47.0134	0.351721	0.0872584	4.0308	5.55868e-05	0.00399279	DARS1-AS1	ENSG00000231890	2	135985175
ENSG00000232053.7	15.6958	-0.416867	0.132758	-3.14006	0.00168914	0.0312436	NA	ENSG00000232053	NA	NA
ENSG00000232528.3	109.581	0.433079	0.138174	3.13431	0.00172257	0.0314182	LOC100289473	ENSG00000232528	20	-1773364
ENSG00000233030.2	66.2528	0.951998	0.184378	5.16329	2.42644e-07	5.87302e-05	NA	ENSG00000233030	NA	NA
ENSG00000233431.1	16.7016	0.699743	0.187354	3.73487	0.000187814	0.0086837	NA	ENSG00000233431	NA	NA
ENSG00000233750.3	15.9021	0.612222	0.197828	3.09471	0.00197006	0.0338075	CICP27	ENSG00000233750	1	NA
ENSG00000234066.1	23.3786	0.536263	0.174199	3.07845	0.00208081	0.0350459	TAS2R62P	ENSG00000234066	7	NA
ENSG00000234073.1	79.7576	0.306928	0.0942024	3.25818	0.0011213	0.0248994	LOC107986032	ENSG00000234073	3	NA
ENSG00000234199.3	37.8117	0.393564	0.121547	3.23796	0.00120388	0.0260924	LINC01191	ENSG00000234199	2	113969321
ENSG00000234292.3	123.117	0.546274	0.154576	3.53401	0.0004093	0.0136904	NA	ENSG00000234292	NA	NA
ENSG00000234358.1	17.7383	0.877585	0.231542	3.79017	0.000150546	0.00739334	RPL7AP42	ENSG00000234358	7	NA
ENSG00000235194.9	549.861	0.226199	0.0627661	3.60384	0.000313548	0.0116501	PPP1R3E	ENSG00000235194	14	-23295651
ENSG00000235262.1	14.1891	1.05542	0.140456	7.51424	5.72425e-14	2.62124e-11	NA	ENSG00000235262	NA	NA
ENSG00000235513.2	19.0679	-0.55987	0.161834	-3.45954	0.000541103	0.0162552	NA	ENSG00000235513	NA	NA
ENSG00000236017.8	47.7652	0.353147	0.121455	2.90763	0.00364178	0.0483184	NA	ENSG00000236017	NA	NA
ENSG00000236194.3	321.899	0.290031	0.0786616	3.68707	0.000226847	0.00953714	NA	ENSG00000236194	NA	NA
ENSG00000236438.7	3062.44	0.529709	0.167806	3.15667	0.00159582	0.0302437	FAM157A	ENSG00000236438	3	198153205
ENSG00000236567.2	88.6368	0.290085	0.0982528	2.95244	0.00315275	0.0442561	NA	ENSG00000236567	NA	NA
ENSG00000236977.1	265.237	0.293559	0.0793052	3.70164	0.000214214	0.00930621	ANKRD44-IT1	ENSG00000236977	2	-197250857
ENSG00000237094.12	1959.73	0.48771	0.126839	3.84511	0.0001205	0.00656326	NA	ENSG00000237094	NA	NA
ENSG00000237135.1	74.119	0.471843	0.147158	3.20637	0.00134422	0.0275062	DDX10P1	ENSG00000237135	10	NA
ENSG00000237172.4	58.8742	0.399925	0.07942	5.03557	4.76439e-07	0.000106215	B3GNT9	ENSG00000237172	16	-67148103
ENSG00000237238.3	7.96447	1.174	0.310884	3.77634	0.000159151	0.00761724	BMS1P10	ENSG00000237238	9	NA
ENSG00000237343.1	33.8426	0.325608	0.107844	3.01924	0.0025341	0.0388906	NA	ENSG00000237343	NA	NA
ENSG00000237693.4	16.7018	0.531636	0.167361	3.17658	0.00149021	0.02881	IRGM	ENSG00000237693	5	150846520
ENSG00000237772.2	83.1981	0.359141	0.116224	3.09007	0.00200111	0.034023	NA	ENSG00000237772	NA	NA
ENSG00000237988.5	9.32111	1.15765	0.361298	3.20415	0.0013546	0.0276186	NA	ENSG00000237988	NA	NA
ENSG00000238009.6	78.0928	0.552834	0.15459	3.57614	0.000348704	0.0124907	LOC100996442	ENSG00000238009	1	NA
ENSG00000238035.8	489.068	0.368035	0.123649	2.97646	0.00291601	0.0424382	NA	ENSG00000238035	NA	NA
ENSG00000239306.4	973.473	0.150474	0.0426758	3.52598	0.000421923	0.013935	RBM14	ENSG00000239306	11	66616629
ENSG00000239653.1	570.968	0.249887	0.0597169	4.18453	2.85759e-05	0.00264377	PSMD6-AS2	ENSG00000239653	3	64004021
ENSG00000239665.8	1260.33	0.134713	0.0440185	3.06037	0.0022106	0.0362578	NA	ENSG00000239665	NA	NA
ENSG00000239732.3	142.078	0.386856	0.131029	2.95246	0.00315256	0.0442561	TLR9	ENSG00000239732	3	-52221079
ENSG00000239839.7	236.752	-1.39295	0.398863	-3.4923	0.000478882	0.0151093	DEFA3	ENSG00000239839	8	-7015868
ENSG00000240047.2	12.0235	0.694814	0.199431	3.48398	0.000494011	0.0153861	RPS3AP32	ENSG00000240047	8	NA
ENSG00000240219.1	70.6987	0.350592	0.086204	4.06701	4.76212e-05	0.00371818	NA	ENSG00000240219	NA	NA
ENSG00000240288.8	338.57	0.266655	0.08393	3.17711	0.00148749	0.02881	GHRLOS	ENSG00000240288	3	10280951
ENSG00000240669.1	24.0003	0.511313	0.139247	3.67198	0.000240681	0.00987407	RPS14P6	ENSG00000240669	4	NA
ENSG00000240767.3	40.0061	0.282489	0.0977923	2.88867	0.0038688	0.0499993	RN7SL288P	ENSG00000240767	13	NA
ENSG00000241163.8	542.518	0.393244	0.105437	3.72967	0.000191729	0.00882735	LINC00877	ENSG00000241163	3	-72035518
ENSG00000241525.4	37.2529	0.310908	0.100471	3.0945	0.00197142	0.0338075	LOC105371430	ENSG00000241525	17	-404534
ENSG00000241859.7	31.6835	-8.14625	0.371845	-21.9077	2.19556e-106	2.47996e-103	NA	ENSG00000241859	NA	NA
ENSG00000241860.7	6613.41	0.434933	0.125989	3.45216	0.000556126	0.0164728	NA	ENSG00000241860	NA	NA
ENSG00000241886.1	67.9589	0.593662	0.156119	3.80263	0.000143167	0.00719784	NA	ENSG00000241886	NA	NA
ENSG00000242330.3	16.1284	0.536587	0.17149	3.12897	0.00175422	0.0316862	RN7SL683P	ENSG00000242330	14	NA
ENSG00000242588.6	739.619	0.154911	0.0500577	3.09466	0.00197038	0.0338075	NA	ENSG00000242588	NA	NA
ENSG00000242999.3	23.9304	0.334845	0.11343	2.95199	0.00315731	0.0442834	RN7SL239P	ENSG00000242999	11	NA
ENSG00000243155.1	44.409	0.305585	0.102684	2.97598	0.00292055	0.0424382	NA	ENSG00000243155	NA	NA
ENSG00000243302.3	363.197	0.230774	0.058152	3.96846	7.23372e-05	0.00478754	NA	ENSG00000243302	NA	NA
ENSG00000243566.6	23.8882	0.592532	0.187962	3.1524	0.00161934	0.0304174	UPK3B	ENSG00000243566	7	76510551
ENSG00000243679.1	154.217	0.262185	0.07865	3.33357	0.000857402	0.0212382	NA	ENSG00000243679	NA	NA
ENSG00000243708.10	90.3512	0.467451	0.159304	2.93433	0.00334265	0.045673	PLA2G4B	ENSG00000243708	15	41838812
ENSG00000244038.9	1146.98	-0.14453	0.0412424	-3.5044	0.000457637	0.0146651	DDOST	ENSG00000244038	1	-20651777
ENSG00000244116.3	54.5488	1.34392	0.379198	3.54412	0.00039393	0.0134708	IGKV2-28	ENSG00000244116	2	NA
ENSG00000244560.7	45.9805	0.414435	0.118156	3.50753	0.000452283	0.0146484	LOC155060	ENSG00000244560	7	149285280
ENSG00000244617.2	198.975	0.599369	0.156543	3.82878	0.000128778	0.00675508	ASPRV1	ENSG00000244617	2	-69960090
ENSG00000244682.7	1336.2	0.538655	0.134928	3.99216	6.54735e-05	0.00445509	NA	ENSG00000244682	NA	NA
ENSG00000245532.9	48773.8	0.602329	0.139663	4.31275	1.61238e-05	0.00183346	NEAT1	ENSG00000245532	11	65422797
ENSG00000245552.7	131.275	0.420601	0.139791	3.00879	0.00262294	0.0396823	LOC101929295	ENSG00000245552	11	95150538
ENSG00000246790.2	255.264	0.326485	0.0978781	3.33563	0.000851058	0.0211429	NA	ENSG00000246790	NA	NA
ENSG00000247934.4	26.1699	0.415173	0.132395	3.13587	0.00171342	0.0313505	NA	ENSG00000247934	NA	NA
ENSG00000248019.3	2116.29	0.220191	0.0596562	3.69099	0.000223383	0.00941489	FAM13A-AS1	ENSG00000248019	4	88709788
ENSG00000248098.12	292.922	-0.172562	0.05422	-3.18263	0.00145943	0.0286194	BCKDHA	ENSG00000248098	19	41397817
ENSG00000248323.7	5487.78	0.429618	0.124774	3.44315	0.000574972	0.0168167	LUCAT1	ENSG00000248323	5	-91302985
ENSG00000248477.6	877.526	0.690564	0.186962	3.6936	0.000221099	0.00938867	NAIPP3	ENSG00000248477	5	NA
ENSG00000248593.3	38.6505	-0.288514	0.0971552	-2.96962	0.00298173	0.0427916	DSTNP2	ENSG00000248593	12	6884681
ENSG00000248874.5	8.77446	1.58537	0.516579	3.06898	0.00214791	0.0356784	LINC02899	ENSG00000248874	5	23951347
ENSG00000249096.7	224.035	0.545132	0.116077	4.6963	2.64918e-06	0.000521919	NA	ENSG00000249096	NA	NA
ENSG00000249138.1	141.044	0.586766	0.181911	3.22557	0.0012572	0.0266634	SLED1	ENSG00000249138	4	-184798295
ENSG00000249274.1	67.5733	0.427047	0.106745	4.00062	6.3178e-05	0.00438699	PDLIM1P4	ENSG00000249274	3	NA
ENSG00000249437.7	3609.84	0.637321	0.178655	3.56732	0.00036065	0.0127387	NAIP	ENSG00000249437	5	-71100938
ENSG00000249476.2	319.238	0.359244	0.0992664	3.61899	0.000295755	0.0111355	LOC285638	ENSG00000249476	5	-109237134
ENSG00000249592.6	655.205	0.145332	0.0439238	3.30874	0.000937167	0.0225226	LOC100129917	ENSG00000249592	4	-780148
ENSG00000249661.1	71.8415	0.272977	0.0940699	2.90185	0.00370964	0.0488031	NA	ENSG00000249661	NA	NA
ENSG00000249825.6	102.501	0.311292	0.0963075	3.23227	0.00122811	0.0262726	THBS4-AS1	ENSG00000249825	5	-80066349
ENSG00000249863.2	86.5297	0.388582	0.0948057	4.09872	4.15439e-05	0.00339469	NA	ENSG00000249863	NA	NA
ENSG00000249992.2	61.4293	0.888648	0.252087	3.52516	0.000423229	0.0139509	TMEM158	ENSG00000249992	3	-45224465
ENSG00000250069.1	110.803	0.538025	0.165998	3.24115	0.00119047	0.0258874	NA	ENSG00000250069	NA	NA
ENSG00000250091.3	48.0006	-0.278466	0.0872224	-3.1926	0.00141001	0.0281521	NA	ENSG00000250091	NA	NA
ENSG00000250130.1	50.4893	0.274853	0.0856874	3.20762	0.00133837	0.0275062	NA	ENSG00000250130	NA	NA
ENSG00000250138.4	1320.25	0.695954	0.222403	3.12925	0.00175251	0.0316862	LOC728488	ENSG00000250138	5	NA
ENSG00000250254.2	52.7249	0.389086	0.113855	3.41737	0.00063229	0.0176881	PTTG2	ENSG00000250254	4	37960397
ENSG00000250539.1	104.562	0.209246	0.057224	3.65662	0.000255563	0.0102123	KRT8P33	ENSG00000250539	5	NA
ENSG00000250575.1	330.72	0.530033	0.127529	4.15617	3.23628e-05	0.00279178	NA	ENSG00000250575	NA	NA
ENSG00000250950.1	46.0723	0.296566	0.0891765	3.32561	0.000882246	0.0217582	NA	ENSG00000250950	NA	NA
ENSG00000250992.2	13.8514	0.915627	0.267254	3.42606	0.000612405	0.017468	NA	ENSG00000250992	NA	NA
ENSG00000250995.1	38.7579	0.468316	0.135128	3.46572	0.000528808	0.0159993	NA	ENSG00000250995	NA	NA
ENSG00000251022.6	320.474	-0.193209	0.0488054	-3.95876	7.53411e-05	0.00492517	THAP9-AS1	ENSG00000251022	4	-82893451
ENSG00000251093.1	19.4066	0.604754	0.176141	3.43336	0.000596159	0.0171398	NA	ENSG00000251093	NA	NA
ENSG00000251215.1	213.058	0.262216	0.0621427	4.21958	2.44763e-05	0.00235626	NA	ENSG00000251215	NA	NA
ENSG00000251230.6	50.0007	0.698665	0.229021	3.05066	0.00228338	0.0370429	NA	ENSG00000251230	NA	NA
ENSG00000251441.3	422.947	0.556489	0.122916	4.52741	5.97123e-06	0.000911447	RTEL1P1	ENSG00000251441	4	NA
ENSG00000251442.6	86.6548	0.447348	0.129403	3.45702	0.000546187	0.0162966	NA	ENSG00000251442	NA	NA
ENSG00000251474.6	717.136	0.110833	0.0374467	2.95976	0.00307883	0.0437256	RPL32P3	ENSG00000251474	3	-129382833
ENSG00000251661.3	85.3598	0.428738	0.124902	3.43258	0.000597864	0.0171398	NA	ENSG00000251661	NA	NA
ENSG00000252316.1	59.0677	0.984825	0.328674	2.99636	0.00273224	0.0406073	RNY4	ENSG00000252316	7	148963314
ENSG00000253200.1	210.685	0.258109	0.0547726	4.71237	2.44849e-06	0.000488056	NA	ENSG00000253200	NA	NA
ENSG00000253276.3	328.539	0.332559	0.11375	2.92359	0.0034602	0.0467141	CCDC71L	ENSG00000253276	7	-106654360
ENSG00000254275.6	13.5627	0.744074	0.242756	3.06511	0.00217592	0.0359675	NA	ENSG00000254275	NA	NA
ENSG00000254413.8	151.839	0.582245	0.144877	4.01888	5.84751e-05	0.00415167	CHKB-CPT1B	ENSG00000254413	22	-50568860
ENSG00000254477.2	70.9243	0.394359	0.131234	3.005	0.00265578	0.0399461	NA	ENSG00000254477	NA	NA
ENSG00000254554.1	10.5792	0.836517	0.208492	4.01222	6.01509e-05	0.00419603	NA	ENSG00000254554	NA	NA
ENSG00000254789.3	26.7418	1.23033	0.320897	3.83404	0.000126056	0.00669092	NA	ENSG00000254789	NA	NA
ENSG00000254901.8	795.835	0.23051	0.0586215	3.93217	8.4181e-05	0.00531563	BORCS8	ENSG00000254901	19	-19181875
ENSG00000255097.1	25.5873	0.451664	0.143142	3.15537	0.00160295	0.0303112	NA	ENSG00000255097	NA	NA
ENSG00000255163.1	124.573	0.427592	0.115013	3.71778	0.000200985	0.0090566	NA	ENSG00000255163	NA	NA
ENSG00000255398.3	1102.02	0.831975	0.153581	5.41717	6.05496e-08	1.68179e-05	HCAR3	ENSG00000255398	12	-122714755
ENSG00000255545.8	18.8992	-0.780143	0.254197	-3.06905	0.0021474	0.0356784	B3GAT1-DT	ENSG00000255545	11	134436481
ENSG00000255819.7	107.837	-0.562488	0.170057	-3.30764	0.000940852	0.0225791	NA	ENSG00000255819	NA	NA
ENSG00000256043.3	325.88	-0.202915	0.0583925	-3.47502	0.000510823	0.0156508	CTSO	ENSG00000256043	4	-155924117
ENSG00000256087.7	177.983	-0.236503	0.0808928	-2.92367	0.00345936	0.0467141	ZNF432	ENSG00000256087	19	-52031378
ENSG00000256448.5	29.0876	0.379364	0.118189	3.2098	0.00132829	0.0274795	NA	ENSG00000256448	NA	NA
ENSG00000256576.2	53.6633	0.270956	0.0893095	3.0339	0.00241416	0.0380236	LINC02361	ENSG00000256576	12	-132186734
ENSG00000256667.6	70.3521	-0.415835	0.142452	-2.91912	0.00351023	0.0471234	NA	ENSG00000256667	NA	NA
ENSG00000257743.8	319.991	0.775128	0.192307	4.03068	5.56158e-05	0.00399279	MGAM2	ENSG00000257743	7	142111717
ENSG00000258441.1	685.897	0.139399	0.0389089	3.58271	0.000340044	0.012337	LINC00641	ENSG00000258441	14	-21200078
ENSG00000258476.6	228.597	-0.59257	0.194293	-3.04988	0.00228932	0.0370429	LINC02207	ENSG00000258476	15	93856559
ENSG00000259293.1	9.08534	0.993789	0.240217	4.13704	3.51812e-05	0.00299535	LIPC-AS1	ENSG00000259293	15	-58434900
ENSG00000259379.1	707.8	0.477775	0.14172	3.37125	0.000748271	0.0192382	MTND5P32	ENSG00000259379	15	NA
ENSG00000259600.2	507.656	0.419118	0.138814	3.01928	0.00253377	0.0388906	NA	ENSG00000259600	NA	NA
ENSG00000259626.2	86.4543	0.547044	0.154827	3.53325	0.000410479	0.0136904	MTND3P12	ENSG00000259626	15	NA
ENSG00000259651.2	92.0196	0.495284	0.151376	3.27188	0.00106835	0.0242186	MTCO3P23	ENSG00000259651	15	NA
ENSG00000259671.1	410.9	0.48728	0.148467	3.28208	0.00103044	0.0235966	MTCYBP23	ENSG00000259671	15	NA
ENSG00000260032.2	4167.83	-0.187059	0.0459165	-4.0739	4.62331e-05	0.00364338	NORAD	ENSG00000260032	20	-36045617
ENSG00000260197.1	27.1053	-8.15168	0.374509	-21.7663	4.84191e-105	5.12728e-102	NA	ENSG00000260197	NA	NA
ENSG00000260233.3	83.2002	0.25886	0.0745783	3.47098	0.000518556	0.0157453	NA	ENSG00000260233	NA	NA
ENSG00000260314.3	21.4158	0.617622	0.211819	2.91581	0.00354771	0.0474419	MRC1	ENSG00000260314	10	17809347
ENSG00000260361.1	40.9838	0.53377	0.1437	3.71448	0.000203625	0.00910295	NA	ENSG00000260361	NA	NA
ENSG00000260400.1	15.3535	-0.39377	0.133873	-2.94136	0.00326775	0.0451595	NA	ENSG00000260400	NA	NA
ENSG00000260528.5	3980.76	0.427769	0.128213	3.33639	0.000848737	0.0211162	NA	ENSG00000260528	NA	NA
ENSG00000260630.7	160.884	0.371601	0.111877	3.32152	0.000895294	0.0218573	SNAI3-AS1	ENSG00000260630	16	88663372
ENSG00000260807.7	64.0241	0.627507	0.177364	3.53797	0.00040322	0.0136252	CEROX1	ENSG00000260807	16	-975760
ENSG00000260942.1	161.255	0.1849	0.0472133	3.91627	8.99308e-05	0.00546128	CAPN10-DT	ENSG00000260942	2	-240582749
ENSG00000261043.5	13.9724	0.692359	0.182186	3.80029	0.000144526	0.00722332	NA	ENSG00000261043	NA	NA
ENSG00000261150.3	316.158	0.595153	0.146905	4.05129	5.09369e-05	0.00381066	EPPK1	ENSG00000261150	8	-143857324
ENSG00000261208.1	96.0678	-0.449214	0.141373	-3.17751	0.00148544	0.02881	NA	ENSG00000261208	NA	NA
ENSG00000261226.1	230.697	0.332284	0.0904497	3.67369	0.000239072	0.00987407	NA	ENSG00000261226	NA	NA
ENSG00000261286.1	24.852	0.427511	0.133956	3.19144	0.00141566	0.0281521	ATP2C2-AS1	ENSG00000261286	16	-84459258
ENSG00000261373.1	16.7881	0.499023	0.167939	2.97145	0.00296394	0.0427916	VPS9D1-AS1	ENSG00000261373	16	89711855
ENSG00000261468.1	363.308	0.223746	0.0564446	3.96399	7.37086e-05	0.00485932	NA	ENSG00000261468	NA	NA
ENSG00000261471.1	270.743	0.427105	0.121815	3.50617	0.000454599	0.0146484	NA	ENSG00000261471	NA	NA
ENSG00000261512.2	153.55	0.335006	0.0880446	3.80496	0.000141826	0.00717646	NA	ENSG00000261512	NA	NA
ENSG00000261804.2	227.101	0.491709	0.16552	2.9707	0.00297126	0.0427916	NA	ENSG00000261804	NA	NA
ENSG00000262580.5	253.878	0.324688	0.104982	3.09281	0.00198269	0.033932	NA	ENSG00000262580	NA	NA
ENSG00000262714.1	302.905	0.532499	0.157912	3.37212	0.00074591	0.0192126	NA	ENSG00000262714	NA	NA
ENSG00000263126.1	41.6901	0.42016	0.103804	4.04765	5.17345e-05	0.00381671	NA	ENSG00000263126	NA	NA
ENSG00000263620.1	16.9299	0.570161	0.176946	3.22224	0.00127193	0.0268202	NA	ENSG00000263620	NA	NA
ENSG00000263934.4	9831.87	1.05517	0.346808	3.04251	0.00234615	0.0375361	NA	ENSG00000263934	NA	NA
ENSG00000264112.1	556.868	0.25086	0.0553557	4.53177	5.84904e-06	0.000900911	NA	ENSG00000264112	NA	NA
ENSG00000264207.1	54.7858	0.863695	0.230519	3.74675	0.000179142	0.00842581	NA	ENSG00000264207	NA	NA
ENSG00000265206.5	1207.77	0.199367	0.0661088	3.01573	0.00256358	0.039236	NA	ENSG00000265206	NA	NA
ENSG00000265479.6	648.283	0.227385	0.0629629	3.61141	0.000304533	0.0114329	DTX2P1-UPK3BP1-PMS2P11	ENSG00000265479	7	76980821
ENSG00000265491.5	833.418	-0.126561	0.0383266	-3.30218	0.000959363	0.0226701	RNF115	ENSG00000265491	1	-145738867
ENSG00000265531.3	48.7089	0.923211	0.22988	4.01606	5.91788e-05	0.00417777	FCGR1CP	ENSG00000265531	1	143874742
ENSG00000265681.7	1080.16	-0.3752	0.127163	-2.95055	0.00317207	0.0443273	RPL17	ENSG00000265681	18	-49488480
ENSG00000266236.1	30.4004	0.372663	0.12786	2.91462	0.00356116	0.0475467	NA	ENSG00000266236	NA	NA
ENSG00000266962.2	271.213	0.135586	0.0467669	2.89919	0.00374133	0.0490953	HSD17B1-AS1	ENSG00000266962	17	-42552435
ENSG00000267121.6	744.277	0.335893	0.0684082	4.91013	9.10171e-07	0.000190383	FMNL1-DT	ENSG00000267121	17	-45190930
ENSG00000267248.3	16.516	0.405505	0.138781	2.9219	0.00347901	0.0468055	NA	ENSG00000267248	NA	NA
ENSG00000267312.1	37.4668	-0.431907	0.139221	-3.10231	0.00192019	0.0333338	NA	ENSG00000267312	NA	NA
ENSG00000267385.1	90.1417	0.631586	0.171464	3.68349	0.000230058	0.00964821	NA	ENSG00000267385	NA	NA
ENSG00000267519.6	3027.77	0.353961	0.114165	3.10044	0.00193232	0.0334997	NA	ENSG00000267519	NA	NA
ENSG00000267632.1	76.1307	0.333645	0.106145	3.14329	0.00167059	0.031002	NA	ENSG00000267632	NA	NA
ENSG00000267702.1	589.558	0.164969	0.0471915	3.49573	0.000472759	0.0149719	NA	ENSG00000267702	NA	NA
ENSG00000267731.1	143.115	-0.391137	0.120658	-3.24169	0.00118822	0.0258766	NA	ENSG00000267731	NA	NA
ENSG00000267793.1	8.66382	-6.45919	0.379975	-16.999	8.35174e-65	7.07518e-62	NA	ENSG00000267793	NA	NA
ENSG00000268170.2	63.2561	0.595809	0.2003	2.97458	0.00293393	0.0425231	NA	ENSG00000268170	NA	NA
ENSG00000268362.6	1555.65	0.176899	0.059549	2.97065	0.00297174	0.0427916	NA	ENSG00000268362	NA	NA
ENSG00000268500.5	442.152	0.537074	0.160463	3.34703	0.000816829	0.020503	NA	ENSG00000268500	NA	NA
ENSG00000269220.1	236.561	0.220384	0.0684438	3.21992	0.00128225	0.0269819	LINC00528	ENSG00000269220	22	17777289
ENSG00000269318.1	56.3129	0.289027	0.0815837	3.54271	0.000396043	0.0134742	NA	ENSG00000269318	NA	NA
ENSG00000269858.6	2349.62	0.237136	0.0557468	4.25381	2.10165e-05	0.00214571	EGLN2	ENSG00000269858	19	40799521
ENSG00000269981.1	93.7584	0.563051	0.143694	3.91841	8.91341e-05	0.00545198	NA	ENSG00000269981	NA	NA
ENSG00000270012.1	215.727	0.189953	0.0573105	3.31445	0.000918221	0.022174	NA	ENSG00000270012	NA	NA
ENSG00000270103.3	12.957	1.16789	0.344354	3.39153	0.000695025	0.0185738	NA	ENSG00000270103	NA	NA
ENSG00000270210.1	58.5184	0.400954	0.132543	3.02509	0.00248563	0.0385659	NA	ENSG00000270210	NA	NA
ENSG00000270426.1	184.171	0.258467	0.0756516	3.41655	0.000634204	0.0177023	NA	ENSG00000270426	NA	NA
ENSG00000271503.6	2798.22	-0.313695	0.105251	-2.98044	0.00287835	0.042114	CCL5	ENSG00000271503	17	-106023
ENSG00000272037.1	73.9556	0.308878	0.102986	2.99923	0.00270663	0.0404395	NA	ENSG00000272037	NA	NA
ENSG00000272325.2	2972.35	-0.146729	0.0344195	-4.26296	2.01738e-05	0.00210341	NUDT3	ENSG00000272325	6	-34279678
ENSG00000272501.1	514.085	0.254477	0.0794372	3.2035	0.00135768	0.0276481	NA	ENSG00000272501	NA	NA
ENSG00000272645.3	171.779	0.275419	0.0668719	4.11861	3.81162e-05	0.00321295	NA	ENSG00000272645	NA	NA
ENSG00000272669.1	37.3299	0.538747	0.131979	4.08207	4.46372e-05	0.0035674	NA	ENSG00000272669	NA	NA
ENSG00000272914.1	52.9364	0.615144	0.15006	4.09933	4.14344e-05	0.00339469	NA	ENSG00000272914	NA	NA
ENSG00000272941.1	431.741	0.33837	0.107496	3.14775	0.0016453	0.030667	NA	ENSG00000272941	NA	NA
ENSG00000273133.1	41.3931	0.408898	0.131121	3.11847	0.00181791	0.0323123	NA	ENSG00000273133	NA	NA
ENSG00000273213.3	51.0563	0.526585	0.161862	3.25329	0.00114075	0.0251948	H3-2	ENSG00000273213	1	-143902385
ENSG00000273230.1	31.8252	0.356754	0.0942001	3.7872	0.000152356	0.00741773	NA	ENSG00000273230	NA	NA
ENSG00000273247.5	546.233	0.205432	0.0644577	3.18709	0.00143713	0.028342	NA	ENSG00000273247	NA	NA
ENSG00000273311.1	278.364	0.214266	0.0627018	3.41722	0.000632652	0.0176881	DGCR11	ENSG00000273311	22	-19046161
ENSG00000273544.1	9.64897	2.35948	0.794044	2.97147	0.00296379	0.0427916	SNORA44	ENSG00000273544	1	-28580380
ENSG00000274213.1	14.535	0.647264	0.193684	3.34185	0.000832213	0.0207967	NA	ENSG00000274213	NA	NA
ENSG00000274272.1	635.853	0.353607	0.0968529	3.65097	0.000261252	0.0103332	NA	ENSG00000274272	NA	NA
ENSG00000274487.2	216.615	0.367639	0.100815	3.64666	0.000265667	0.0104194	NPEPPSP1	ENSG00000274487	17	36274196
ENSG00000274585.1	2016.45	1.77386	0.350585	5.05972	4.19874e-07	9.7451e-05	RNU2-1	ENSG00000274585	17	-43233789
ENSG00000274717.1	27.3782	0.388727	0.130464	2.97956	0.00288661	0.0421984	NA	ENSG00000274717	NA	NA
ENSG00000274737.1	41.9042	0.355905	0.0880208	4.04342	5.26765e-05	0.0038591	NA	ENSG00000274737	NA	NA
ENSG00000274752.1	27.7487	0.483173	0.151855	3.18181	0.0014636	0.028668	TRBV12-3	ENSG00000274752	7	NA
ENSG00000274808.5	25.7825	0.404657	0.133102	3.0402	0.00236423	0.0376476	TBC1D3B	ENSG00000274808	17	-119783
ENSG00000275052.5	2424.1	-0.107397	0.0356186	-3.01519	0.00256819	0.039236	PPP4R3B	ENSG00000275052	2	-55547291
ENSG00000275302.2	155.994	-0.546245	0.127561	-4.28223	1.85031e-05	0.00199497	CCL4	ENSG00000275302	17	36103826
ENSG00000275437.1	66.9778	0.2421	0.0749466	3.2303	0.00123662	0.0263725	NA	ENSG00000275437	NA	NA
ENSG00000275888.1	18.0344	0.669723	0.128507	5.21157	1.87254e-07	4.95725e-05	NA	ENSG00000275888	NA	NA
ENSG00000275964.1	22.8609	-0.381948	0.119121	-3.20639	0.00134412	0.0275062	NA	ENSG00000275964	NA	NA
ENSG00000276027.1	91.8761	1.85294	0.377076	4.91397	8.92486e-07	0.000189017	RNU12	ENSG00000276027	22	42615244
ENSG00000276248.1	156.247	0.284253	0.0733991	3.87271	0.000107634	0.00616095	NA	ENSG00000276248	NA	NA
ENSG00000276570.1	197.341	0.234505	0.0678858	3.45441	0.000551503	0.016422	NA	ENSG00000276570	NA	NA
ENSG00000276649.1	167.234	0.342099	0.106526	3.21142	0.00132081	0.0274246	NA	ENSG00000276649	NA	NA
ENSG00000276997.4	176.925	0.332433	0.093473	3.55645	0.000375894	0.0131503	NA	ENSG00000276997	NA	NA
ENSG00000277194.1	27.7926	1.95886	0.445839	4.39364	1.11468e-05	0.00136856	SNORD22	ENSG00000277194	11	-62852909
ENSG00000277452.1	72.2262	0.389894	0.127559	3.05657	0.00223884	0.0366146	RN7SL473P	ENSG00000277452	1	NA
ENSG00000277632.2	22.7451	-0.474385	0.15567	-3.04737	0.00230851	0.0371668	CCL3	ENSG00000277632	17	-36088255
ENSG00000278231.1	191.632	0.313976	0.0915149	3.43087	0.000601649	0.0172192	NA	ENSG00000278231	NA	NA
ENSG00000278274.1	123.75	0.981101	0.311437	3.15024	0.00163137	0.0305501	SNORA61	ENSG00000278274	1	-28579763
ENSG00000278829.1	216.656	0.28998	0.0736598	3.93676	8.25907e-05	0.00526065	NA	ENSG00000278829	NA	NA
ENSG00000278864.1	220.055	0.20778	0.0666693	3.11658	0.00182961	0.0324258	NA	ENSG00000278864	NA	NA
ENSG00000278869.1	64.3417	0.756543	0.146251	5.17289	2.305e-07	5.65994e-05	NA	ENSG00000278869	NA	NA
ENSG00000278896.1	85.8713	0.350818	0.098601	3.55795	0.000373757	0.0131503	NA	ENSG00000278896	NA	NA
ENSG00000279161.1	11.8161	0.80937	0.252218	3.20901	0.00133194	0.0274872	NA	ENSG00000279161	NA	NA
ENSG00000279199.1	20.1779	0.549108	0.135381	4.05603	4.99142e-05	0.00381066	NA	ENSG00000279199	NA	NA
ENSG00000279202.1	138.579	0.255189	0.0754103	3.384	0.000714369	0.0188529	NA	ENSG00000279202	NA	NA
ENSG00000279253.1	189.655	0.245872	0.0608493	4.04067	5.32981e-05	0.0038591	NA	ENSG00000279253	NA	NA
ENSG00000279283.1	151.391	0.326128	0.106883	3.05127	0.00227878	0.0370429	NA	ENSG00000279283	NA	NA
ENSG00000279311.1	23.2256	0.462668	0.152429	3.0353	0.00240299	0.0379794	NA	ENSG00000279311	NA	NA
ENSG00000279330.1	326.669	0.185867	0.0590229	3.14907	0.00163791	0.030563	NA	ENSG00000279330	NA	NA
ENSG00000279349.1	130.413	0.283292	0.0933299	3.03538	0.00240232	0.0379794	NA	ENSG00000279349	NA	NA
ENSG00000279361.1	85.676	0.232425	0.0705353	3.29516	0.00098367	0.0230516	NA	ENSG00000279361	NA	NA
ENSG00000279369.1	432.184	0.134167	0.0430267	3.11823	0.00181939	0.0323123	NA	ENSG00000279369	NA	NA
ENSG00000279407.1	179.733	0.161127	0.0507321	3.17605	0.00149296	0.02881	NA	ENSG00000279407	NA	NA
ENSG00000279432.1	381.557	0.178757	0.0557183	3.20823	0.00133557	0.0275062	NA	ENSG00000279432	NA	NA
ENSG00000279434.1	46.9901	0.319938	0.10844	2.95037	0.00317398	0.0443273	NA	ENSG00000279434	NA	NA
ENSG00000279491.1	108.425	0.300166	0.0876686	3.42387	0.000617367	0.0174719	LOC399900	ENSG00000279491	11	NA
ENSG00000279727.1	48.9639	0.38062	0.112845	3.37296	0.000743658	0.019207	LINC02033	ENSG00000279727	3	-36820549
ENSG00000279741.1	62.8562	0.583939	0.163387	3.57397	0.000351615	0.0125419	NA	ENSG00000279741	NA	NA
ENSG00000279744.1	190.666	0.386298	0.101454	3.80761	0.000140318	0.00716088	NA	ENSG00000279744	NA	NA
ENSG00000279765.3	607.207	0.191569	0.0579499	3.30576	0.000947184	0.0225889	NA	ENSG00000279765	NA	NA
ENSG00000279766.1	48.7685	0.341501	0.0934309	3.65512	0.000257065	0.0102241	NA	ENSG00000279766	NA	NA
ENSG00000279789.1	202.639	0.153677	0.0527693	2.91223	0.00358854	0.0477617	NA	ENSG00000279789	NA	NA
ENSG00000279801.1	239.142	0.209198	0.0569906	3.67075	0.000241843	0.00987407	NA	ENSG00000279801	NA	NA
ENSG00000279821.1	97.4915	0.538408	0.155044	3.47261	0.000515426	0.0157066	NA	ENSG00000279821	NA	NA
ENSG00000279884.1	214.428	0.435378	0.0963411	4.51913	6.2094e-06	0.000922859	NA	ENSG00000279884	NA	NA
ENSG00000279913.1	37.5672	0.335024	0.103051	3.25106	0.00114975	0.0252662	NA	ENSG00000279913	NA	NA
ENSG00000280003.1	27.2679	0.392073	0.100217	3.91224	9.14445e-05	0.00551368	NA	ENSG00000280003	NA	NA
ENSG00000280121.1	24.2057	0.421154	0.131963	3.19145	0.0014156	0.0281521	NA	ENSG00000280121	NA	NA
ENSG00000280163.1	55.1926	0.292609	0.0839557	3.48528	0.000491616	0.0153662	NA	ENSG00000280163	NA	NA
ENSG00000280166.1	18.3394	0.435799	0.145974	2.98546	0.00283155	0.0416194	NA	ENSG00000280166	NA	NA
ENSG00000280181.1	49.3106	0.39721	0.11403	3.48337	0.000495143	0.015393	NA	ENSG00000280181	NA	NA
ENSG00000280205.1	227.807	0.344717	0.110431	3.12155	0.00179904	0.032163	NA	ENSG00000280205	NA	NA
ENSG00000280214.1	75.4707	0.26084	0.0867812	3.00572	0.00264951	0.0399028	NA	ENSG00000280214	NA	NA
ENSG00000280248.1	148.909	0.460148	0.127121	3.61977	0.000294861	0.0111266	NA	ENSG00000280248	NA	NA
ENSG00000280279.1	389.279	0.4942	0.155416	3.17985	0.00147354	0.0287809	NA	ENSG00000280279	NA	NA
ENSG00000280287.1	339.347	0.174171	0.0471129	3.69688	0.000218265	0.00936045	NA	ENSG00000280287	NA	NA
ENSG00000280351.2	56.6934	0.289896	0.0785176	3.69212	0.000222395	0.00941489	LOC100129503	ENSG00000280351	17	NA
ENSG00000280387.1	43.6248	0.436538	0.0961861	4.53847	5.66643e-06	0.000897255	NA	ENSG00000280387	NA	NA
ENSG00000280388.1	205.243	0.146605	0.0457543	3.20419	0.00135443	0.0276186	NA	ENSG00000280388	NA	NA
ENSG00000280407.2	64.2199	0.640564	0.114876	5.57614	2.4591e-08	7.30958e-06	NA	ENSG00000280407	NA	NA
ENSG00000280543.1	130.573	0.303513	0.0954798	3.17881	0.00147879	0.0287809	ASAP1-IT2	ENSG00000280543	8	-130082737
ENSG00000280734.3	285.399	0.266794	0.0710913	3.75284	0.000174843	0.00827639	NA	ENSG00000280734	NA	NA
ENSG00000280789.2	717.624	0.123013	0.0346168	3.55357	0.000380039	0.0131677	PAGR1	ENSG00000280789	16	29816151
ENSG00000280832.1	223.287	0.594278	0.151257	3.92892	8.53295e-05	0.00531563	NA	ENSG00000280832	NA	NA
ENSG00000281100.1	192.649	0.339578	0.0774802	4.38278	1.17176e-05	0.00142829	NA	ENSG00000281100	NA	NA
ENSG00000281106.4	709.551	0.562505	0.11166	5.03763	4.71321e-07	0.000106215	TMEM272	ENSG00000281106	13	-51813346
ENSG00000281379.2	33.9669	0.988647	0.228367	4.32921	1.49646e-05	0.00173662	NA	ENSG00000281379	NA	NA
ENSG00000281530.1	120.421	0.286461	0.0805798	3.555	0.000377984	0.0131503	NA	ENSG00000281530	NA	NA
ENSG00000282508.2	4361.98	0.432606	0.132655	3.26114	0.00110966	0.0247382	NA	ENSG00000282508	NA	NA
ENSG00000282572.2	738.853	0.485899	0.133428	3.64165	0.000270895	0.010507	NA	ENSG00000282572	NA	NA
ENSG00000283378.1	292.297	0.572692	0.189279	3.02565	0.00248099	0.0385646	CNTNAP3C	ENSG00000283378	9	NA
ENSG00000283787.1	16.8224	0.4996	0.149214	3.34821	0.000813349	0.0204459	NA	ENSG00000283787	NA	NA
ENSG00000283994.1	138.152	0.34969	0.0771022	4.53541	5.74927e-06	0.000899566	NA	ENSG00000283994	NA	NA
ENSG00000284540.1	263.993	0.304288	0.0963251	3.15897	0.00158327	0.0301409	NA	ENSG00000284540	NA	NA
ENSG00000284948.1	410.453	0.39246	0.132626	2.95914	0.00308496	0.0437393	LOC254896	ENSG00000284948	8	23084354
ENSG00000285399.2	335.012	0.190058	0.0607357	3.12926	0.00175245	0.0316862	NA	ENSG00000285399	NA	NA
ENSG00000285589.1	183.348	0.141663	0.0482865	2.93381	0.00334833	0.045677	NA	ENSG00000285589	NA	NA
ENSG00000285730.1	143.753	0.309074	0.104177	2.96682	0.00300896	0.0429493	NA	ENSG00000285730	NA	NA
ENSG00000285737.1	78.3854	0.410594	0.125516	3.27126	0.00107071	0.0242203	NA	ENSG00000285737	NA	NA
ENSG00000286076.1	43.4468	0.820895	0.18997	4.32118	1.552e-05	0.00178882	NA	ENSG00000286076	NA	NA
ENSG00000286181.1	15.0486	0.6332	0.158508	3.99475	6.47623e-05	0.00444238	NA	ENSG00000286181	NA	NA
ENSG00000286190.1	258.75	0.255679	0.0822858	3.1072	0.00188867	0.0330576	LOC728392	ENSG00000286190	17	-5499426
ENSG00000286381.1	19.9891	1.15291	0.255258	4.51664	6.28292e-06	0.000925666	LOC105373085	ENSG00000286381	22	NA
ENSG00000286431.1	53.2904	1.02925	0.113369	9.0788	1.09777e-19	6.19982e-17	NA	ENSG00000286431	NA	NA
ENSG00000286488.1	431.045	0.246358	0.080113	3.07513	0.00210413	0.0352275	NA	ENSG00000286488	NA	NA
ENSG00000286782.1	39.4942	0.368816	0.101306	3.6406	0.000271999	0.010507	NA	ENSG00000286782	NA	NA
ENSG00000286809.1	103.99	0.271433	0.0711707	3.81383	0.00013683	0.00704656	NA	ENSG00000286809	NA	NA
ENSG00000286817.1	45.6116	0.314804	0.0923154	3.41009	0.000649408	0.018008	NA	ENSG00000286817	NA	NA
ENSG00000287131.1	11.3496	0.733047	0.243011	3.01652	0.0025569	0.0391696	NA	ENSG00000287131	NA	NA
ENSG00000287214.1	78.6079	0.221571	0.0689829	3.21197	0.00131828	0.0274246	NA	ENSG00000287214	NA	NA
ENSG00000287426.1	18.9893	0.566233	0.194833	2.90626	0.00365782	0.0484933	NA	ENSG00000287426	NA	NA
ENSG00000287632.1	13.4127	0.875607	0.284521	3.07748	0.00208758	0.0351179	NA	ENSG00000287632	NA	NA
ENSG00000287737.1	45.1733	0.454647	0.138726	3.27731	0.00104802	0.0238344	NA	ENSG00000287737	NA	NA
ENSG00000287771.1	141.708	0.713394	0.184745	3.8615	0.000112695	0.00630163	NA	ENSG00000287771	NA	NA
ENSG00000287868.1	34.2137	0.445957	0.116674	3.82224	0.000132244	0.00689418	NA	ENSG00000287868	NA	NA
ENSG00000287958.1	30.6396	-0.585908	0.183352	-3.19553	0.00139574	0.0280281	NA	ENSG00000287958	NA	NA
ENSG00000288349.1	97.6959	0.991483	0.317539	3.1224	0.00179386	0.032163	NA	ENSG00000288349	NA	NA

[truncated: 2 more sheets: chrX_46,XXvs46,XY, chrY_46,XXvs46,XY]
