# Supplementary material for: Integration of long-read sequencing, DNA methylation and gene expression reveals heterogeneity in Y chromosome segment lengths in phenotypic males with 46,XX testicular disorder/difference of sex development
Source: Biol Sex Differ. 2024 Oct 8;15:77. doi: 10.1186/s13293-024-00654-8 (PMC11463111; doi:10.1186/s13293-024-00654-8)
Supplement: Supplementary file 2 — Supplementary Material 2: Supplementary File 2. Differentially methylated positions, Differentially methylated positions from the autosomes and the X chromosome for contrasts 46,XX DSD vs, 46,XY; 46,XX DSD vs 46,XY; 46,XX DSD vs 47,XXY; and 46,XX vs 46,XY. [file 13293_2024_654_MOESM2_ESM.xlsx]

## Sheet: Autosomes_XXvs46,XX
	chr	pos	strand	Name	Probe_rs	Probe_maf	CpG_rs	CpG_maf	SBE_rs	SBE_maf	Islands_Name	Relation_to_Island	UCSC_RefGene_Group	Phantom4_Enhancers	Phantom5_Enhancers	DMR	X450k_Enhancer	HMM_Island	Regulatory_Feature_Name	Regulatory_Feature_Group	GencodeBasicV12_NAME	GencodeBasicV12_Accession	GencodeBasicV12_Group	GencodeCompV12_NAME	GencodeCompV12_Accession	GencodeCompV12_Group	DNase_Hypersensitivity_NAME	DNase_Hypersensitivity_Evidence_Count	OpenChromatin_NAME	OpenChromatin_Evidence_Count	TFBS_NAME	TFBS_Evidence_Count	Methyl27_Loci	Methyl450_Loci	Random_Loci	MFG_Change_Flagged	CHR_hg38	Start_hg38	End_hg38	Strand_hg38	logFC	AveExpr	t	P.Value	adj.P.Val	B
cg06513015	chr7	64459246	-	cg06513015	NA	NA	NA	NA	NA	NA		OpenSea	5'UTR								ERV3-1	ENST00000394323.2	5'UTR	ZNF117;ERV3-1	ENST00000487644.1;ENST00000394323.2	3'UTR;5'UTR					chr7:64454406-64460692	6				FALSE	chr7	64998867	64998869	+	-1.72921	1.48082	-17.6244	6.7853e-30	4.70245e-24	53.8407
cg25294185	chr11	65487814	-	cg25294185	NA	NA	NA	NA	NA	NA	chr11:65487660-65488348	Island	Body					11:65243988-65244914	11:65486901-65488592	Promoter_Associated	RNASEH2C;RNASEH2C	ENST00000528220.1;ENST00000528220.1	1stExon;5'UTR	RNASEH2C;RNASEH2C;RNASEH2C;RNASEH2C;RNASEH2C	ENST00000530192.1;ENST00000533698.1;ENST00000534482.1;ENST00000528220.1;ENST00000528220.1	3'UTR;1stExon;1stExon;1stExon;5'UTR	chr11:65487340-65487875	3						TRUE		FALSE	chr11	65720342	65720344	+	2.13924	-3.60753	16.2649	1.24726e-27	4.32197e-22	49.359
cg11643285	chr3	16411667	+	cg11643285	NA	NA	NA	NA	NA	NA		OpenSea	Body				TRUE				RFTN1	ENST00000483671.1	3'UTR	RFTN1	ENST00000483671.1	3'UTR	chr3:16411465-16411710	3						TRUE		FALSE	chr3	16370159	16370161	-	-1.41969	2.60176	-9.6353	3.26339e-15	7.53881e-10	23.6313
cg23256579	chr12	11002403	+	cg23256579	NA	NA	NA	NA	NA	NA		OpenSea	TSS1500;Body								PRR4;PRR4;PRR4;PRR4	ENST00000544994.1;ENST00000431566.2;ENST00000228811.4;ENST00000536668.1	TSS1500;TSS1500;TSS1500;3'UTR	PRR4;PRR4;PRR4;PRR4;PRR4;PRR4;PRR4;PRR4;PRR4;PRR4	ENST00000540808.1;ENST00000542881.1;ENST00000539285.1;ENST00000539179.1;ENST00000544994.1;ENST00000431566.2;ENST00000228811.4;ENST00000538332.1;ENST00000536668.1;ENST00000535024.1	TSS1500;TSS1500;TSS1500;TSS1500;TSS1500;TSS1500;TSS1500;3'UTR;3'UTR;3'UTR	chr12:11002140-11002430	3						TRUE		FALSE	chr12	10849803	10849805	-	-1.61274	0.430625	-8.337	1.31748e-12	1.82612e-07	18.0588
cg07875199	chr5	89310048	-	cg07875199	NA	NA	NA	NA	NA	NA		OpenSea																	chr5:89309989-89310637	6	chr5:89309905-89310652	5				FALSE	chr5	90014230	90014232	+	1.09158	0.166897	7.86169	1.17523e-11	1.16353e-06	16.0184
cg20422417	chr2	25427108	-	cg20422417	NA	NA	NA	NA	NA	NA	chr2:25427101-25427577	Island						2:25280606-25281081			AC012457.2	ENST00000431650.1	TSS200	AC012457.2	ENST00000431650.1	TSS200	chr2:25427080-25427675	3						TRUE		FALSE	chr2	25204238	25204240	+	1.04282	1.15358	7.72335	2.21613e-11	1.77703e-06	15.4263
cg09107055	chr16	46854830	+	cg09107055	NA	NA	NA	NA	NA	NA		OpenSea	Body				TRUE				C16orf87	ENST00000564250.1	3'UTR	C16orf87	ENST00000564250.1	3'UTR								TRUE		FALSE	chr16	46820917	46820919	-	1.02445	-0.060361	7.55945	4.68896e-11	2.9542e-06	14.7265
cg23978657	chr1	89664260	-	cg23978657	NA	NA	NA	NA	NA	NA		OpenSea	Body					1:89436804-89436956									chr1:89664160-89664855	3						TRUE		FALSE	chr1	89198576	89198578	+	-1.27976	-4.9147	-7.47574	6.8689e-11	2.97585e-06	14.3699
cg08369368	chr5	176559881	-	cg08369368	NA	NA	NA	NA	NA	NA	chr5:176558852-176561652	Island	TSS200;TSS1500	high-CpG:176492410-176492673				5:176491473-176494316			NSD1;NSD1;NSD1;NSD1	ENST00000439151.2;ENST00000511258.1;ENST00000347982.4;ENST00000355783.4	TSS1500;TSS1500;TSS1500;TSS200	NSD1;NSD1;NSD1;NSD1;NSD1;NSD1	ENST00000508896.1;ENST00000439151.2;ENST00000511258.1;ENST00000347982.4;ENST00000512992.1;ENST00000510954.1	TSS1500;TSS1500;TSS1500;TSS1500;TSS200;TSS200	chr5:176559645-176560095	3						TRUE		FALSE	chr5	177132879	177132881	+	1.8899	-3.06613	7.4757	6.87029e-11	2.97585e-06	14.3697
cg17095850	chr11	35311522	+	cg17095850	NA	NA	NA	NA	NA	NA		OpenSea	Body;Body;Body				TRUE										chr11:35311400-35311675	3								FALSE	chr11	35289974	35289976	-	1.14604	0.186022	7.4485	7.77648e-11	3.17022e-06	14.254
cg04889016	chr7	157278696	-	cg04889016	rs79246971	0.025688	NA	NA	NA	NA	chr7:157276326-157276556	S_Shelf	Body								AC006372.4	ENST00000444158.1	5'UTR	AC006372.4	ENST00000444158.1	5'UTR	chr7:157278605-157279035	3								FALSE	chr7	157486001	157486003	+	1.09458	1.77752	7.35269	1.20247e-10	3.78796e-06	13.8467
cg00257920	chr1	36177329	-	cg00257920	NA	NA	NA	NA	NA	NA	chr1:36173406-36173979	S_Shelf																						TRUE		FALSE	chr1	35711727	35711729	+	1.08365	1.21623	7.25505	1.87286e-10	4.18696e-06	13.4327
cg15658543	chr7	3026309	+	cg15658543	NA	NA	NA	NA	NA	NA		OpenSea	5'UTR					7:2992835-2993042			CARD11	ENST00000396946.4	5'UTR	CARD11;CARD11	ENST00000356408.3;ENST00000396946.4	5'UTR;5'UTR	chr7:3026265-3026555	3						TRUE		FALSE	chr7	2986674	2986676	-	1.08777	2.24136	7.19861	2.41839e-10	4.65564e-06	13.1937
cg19731612	chr5	176559334	-	cg19731612	rs115694362	0.012195	NA	NA	NA	NA	chr5:176558852-176561652	Island	TSS1500;TSS1500				TRUE	5:176491473-176494316			NSD1	ENST00000355783.4	TSS1500	NSD1;NSD1;NSD1	ENST00000512992.1;ENST00000510954.1;ENST00000508896.1	TSS1500;TSS1500;TSS1500	chr5:176559180-176559535	3						TRUE		FALSE	chr5	177132332	177132334	+	1.92514	2.02731	7.12855	3.31957e-10	5.33106e-06	12.8977
cg09607566	chr16	89367323	+	cg09607566	NA	NA	NA	NA	NA	NA		OpenSea	Body				TRUE				ANKRD11	ENST00000567736.1	3'UTR	ANKRD11;ANKRD11;ANKRD11;ANKRD11;ANKRD11;ANKRD11	ENST00000378332.2;ENST00000564553.1;ENST00000567736.1;ENST00000568924.1;ENST00000562816.1;ENST00000566858.1	3'UTR;3'UTR;3'UTR;3'UTR;3'UTR;3'UTR			chr16:89366563-89367497	6	chr16:89365378-89367640	6		TRUE	TRUE	FALSE	chr16	89300914	89300916	-	-1.04765	5.46082	-7.02776	5.2298e-10	6.60871e-06	12.4728
cg23344692	chr14	102775248	+	cg23344692	NA	NA	NA	NA	NA	NA	chr14:102771116-102771718	S_Shelf																						TRUE		FALSE	chr14	102308910	102308912	-	1.04057	1.27165	6.97541	6.61866e-10	6.9057e-06	12.2526
cg27615582	chr12	11002411	+	cg27615582	NA	NA	NA	NA	NA	NA		OpenSea	TSS1500;Body								PRR4;PRR4;PRR4;PRR4	ENST00000544994.1;ENST00000431566.2;ENST00000228811.4;ENST00000536668.1	TSS1500;TSS1500;TSS1500;3'UTR	PRR4;PRR4;PRR4;PRR4;PRR4;PRR4;PRR4;PRR4;PRR4;PRR4	ENST00000540808.1;ENST00000542881.1;ENST00000539285.1;ENST00000539179.1;ENST00000544994.1;ENST00000431566.2;ENST00000228811.4;ENST00000538332.1;ENST00000536668.1;ENST00000535024.1	TSS1500;TSS1500;TSS1500;TSS1500;TSS1500;TSS1500;TSS1500;3'UTR;3'UTR;3'UTR	chr12:11002140-11002430	3						TRUE		FALSE	chr12	10849811	10849813	-	-1.00434	1.61618	-6.81227	1.3752e-09	9.16404e-06	11.5689
cg12468323	chr22	45532698	+	cg12468323	NA	NA	NA	NA	NA	NA		OpenSea	Body;Body								CTA-217C2.1	ENST00000426282.1	3'UTR	CTA-217C2.1;CTA-217C2.1	ENST00000426282.1;ENST00000432502.1	3'UTR;3'UTR	chr22:45532560-45532775	3								FALSE	chr22	45136816	45136818	-	1.04987	0.667283	6.79429	1.49025e-09	9.47516e-06	11.4938
cg14677912	chr5	140019017	+	cg14677912	NA	NA	NA	NA	NA	NA	chr5:140019034-140019502	N_Shore	5'UTR;1stExon	high-CpG:139999182-139999283				5:139998866-139999966	5:140018529-140019739	Promoter_Associated	NDUFA2;TMCO6;TMCO6;TMCO6;TMCO6;TMCO6	ENST00000510680.1;ENST00000511410.1;ENST00000537378.1;ENST00000252100.6;ENST00000394671.3;ENST00000394671.3	3'UTR;TSS200;TSS200;TSS200;5'UTR;1stExon	NDUFA2;TMCO6;TMCO6;TMCO6;TMCO6;TMCO6;TMCO6;TMCO6;TMCO6;TMCO6;TMCO6;TMCO6	ENST00000510680.1;ENST00000513002.1;ENST00000509217.2;ENST00000511410.1;ENST00000394669.4;ENST00000504069.2;ENST00000515653.1;ENST00000514449.1;ENST00000505086.2;ENST00000252100.6;ENST00000394671.3;ENST00000394671.3	3'UTR;TSS200;TSS200;TSS200;TSS200;TSS200;TSS200;TSS200;TSS200;TSS200;5'UTR;1stExon	chr5:140018745-140019135	3						TRUE		FALSE	chr5	140639431	140639433	-	2.05319	-4.61294	6.79031	1.51701e-09	9.55768e-06	11.4771
cg18121224	chr5	176559563	-	cg18121224	NA	NA	NA	NA	NA	NA	chr5:176558852-176561652	Island	TSS1500;TSS1500					5:176491473-176494316			NSD1;NSD1	ENST00000355783.4;ENST00000439151.2	TSS1500;TSS1500	NSD1;NSD1;NSD1;NSD1	ENST00000512992.1;ENST00000510954.1;ENST00000508896.1;ENST00000439151.2	TSS1500;TSS1500;TSS1500;TSS1500			chr5:176558259-176562067	6	chr5:176557627-176562975	6		TRUE		FALSE	chr5	177132561	177132563	+	1.2688	1.16025	6.65047	2.82823e-09	1.24055e-05	10.8947
cg09938479	chr1	178455912	-	cg09938479	NA	NA	NA	NA	NA	NA	chr1:178455799-178456286	Island						1:176722448-176722898									chr1:178454405-178456195	3						TRUE		FALSE	chr1	178486776	178486778	+	1.16055	0.372281	6.62255	3.20147e-09	1.2975e-05	10.7788
cg06579481	chr7	104621597	+	cg06579481	NA	NA	NA	NA	NA	NA	chr7:104624337-104624848	N_Shelf							7:104621590-104622019	Unclassified_Cell_type_specific	RP11-325F22.3	ENST00000450686.1	3'UTR	RP11-325F22.3	ENST00000450686.1	3'UTR			chr7:104621534-104622038	6	chr7:104616044-104626261	6		TRUE		FALSE	chr7	104981149	104981151	-	1.00107	1.24389	6.61756	3.27307e-09	1.30365e-05	10.7581
cg10671125	chr3	188401518	+	cg10671125	NA	NA	NA	NA	NA	NA		OpenSea	Body;Body;Body								LPP	ENST00000471917.1	5'UTR	LPP	ENST00000471917.1	5'UTR					chr3:188400574-188401585	5				FALSE	chr3	188683729	188683731	-	1.05932	1.60576	6.59267	3.65508e-09	1.37831e-05	10.6549
cg24447756	chr11	102105824	-	cg24447756	NA	NA	NA	NA	NA	NA		OpenSea					TRUE										chr11:102105580-102106110	3						TRUE		FALSE	chr11	102235092	102235094	+	1.05747	-0.371376	6.57562	3.94186e-09	1.42402e-05	10.5843
cg27456487	chr17	56349062	-	cg27456487	rs12937527	0.208524	NA	NA	NA	NA		OpenSea	Body					17:53704049-53704110									chr17:56348960-56349110	3						TRUE		TRUE	chr17	58271700	58271702	+	-1.42898	5.92866	-6.56278	4.1724e-09	1.47345e-05	10.5311
cg13407349	chr12	26789762	+	cg13407349	NA	NA	NA	NA	NA	NA		OpenSea	Body				TRUE				RP11-666F17.1	ENST00000414098.2	5'UTR	RP11-666F17.1	ENST00000414098.2	5'UTR	chr12:26789665-26789930	3								FALSE	chr12	26636828	26636830	-	1.03742	0.65653	6.50725	5.33322e-09	1.61402e-05	10.3016
cg18687734	chr2	9138745	+	cg18687734	rs7600277	0.162567	NA	NA	NA	NA		OpenSea	Body								MBOAT2	ENST00000486484.1	3'UTR	MBOAT2	ENST00000486484.1	3'UTR	chr2:9138700-9138890	3								FALSE	chr2	8998615	8998617	-	1.02067	0.205215	6.49982	5.51108e-09	1.65005e-05	10.2709
cg23017722	chr8	107783672	-	cg23017722	NA	NA	NA	NA	NA	NA		OpenSea	TSS1500								ABRA	ENST00000311955.3	TSS1500	ABRA	ENST00000311955.3	TSS1500										FALSE	chr8	106771443	106771445	+	1.09022	1.33019	6.47379	6.18173e-09	1.77794e-05	10.1636
cg06359703	chr1	41847297	+	cg06359703	NA	NA	NA	NA	NA	NA	chr1:41847264-41849204	Island															chr1:41846025-41847675	3						TRUE		FALSE	chr1	41381624	41381626	-	1.24505	-3.17149	6.35937	1.02245e-08	2.22957e-05	9.69314
cg09556666	chr15	72759065	+	cg09556666	NA	NA	NA	NA	NA	NA		OpenSea									RP11-1007O24.2;RP11-1007O24.3	ENST00000568345.1;ENST00000562573.1	TSS1500;3'UTR	RP11-1007O24.2;RP11-1007O24.3	ENST00000568345.1;ENST00000562573.1	TSS1500;3'UTR										FALSE	chr15	72466723	72466725	-	1.24543	1.77194	6.3129	1.25325e-08	2.48157e-05	9.50287
cg09437835	chr12	73523041	+	cg09437835	NA	NA	NA	NA	NA	NA		OpenSea									RP11-314D7.1;RP11-314D7.1;RP11-314D7.1	ENST00000552541.1;ENST00000551135.1;ENST00000552840.1	TSS200;3'UTR;3'UTR	RP11-314D7.1;RP11-314D7.1;RP11-314D7.1;RP11-314D7.1	ENST00000552541.1;ENST00000551135.1;ENST00000552840.1;ENST00000551934.1	TSS200;3'UTR;3'UTR;3'UTR										FALSE	chr12	73129260	73129262	-	1.02002	0.488377	6.2732	1.49081e-08	2.72607e-05	9.34062
cg03400808	chr1	100803169	+	cg03400808	NA	NA	NA	NA	NA	NA		OpenSea					TRUE																	TRUE		FALSE	chr1	100337612	100337614	-	1.01216	1.84955	6.24698	1.6715e-08	2.83923e-05	9.23369
cg00714758	chr2	198270390	-	cg00714758	NA	NA	NA	NA	NA	NA		OpenSea	Body																chr2:198269753-198270405	5	chr2:198270320-198270692	4				FALSE	chr2	197405665	197405667	+	1.01613	1.47674	6.18451	2.19405e-08	3.35898e-05	8.97944
cg23503584	chr2	214014759	+	cg23503584	NA	NA	NA	NA	NA	NA	chr2:214016357-214017105	N_Shore	5'UTR;5'UTR								IKZF2;IKZF2;IKZF2	ENST00000457361.1;ENST00000434687.1;ENST00000542010.1	5'UTR;5'UTR;TSS1500	IKZF2;IKZF2;IKZF2;IKZF2	ENST00000457361.1;ENST00000434687.1;ENST00000452786.1;ENST00000453575.1	5'UTR;5'UTR;5'UTR;TSS1500			chr2:214013224-214015821	6	chr2:214011842-214019510	6				FALSE	chr2	213150034	213150036	-	-1.06488	-3.29897	-6.13447	2.72638e-08	3.80943e-05	8.77643
cg04309258	chr1	247267873	+	cg04309258	NA	NA	NA	NA	NA	NA	chr1:247267179-247267884	Island	TSS200;TSS200					1:245333803-245334507	1:247267004-247268022	Unclassified	ZNF669;ZNF669;ZNF669;ZNF669;ZNF669	ENST00000358785.4;ENST00000366501.1;ENST00000366500.1;ENST00000535105.1;ENST00000448299.2	TSS200;TSS1500;TSS1500;TSS1500;TSS1500	ZNF669;ZNF669;ZNF669;ZNF669;ZNF669;ZNF669	ENST00000358785.4;ENST00000366501.1;ENST00000366500.1;ENST00000535105.1;ENST00000476158.2;ENST00000448299.2	TSS200;TSS1500;TSS1500;TSS1500;TSS1500;TSS1500	chr1:247267605-247267915	3						TRUE		FALSE	chr1	247104570	247104572	-	-1.06246	-4.50153	-6.06165	3.7363e-08	4.35128e-05	8.48198
cg20991798	chr14	50429390	-	cg20991798	NA	NA	NA	NA	NA	NA		OpenSea			chr14:50429310-50429310						RP11-58E21.4	ENST00000556434.1	TSS1500	RP11-58E21.4	ENST00000556434.1	TSS1500	chr14:50429300-50429790	3								FALSE	chr14	49962671	49962673	+	1.09326	0.899529	6.05388	3.86366e-08	4.424e-05	8.45066
cg05353660	chr8	62556140	+	cg05353660	NA	NA	NA	NA	NA	NA		OpenSea	Body;Body;Body;Body;Body;Body;Body;Body;Body								ASPH	ENST00000523897.1	TSS200	ASPH;ASPH;ASPH;ASPH	ENST00000523897.1;ENST00000519678.1;ENST00000524173.1;ENST00000523927.1	TSS200;3'UTR;3'UTR;3'UTR										FALSE	chr8	61643580	61643582	-	1.09841	0.762344	6.02104	4.45144e-08	4.73886e-05	8.31836
cg04142864	chr11	118480576	+	cg04142864	NA	NA	NA	NA	NA	NA	chr11:118478235-118481896	Island	5'UTR;5'UTR;5'UTR					11:117985537-117987106			PHLDB1;PHLDB1;PHLDB1;PHLDB1;PHLDB1	ENST00000361417.2;ENST00000543207.1;ENST00000356063.5;ENST00000361465.4;ENST00000358191.5	5'UTR;5'UTR;5'UTR;5'UTR;5'UTR	PHLDB1;PHLDB1;PHLDB1;PHLDB1;PHLDB1;PHLDB1;PHLDB1;PHLDB1;PHLDB1	ENST00000361417.2;ENST00000530994.1;ENST00000528594.1;ENST00000543207.1;ENST00000356063.5;ENST00000532639.1;ENST00000361465.4;ENST00000358191.5;ENST00000530708.1	5'UTR;5'UTR;5'UTR;5'UTR;5'UTR;TSS1500;5'UTR;5'UTR;5'UTR	chr11:118479620-118481455	3						TRUE		FALSE	chr11	118609860	118609862	-	1.07421	-2.97959	5.98563	5.18426e-08	5.13262e-05	8.17598
cg27282978	chr6	121678235	+	cg27282978	rs6914088	0.105547	NA	NA	NA	NA		OpenSea																			chr6:121677590-121678386	6				FALSE	chr6	121357088	121357090	-	1.12789	0.897298	5.92979	6.58835e-08	5.60156e-05	7.95211
cg26241877	chr18	52630003	-	cg26241877	NA	NA	NA	NA	NA	NA	chr18:52626517-52626849	S_Shelf																						TRUE	TRUE	FALSE	chr18	54962771	54962773	+	1.00298	-0.0859898	5.86584	8.66078e-08	6.37856e-05	7.69669
cg09487425	chr10	127514037	-	cg09487425	NA	NA	NA	NA	NA	NA	chr10:127511329-127512197	S_Shore	Body;Body;Body								BCCIP	ENST00000478798.1	TSS200	BCCIP;BCCIP	ENST00000478798.1;ENST00000463330.1	TSS200;5'UTR										FALSE	chr10	125825467	125825469	+	1.09459	0.313411	5.84487	9.47091e-08	6.57683e-05	7.61319
cg01612292	chr8	144809598	-	cg01612292	NA	NA	NA	NA	NA	NA	chr8:144808221-144810978	Island	Body	high-CpG:144881510-144881652				8:144879781-144883419	8:144808961-144810594	Unclassified_Cell_type_specific				FAM83H	ENST00000395103.2	1stExon	chr8:144809425-144809795	3						TRUE		FALSE	chr8	143727427	143727429	+	2.33978	3.03359	5.83703	9.79276e-08	6.69963e-05	7.58198
cg13024275	chr3	101579557	+	cg13024275	NA	NA	NA	NA	NA	NA		OpenSea	3'UTR;3'UTR								NFKBIZ	ENST00000394054.2	3'UTR	NFKBIZ	ENST00000394054.2	3'UTR					chr3:101565720-101583566	6		TRUE		FALSE	chr3	101860712	101860714	-	1.06998	1.21399	5.82489	1.03123e-07	6.87188e-05	7.53372
cg08388746	chr1	54518349	-	cg08388746	rs6689244	0.044831	NA	NA	NA	NA	chr1:54518601-54519299	N_Shore	Body;TSS1500					1:54290736-54292408	1:54518226-54519788	Promoter_Associated	TCEANC2;TCEANC2;TCEANC2;TMEM59	ENST00000498272.1;ENST00000234827.1;ENST00000371331.1;ENST00000371341.1	TSS1500;TSS1500;TSS1500;5'UTR	TCEANC2;TCEANC2;TCEANC2;TMEM59;TMEM59;TMEM59	ENST00000498272.1;ENST00000234827.1;ENST00000371331.1;ENST00000420738.1;ENST00000440019.1;ENST00000371341.1	TSS1500;TSS1500;TSS1500;5'UTR;5'UTR;5'UTR	chr1:54518000-54518575	3					TRUE	TRUE		FALSE	chr1	54052675	54052677	+	-1.04266	-3.01113	-5.7999	1.1469e-07	7.1939e-05	7.43446
cg25226066	chr18	9925588	-	cg25226066	NA	NA	NA	NA	NA	NA		OpenSea	Body;Body				TRUE										chr18:9925440-9925690	3								FALSE	chr18	9925590	9925592	+	1.00996	0.974224	5.76768	1.31503e-07	7.70587e-05	7.30676
cg04135778	chr2	191574407	+	cg04135778	rs13004697	0.301297	NA	NA	NA	NA		OpenSea									AC006460.2	ENST00000411949.1	TSS1500	AC006460.2	ENST00000411949.1	TSS1500										FALSE	chr2	190709680	190709682	-	1.15799	1.13252	5.70584	1.70847e-07	8.71253e-05	7.06246
cg12845446	chr3	184247246	+	cg12845446	NA	NA	NA	NA	NA	NA	chr3:184243085-184243328	S_Shelf																						TRUE		FALSE	chr3	184529457	184529459	-	1.13786	1.81113	5.69727	1.77149e-07	8.94826e-05	7.02866
cg21778193	chr1	1098070	-	cg21778193	NA	NA	NA	NA	NA	NA	chr1:1098043-1100584	Island				DMR		1:1087864-1089373	1:1097710-1098234	Unclassified_Cell_type_specific							chr1:1098060-1098415	3						TRUE		FALSE	chr1	1162689	1162691	+	1.07174	2.22628	5.63186	2.33331e-07	0.000102801	6.77163
cg16240260	chr3	137725933	+	cg16240260	NA	NA	NA	NA	NA	NA	chr3:137728994-137729206	N_Shelf	Body																					TRUE		FALSE	chr3	138007090	138007092	-	1.20814	1.19741	5.59374	2.73815e-07	0.000110569	6.62237
cg08752700	chr4	89398841	-	cg08752700	NA	NA	NA	NA	NA	NA		OpenSea	Body											HERC5;HERC5	ENST00000510223.1;ENST00000502913.1	5'UTR;5'UTR										FALSE	chr4	88477689	88477691	+	1.00935	1.72149	5.5842	2.84984e-07	0.000112731	6.58508
cg22344745	chr1	227746294	+	cg22344745	NA	NA	NA	NA	NA	NA	chr1:227746157-227746454	Island						1:225812781-225814221									chr1:227746005-227746955	3						TRUE		FALSE	chr1	227558592	227558594	-	1.12715	1.53987	5.5593	3.16272e-07	0.000117546	6.48793
cg06343288	chr4	178379358	+	cg06343288	NA	NA	NA	NA	NA	NA		OpenSea									RN5S172;RP11-130F10.1	ENST00000365061.1;ENST00000507023.1	TSS1500;5'UTR	RN5S172;RP11-130F10.1	ENST00000365061.1;ENST00000507023.1	TSS1500;5'UTR										FALSE	chr4	177458203	177458205	-	1.12584	1.26404	5.55409	3.23234e-07	0.000118714	6.46762
cg26801880	chr12	64495055	-	cg26801880	NA	NA	NA	NA	NA	NA		OpenSea	Body								AC025576.1	ENST00000516992.1	TSS1500	AC025576.1	ENST00000516992.1	TSS1500	chr12:64495020-64495290	3								FALSE	chr12	64101274	64101276	+	1.03207	0.966593	5.51049	3.87735e-07	0.000129138	6.29796
cg05316006	chr10	114879619	-	cg05316006	NA	NA	NA	NA	NA	NA		OpenSea	Body;Body;Body;Body;Body;Body					10:114869609-114869654			TCF7L2	ENST00000542695.1	5'UTR	TCF7L2	ENST00000542695.1	5'UTR								TRUE		FALSE	chr10	113119859	113119861	+	1.18303	1.21639	5.5052	3.96365e-07	0.00013067	6.27743
cg09015973	chr2	131673771	-	cg09015973	rs114639499	0.016115	NA	NA	NA	NA	chr2:131673686-131674150	Island	TSS1500;TSS1500					2:131390105-131390672			ARHGEF4;ARHGEF4;ARHGEF4	ENST00000326016.5;ENST00000428230.2;ENST00000525839.1	TSS1500;TSS1500;TSS1500	ARHGEF4;ARHGEF4;ARHGEF4	ENST00000326016.5;ENST00000428230.2;ENST00000525839.1	TSS1500;TSS1500;TSS1500	chr2:131673305-131673875	3						TRUE		FALSE	chr2	130916197	130916199	+	1.33202	-1.56503	5.49619	4.11508e-07	0.000132875	6.24248
cg20160039	chr4	189395410	-	cg20160039	NA	NA	NA	NA	NA	NA		OpenSea					TRUE				RP11-219G10.3	ENST00000510832.1	5'UTR	RP11-219G10.3;RP11-219G10.3;RP11-219G10.3;RP11-219G10.3	ENST00000512839.1;ENST00000510832.1;ENST00000510005.1;ENST00000503458.1	5'UTR;5'UTR;5'UTR;5'UTR								TRUE		FALSE	chr4	188474255	188474257	+	1.02238	1.354	5.48574	4.29789e-07	0.000135329	6.20195
ch.13.639148F	chr13	47925785	+	ch.13.639148F	NA	NA	NA	NA	NA	NA		OpenSea																						TRUE		FALSE	chr13	47351649	47351650	-	-1.02535	-3.14343	-5.48065	4.38989e-07	0.000136489	6.18221
cg17952661	chr1	145395753	-	cg17952661	NA	NA	NA	NA	NA	NA		OpenSea						1:144107067-144107204	1:145395501-145396132	Promoter_Associated_Cell_type_specific							chr1:145395365-145396350	3						TRUE		FALSE	chr1	146039240	146039242	-	-1.01004	-4.96748	-5.38405	6.54898e-07	0.000165343	5.80941
cg07753711	chr4	128801645	+	cg07753711	rs112317677	0.019266	NA	NA	NA	NA	chr4:128801886-128802696	N_Shore	TSS1500						4:128801595-128802566	Promoter_Associated	PLK4;PLK4;PLK4;PLK4;PLK4;PLK4	ENST00000270861.5;ENST00000511942.1;ENST00000515069.1;ENST00000513090.1;ENST00000507249.1;ENST00000514379.1	TSS1500;TSS1500;TSS1500;TSS1500;TSS1500;TSS1500	PLK4;PLK4;PLK4;PLK4;PLK4;PLK4;PLK4	ENST00000270861.5;ENST00000511942.1;ENST00000503914.1;ENST00000515069.1;ENST00000513090.1;ENST00000507249.1;ENST00000514379.1	TSS1500;TSS1500;TSS1500;TSS1500;TSS1500;TSS1500;TSS1500	chr4:128801520-128802155	3						TRUE		FALSE	chr4	127880489	127880491	-	-1.15095	-3.44065	-5.36348	7.12853e-07	0.000172497	5.73041
cg15152824	chr1	214657859	-	cg15152824	NA	NA	NA	NA	NA	NA		OpenSea	5'UTR				TRUE				PTPN14	ENST00000366956.4	5'UTR	PTPN14;PTPN14	ENST00000486173.1;ENST00000366956.4	3'UTR;5'UTR								TRUE		FALSE	chr1	214484515	214484517	+	1.05785	0.850009	5.32475	8.35892e-07	0.000184902	5.5821
cg21882899	chr12	10608539	+	cg21882899	NA	NA	NA	NA	NA	NA		OpenSea	TSS1500;TSS1500;TSS1500								KLRC1;KLRC1	ENST00000408006.3;ENST00000536188.1	TSS1500;TSS1500	KLRC1;KLRC1	ENST00000408006.3;ENST00000536188.1	TSS1500;TSS1500										FALSE	chr12	10455939	10455941	-	1.00195	0.908812	5.31801	8.59354e-07	0.000186717	5.55632
cg03301282	chr8	42698936	-	cg03301282	NA	NA	NA	NA	NA	NA	chr8:42697869-42698326	S_Shore	TSS1500;TSS1500						8:42697401-42699244	Promoter_Associated	THAP1;THAP1;THAP1	ENST00000532093.1;ENST00000345117.2;ENST00000254250.3	TSS1500;TSS1500;TSS1500	THAP1;THAP1;THAP1;THAP1	ENST00000532093.1;ENST00000529779.1;ENST00000345117.2;ENST00000254250.3	TSS1500;TSS1500;TSS1500;TSS1500					chr8:42697259-42699514	6		TRUE		FALSE	chr8	42843792	42843794	+	-1.01229	-2.18328	-5.30353	9.11928e-07	0.000191543	5.50102
cg12463851	chr2	237477186	-	cg12463851	NA	NA	NA	NA	NA	NA	chr2:237476311-237477263	Island	TSS1500			DMR		2:237141073-237142002	2:237476347-237477648	Unclassified	CXCR7	ENST00000272928.3	TSS1500	CXCR7;CXCR7	ENST00000272928.3;ENST00000447924.1	TSS1500;5'UTR	chr2:237476720-237477830	3						TRUE		FALSE	chr2	236568542	236568544	+	1.10055	-3.09346	5.25146	1.12837e-06	0.000212185	5.30272
cg04707519	chr10	21799314	+	cg04707519	NA	NA	NA	NA	NA	NA	chr10:21797632-21799341	Island					TRUE	10:21839102-21839473	10:21798692-21800030	Unclassified_Cell_type_specific							chr10:21797505-21800295	3						TRUE		FALSE	chr10	21510384	21510386	-	1.12835	-1.38778	5.23219	1.22057e-06	0.00022074	5.22961
cg14040808	chr10	90312720	+	cg14040808	NA	NA	NA	NA	NA	NA		OpenSea	Body;Body								RNLS	ENST00000466945.1	3'UTR	RNLS;RNLS	ENST00000466945.1;ENST00000481793.1	3'UTR;3'UTR			chr10:90312505-90313560	6	chr10:90312673-90313523	6				FALSE	chr10	88552962	88552964	-	1.11919	0.875361	5.2293	1.23503e-06	0.000221836	5.21865
cg01737284	chr6	686506	+	cg01737284	NA	NA	NA	NA	NA	NA		OpenSea	Body;5'UTR								EXOC2;EXOC2;EXOC2	ENST00000475028.1;ENST00000448181.3;ENST00000230449.4	3'UTR;5'UTR;5'UTR	EXOC2;EXOC2;EXOC2	ENST00000475028.1;ENST00000448181.3;ENST00000230449.4	3'UTR;5'UTR;5'UTR					chr6:686445-687032	6				FALSE	chr6	686505	686507	-	1.11022	1.53043	5.20943	1.33907e-06	0.000229028	5.14337
cg15568266	chr2	158592555	+	cg15568266	rs3771633	0.162873	NA	NA	NA	NA		OpenSea									AC019186.1	ENST00000447019.1	TSS200	AC019186.1	ENST00000447019.1	TSS200										FALSE	chr2	157736042	157736044	-	1.1039	1.15979	5.15993	1.63692e-06	0.00025221	4.9565
cg19318885	chr12	100162201	-	cg19318885	NA	NA	NA	NA	NA	NA		OpenSea	Body								ANKS1B	ENST00000547010.1	5'UTR	ANKS1B	ENST00000547010.1	5'UTR					chr12:100161435-100162288	6				FALSE	chr12	99768422	99768424	+	1.01859	1.09563	5.15695	1.6568e-06	0.000253908	4.94527
cg27645294	chr17	21795257	+	cg27645294	NA	NA	NA	NA	NA	NA		OpenSea						17:21719377-21720073																TRUE		FALSE	chr17	22268650	22268652	-	-1.02279	2.14723	-5.15683	1.65756e-06	0.000253908	4.94484
cg11544385	chr12	14397819	+	cg11544385	NA	NA	NA	NA	NA	NA		OpenSea															chr12:14397685-14397970	3								FALSE	chr12	14244884	14244886	-	1.02195	1.12259	5.15508	1.66938e-06	0.000254684	4.93823
cg08517040	chr12	752834	+	cg08517040	NA	NA	NA	NA	NA	NA	chr12:752208-752655	S_Shore	1stExon;Body;5'UTR;Body				TRUE	12:622031-623319	12:751653-753427	Promoter_Associated	RP11-218M22.1;NINJ2;NINJ2;NINJ2;NINJ2;RP11-218M22.1;RP11-218M22.1;RP11-218M22.1	ENST00000318291.4;ENST00000537416.1;ENST00000433832.2;ENST00000542920.1;ENST00000537416.1;ENST00000537514.1;ENST00000543884.1;ENST00000318291.4	1stExon;1stExon;TSS200;TSS200;3'UTR;5'UTR;5'UTR;5'UTR	RP11-218M22.1;NINJ2;NINJ2;NINJ2;NINJ2;RP11-218M22.1;RP11-218M22.1;RP11-218M22.1	ENST00000318291.4;ENST00000537416.1;ENST00000433832.2;ENST00000542920.1;ENST00000537416.1;ENST00000537514.1;ENST00000543884.1;ENST00000318291.4	1stExon;1stExon;TSS200;TSS200;3'UTR;5'UTR;5'UTR;5'UTR	chr12:751660-753430	3								FALSE	chr12	643667	643669	-	1.29596	-4.56793	5.14665	1.72724e-06	0.000259463	4.90654
cg22597914	chr11	83984276	+	cg22597914	NA	NA	NA	NA	NA	NA		OpenSea	1stExon;Body;Body;Body;Body								DLG2;DLG2	ENST00000418306.2;ENST00000330014.6	1stExon;TSS200	DLG2;DLG2;DLG2;DLG2	ENST00000418306.2;ENST00000376106.3;ENST00000529111.1;ENST00000527466.1	1stExon;TSS200;3'UTR;3'UTR										FALSE	chr11	84273232	84273234	-	1.04427	0.503558	5.1437	1.74799e-06	0.000261307	4.89543
cg01335710	chr8	82608481	+	cg01335710	NA	NA	NA	NA	NA	NA		OpenSea	TSS1500								SLC10A5	ENST00000518568.1	TSS200	SLC10A5	ENST00000518568.1	TSS200					chr8:82606390-82612891	6				FALSE	chr8	81696245	81696247	-	1.10651	0.937136	5.13547	1.80713e-06	0.00026647	4.86448
cg09214447	chr1	27049744	-	cg09214447	rs477231	0.098505	NA	NA	NA	NA		OpenSea	Body;Body				TRUE												chr1:27049738-27050535	6	chr1:27049426-27050671	6				FALSE	chr1	26723252	26723254	+	-1.1274	-3.52861	-5.13472	1.8126e-06	0.000266991	4.86167
cg24355550	chr20	23552526	-	cg24355550	NA	NA	NA	NA	NA	NA		OpenSea																								FALSE	chr20	23571888	23571890	+	1.01461	0.875613	5.08199	2.24183e-06	0.000297795	4.66403
cg07962934	chr8	144809621	-	cg07962934	NA	NA	NA	NA	NA	NA	chr8:144808221-144810978	Island	Body	high-CpG:144881510-144881652				8:144879781-144883419	8:144808961-144810594	Unclassified_Cell_type_specific				FAM83H	ENST00000395103.2	1stExon	chr8:144809425-144809795	3						TRUE		FALSE	chr8	143727450	143727452	+	1.12487	2.31161	5.06112	2.43778e-06	0.000310335	4.58613
cg13641898	chr11	75258876	-	cg13641898	NA	NA	NA	NA	NA	NA		OpenSea					TRUE		11:75258456-75259631	Unclassified							chr11:75258680-75259195	3						TRUE		FALSE	chr11	75547830	75547832	+	1.16418	-3.89417	5.05449	2.50349e-06	0.000315152	4.56141
cg20450712	chr8	12580385	+	cg20450712	NA	NA	NA	NA	NA	NA		OpenSea	3'UTR								LONRF1	ENST00000398246.3	3'UTR	LONRF1;LONRF1;LONRF1	ENST00000398246.3;ENST00000526680.1;ENST00000527055.1	3'UTR;3'UTR;3'UTR								TRUE		FALSE	chr8	12722875	12722877	-	1.00725	2.31915	5.03577	2.69858e-06	0.000327131	4.49166
cg02508651	chr17	46604554	+	cg02508651	NA	NA	NA	NA	NA	NA	chr17:46604362-46604881	Island						17:43959328-43959851									chr17:46604285-46604835	3						TRUE		FALSE	chr17	48527191	48527193	-	1.39912	-3.05532	5.0217	2.85476e-06	0.000336127	4.43938
cg13519621	chr10	75770402	-	cg13519621	NA	NA	NA	NA	NA	NA		OpenSea	Body;Body								RP11-417O11.5;VCL;VCL;VCL	ENST00000416076.1;ENST00000478896.1;ENST00000415462.2;ENST00000537043.1	5'UTR;5'UTR;5'UTR;5'UTR	RP11-417O11.5;VCL;VCL;VCL	ENST00000416076.1;ENST00000478896.1;ENST00000415462.2;ENST00000537043.1	5'UTR;5'UTR;5'UTR;5'UTR	chr10:75770400-75770670	3								FALSE	chr10	74010643	74010645	+	-1.10485	-3.07935	-5.00008	3.11232e-06	0.0003525	4.35912
cg20379954	chr12	752838	+	cg20379954	NA	NA	NA	NA	NA	NA	chr12:752208-752655	S_Shore	1stExon;Body;5'UTR;Body				TRUE	12:622031-623319	12:751653-753427	Promoter_Associated	RP11-218M22.1;NINJ2;NINJ2;NINJ2;NINJ2;RP11-218M22.1;RP11-218M22.1;RP11-218M22.1	ENST00000318291.4;ENST00000537416.1;ENST00000433832.2;ENST00000542920.1;ENST00000537416.1;ENST00000537514.1;ENST00000543884.1;ENST00000318291.4	1stExon;1stExon;TSS200;TSS200;3'UTR;5'UTR;5'UTR;5'UTR	RP11-218M22.1;NINJ2;NINJ2;NINJ2;NINJ2;RP11-218M22.1;RP11-218M22.1;RP11-218M22.1	ENST00000318291.4;ENST00000537416.1;ENST00000433832.2;ENST00000542920.1;ENST00000537416.1;ENST00000537514.1;ENST00000543884.1;ENST00000318291.4	1stExon;1stExon;TSS200;TSS200;3'UTR;5'UTR;5'UTR;5'UTR	chr12:751660-753430	3								FALSE	chr12	643671	643673	-	1.00315	-3.68823	4.98098	3.35845e-06	0.000366111	4.28841
cg01463702	chr11	10087965	+	cg01463702	NA	NA	NA	NA	NA	NA		OpenSea	Body											SBF2	ENST00000533770.1	3'UTR					chr11:10087858-10088680	3				FALSE	chr11	10066417	10066419	-	1.05077	1.21511	4.9695	3.51552e-06	0.00037454	4.24595
cg25154474	chr2	74669136	+	cg25154474	NA	NA	NA	NA	NA	NA	chr2:74667593-74669403	Island	TSS1500;TSS1500;TSS200	high-CpG:74522525-74523063				2:74521141-74522952	2:74668598-74669615	Unclassified	RTKN;RTKN;RTKN;RTKN;RTKN	ENST00000305557.5;ENST00000233330.6;ENST00000484453.1;ENST00000272430.5;ENST00000484453.1	TSS1500;TSS1500;1stExon;TSS200;3'UTR	RTKN;RTKN;RTKN;RTKN;RTKN;RTKN;RTKN	ENST00000305557.5;ENST00000233330.6;ENST00000484453.1;ENST00000472518.1;ENST00000272430.5;ENST00000479256.1;ENST00000484453.1	TSS1500;TSS1500;1stExon;TSS200;TSS200;3'UTR;3'UTR	chr2:74668565-74669215	3								FALSE	chr2	74442008	74442010	-	1.12444	-3.26717	4.95816	3.67762e-06	0.000382346	4.20408
cg08621447	chr2	203036147	-	cg08621447	NA	NA	NA	NA	NA	NA	chr2:203036051-203036296	Island					TRUE	2:202744306-202744481						AC079354.1	ENST00000469462.1	5'UTR	chr2:203035985-203036475	3						TRUE		FALSE	chr2	202171423	202171425	+	1.08774	-3.71606	4.95657	3.70098e-06	0.00038344	4.1982
cg03758171	chr12	96697263	+	cg03758171	NA	NA	NA	NA	NA	NA		OpenSea	Body;Body				TRUE				U4;CDK17	ENST00000364565.1;ENST00000553042.1	1stExon;TSS1500	U4;CDK17	ENST00000364565.1;ENST00000553042.1	1stExon;TSS1500					chr12:96696373-96697791	3				FALSE	chr12	96303484	96303486	-	1.00675	1.35428	4.9134	4.39188e-06	0.000417735	4.03928
cg12544989	chr8	122199870	-	cg12544989	NA	NA	NA	NA	NA	NA		OpenSea									AC027238.1	ENST00000408717.1	TSS1500	AC027238.1	ENST00000408717.1	TSS1500										FALSE	chr8	121187629	121187631	+	1.01176	0.665748	4.87601	5.09078e-06	0.000449438	3.90221
cg00510320	chr16	67686943	-	cg00510320	NA	NA	NA	NA	NA	NA	chr16:67686860-67687674	Island	Body					16:66244165-66245361	16:67686932-67687633	Unclassified_Cell_type_specific							chr16:67685405-67687235	3						TRUE		FALSE	chr16	67653039	67653041	+	1.0085	1.21698	4.85171	5.60191e-06	0.000471535	3.81343
cg05671758	chr16	634009	+	cg05671758	NA	NA	NA	NA	NA	NA	chr16:633867-634143	Island	3'UTR;3'UTR					16:573681-574208			PIGQ;PIGQ	ENST00000321878.5;ENST00000026218.5	3'UTR;3'UTR	PIGQ;PIGQ;PIGQ;PIGQ	ENST00000480424.2;ENST00000476438.1;ENST00000321878.5;ENST00000026218.5	5'UTR;5'UTR;3'UTR;3'UTR	chr16:633905-634495	3						TRUE		FALSE	chr16	584008	584010	-	1.08682	2.05427	4.84097	5.84358e-06	0.000481791	3.77425
cg07186032	chr3	56950340	+	cg07186032	NA	NA	NA	NA	NA	NA		OpenSea	Body				TRUE		3:56950299-56950665	Unclassified_Cell_type_specific	ARHGEF3;ARHGEF3	ENST00000496106.1;ENST00000498517.1	1stExon;3'UTR	ARHGEF3;ARHGEF3;ARHGEF3;ARHGEF3;ARHGEF3	ENST00000496106.1;ENST00000481422.1;ENST00000498517.1;ENST00000477833.1;ENST00000477440.2	1stExon;3'UTR;3'UTR;3'UTR;3'UTR	chr3:56949985-56950610	3						TRUE		FALSE	chr3	56916311	56916313	-	1.09787	-3.31396	4.80563	6.71204e-06	0.000514743	3.64574
cg00510236	chr6	138830624	+	cg00510236	rs11155012	0.18125	NA	NA	NA	NA		OpenSea	Body						6:138830432-138830903	Unclassified_Cell_type_specific							chr6:138830580-138830855	3								FALSE	chr6	138509486	138509488	-	-1.06488	-3.07144	-4.79879	6.89416e-06	0.000520905	3.62091
cg00161189	chr9	127906880	+	cg00161189	NA	NA	NA	NA	NA	NA	chr9:127905675-127905947	S_Shore	TSS1500;TSS1500								SCAI	ENST00000336505.5	TSS1500	SCAI;SCAI;SCAI	ENST00000477186.1;ENST00000336505.5;ENST00000468569.1	TSS1500;TSS1500;TSS1500										FALSE	chr9	125144600	125144602	-	1.00043	0.375247	4.79851	6.90158e-06	0.000520949	3.61991
cg02842608	chr5	135290863	-	cg02842608	NA	NA	NA	NA	NA	NA		OpenSea	TSS200								LECT2;LECT2;LECT2	ENST00000514447.2;ENST00000274507.1;ENST00000522943.1	TSS200;TSS200;TSS1500	LECT2;LECT2;LECT2	ENST00000514447.2;ENST00000274507.1;ENST00000522943.1	TSS200;TSS200;TSS1500										FALSE	chr5	135955173	135955175	+	1.05339	1.18265	4.74723	8.43e-06	0.000577244	3.43447
cg14697743	chr17	75448089	-	cg14697743	NA	NA	NA	NA	NA	NA	chr17:75447477-75447821	S_Shore	Body;5'UTR;Body;Body;Body;Body					17:72959512-72959749	17:75447048-75449029	Unclassified	SEPT9;SEPT9	ENST00000431235.1;ENST00000397613.4	5'UTR;5'UTR	SEPT9;SEPT9	ENST00000431235.1;ENST00000397613.4	5'UTR;5'UTR	chr17:75447765-75448795	3						TRUE		FALSE	chr17	77452006	77452008	+	1.12724	-3.00372	4.74545	8.48847e-06	0.000579416	3.42806
cg08241360	chr9	129244738	-	cg08241360	rs138902663	0.023416	NA	NA	NA	NA	chr9:129244737-129245247	Island	Body				TRUE	9:128284559-128285021			FAM125B	ENST00000485886.1	5'UTR	FAM125B	ENST00000485886.1	5'UTR	chr9:129244580-129245115	3						TRUE		FALSE	chr9	126482458	126482460	+	1.08509	1.33354	4.72273	9.27187e-06	0.000606087	3.34626
cg00543286	chr1	52181185	-	cg00543286	rs145359218	0.075298	NA	NA	NA	NA		OpenSea	Body;Body;Body;Body;Body								OSBPL9	ENST00000435686.2	5'UTR	OSBPL9;OSBPL9;OSBPL9;OSBPL9	ENST00000484890.1;ENST00000495776.1;ENST00000435686.2;ENST00000435274.2	5'UTR;3'UTR;5'UTR;3'UTR	chr1:52181165-52181375	3								FALSE	chr1	51715512	51715514	+	1.12055	0.648982	4.71925	9.39781e-06	0.00060989	3.33376
cg00940812	chr8	91960827	-	cg00940812	NA	NA	NA	NA	NA	NA		OpenSea	Body				TRUE												chr8:91960486-91961044	6	chr8:91960126-91961488	6		TRUE		FALSE	chr8	90948598	90948600	+	-1.10134	-4.28138	-4.71794	9.44548e-06	0.000611609	3.32907
cg12811965	chr5	76791766	+	cg12811965	NA	NA	NA	NA	NA	NA	chr5:76787740-76788442	S_Shelf												WDR41;WDR41	ENST00000513917.1;ENST00000509858.1	3'UTR;3'UTR			chr5:76791015-76792068	6						FALSE	chr5	77495940	77495942	-	1.10592	1.11045	4.71618	9.51031e-06	0.000613838	3.32274
cg12956890	chr2	233036914	-	cg12956890	NA	NA	NA	NA	NA	NA		OpenSea	Body;Body;Body;Body								MIR562	ENST00000384894.1	TSS1500	MIR562;DIS3L2;DIS3L2	ENST00000384894.1;ENST00000445090.1;ENST00000433430.1	TSS1500;3'UTR;3'UTR										FALSE	chr2	232172203	232172205	+	1.02695	0.761688	4.71253	9.64601e-06	0.000617954	3.30961
cg11827998	chr14	105995685	-	cg11827998	NA	NA	NA	NA	NA	NA	chr14:105992499-105996414	Island	Body					14:105063604-105067415									chr14:105995085-105996035	3						TRUE		FALSE	chr14	105529347	105529349	+	1.07495	-2.22325	4.70095	1.00884e-05	0.000632838	3.26808
cg21979215	chr5	142815807	-	cg21979215	rs117110005	0.024804	NA	NA	NA	NA		OpenSea	TSS1500;TSS1500;TSS1500				TRUE				NR3C1	ENST00000343796.2	TSS1500	NR3C1;NR3C1;NR3C1	ENST00000505058.1;ENST00000503701.1;ENST00000343796.2	TSS1500;TSS1500;TSS1500										FALSE	chr5	143436241	143436243	+	1.17915	1.56044	4.68987	1.05303e-05	0.000647045	3.22836
cg09482050	chr16	67686832	+	cg09482050	NA	NA	NA	NA	NA	NA	chr16:67686860-67687674	N_Shore	Body	high-CpG:66244314-66244409				16:66244165-66245361									chr16:67685405-67687235	3						TRUE		FALSE	chr16	67652928	67652930	-	1.41621	1.00436	4.68189	1.08598e-05	0.000657257	3.19983
cg19515798	chr13	41557187	+	cg19515798	NA	NA	NA	NA	NA	NA		OpenSea	TSS1500;5'UTR						13:41557002-41557258	Promoter_Associated	ELF1;ELF1;ELF1;ELF1	ENST00000498824.1;ENST00000442101.1;ENST00000239882.3;ENST00000379498.3	TSS1500;TSS1500;5'UTR;5'UTR	ELF1;ELF1;ELF1;ELF1;ELF1	ENST00000498824.1;ENST00000442101.1;ENST00000239882.3;ENST00000405737.2;ENST00000379498.3	TSS1500;TSS1500;5'UTR;5'UTR;5'UTR	chr13:41556945-41557390	3								FALSE	chr13	40983050	40983052	-	-1.01609	-3.25476	-4.66969	1.13837e-05	0.000672745	3.15621
cg21926451	chr5	5288241	+	cg21926451	rs11749960	0.157439	NA	NA	NA	NA		OpenSea	Body					5:5341153-5341297						ADAMTS16	ENST00000433402.2	5'UTR			chr5:5288133-5289639	5				TRUE		FALSE	chr5	5288127	5288129	-	1.04746	1.38309	4.61657	1.39643e-05	0.000747853	2.96707
cg03025830	chr8	21905599	+	cg03025830	NA	NA	NA	NA	NA	NA	chr8:21905461-21905757	Island	Body					8:21961332-21962032			FGF17;EPB49	ENST00000521709.1;ENST00000523300.1	5'UTR;TSS1500	FGF17;FGF17;EPB49;EPB49	ENST00000521709.1;ENST00000524314.1;ENST00000522148.1;ENST00000523300.1	5'UTR;5'UTR;TSS1500;TSS1500	chr8:21905520-21906335	3						TRUE		FALSE	chr8	22048087	22048089	-	1.23075	0.654344	4.5955	1.51379e-05	0.000776715	2.89241
cg01791607	chr7	106505858	-	cg01791607	NA	NA	NA	NA	NA	NA	chr7:106508057-106508733	N_Shelf	1stExon;5'UTR;5'UTR;TSS200	low-CpG:106292932-106293218					7:106505080-106506285	Promoter_Associated	PIK3CG;PIK3CG;PIK3CG;PIK3CG	ENST00000440650.2;ENST00000359195.3;ENST00000496166.1;ENST00000496166.1	5'UTR;TSS200;1stExon;5'UTR	PIK3CG;PIK3CG;PIK3CG;PIK3CG;PIK3CG;PIK3CG	ENST00000440650.2;ENST00000359195.3;ENST00000496166.1;ENST00000496166.1;ENST00000473541.1;ENST00000473541.1	5'UTR;TSS200;1stExon;5'UTR;1stExon;5'UTR	chr7:106505500-106505995	3								FALSE	chr7	106865412	106865414	+	-1.00837	-4.07873	-4.57912	1.6116e-05	0.000801505	2.8345
cg17058565	chr3	121265453	+	cg17058565	NA	NA	NA	NA	NA	NA	chr3:121264469-121264943	S_Shore	TSS1500						3:121264057-121265948	Promoter_Associated	POLQ;POLQ	ENST00000264233.5;ENST00000393672.3	TSS1500;1stExon	POLQ;POLQ	ENST00000264233.5;ENST00000393672.3	TSS1500;1stExon	chr3:121265180-121265555	3								FALSE	chr3	121546605	121546607	-	-1.05758	-3.85051	-4.56306	1.71346e-05	0.000828212	2.77782
cg16911845	chr8	101277003	+	cg16911845	NA	NA	NA	NA	NA	NA		OpenSea	ExonBnd;ExonBnd;ExonBnd;Body;Body;Body								RNF19A;RNF19A	ENST00000523255.1;ENST00000519449.1	3'UTR;ExonBnd	RNF19A;RNF19A;RNF19A;RNF19A	ENST00000523255.1;ENST00000523644.1;ENST00000520071.1;ENST00000519449.1	3'UTR;TSS1500;TSS200;ExonBnd										FALSE	chr8	100264774	100264776	-	1.05562	0.349601	4.5551	1.76627e-05	0.000839451	2.74975
cg18467053	chr5	80160666	-	cg18467053	NA	NA	NA	NA	NA	NA		OpenSea	Body																		chr5:80160660-80161297	3				FALSE	chr5	80864846	80864848	+	1.05583	0.717612	4.54214	1.85557e-05	0.000859349	2.70415
cg07638358	chr2	230989995	-	cg07638358	rs6748603	0.089242	NA	NA	NA	NA		OpenSea									AC093171.1	ENST00000445199.1	TSS200	AC093171.1	ENST00000445199.1	TSS200	chr2:230989600-230990075	3								FALSE	chr2	230125278	230125280	+	-1.17352	-4.56281	-4.53858	1.88082e-05	0.000865408	2.69165
cg00411413	chr16	83171299	-	cg00411413	NA	NA	NA	NA	NA	NA		OpenSea	Body					16:81728779-81728826			CDH13	ENST00000569454.1	5'UTR	CDH13;CDH13	ENST00000569454.1;ENST00000539548.2	5'UTR;3'UTR	chr16:83170545-83171435	3						TRUE		FALSE	chr16	83137693	83137695	+	-1.10109	1.63629	-4.5296	1.94609e-05	0.000881278	2.66012
cg15871766	chr12	52365222	+	cg15871766	NA	NA	NA	NA	NA	NA		OpenSea	Body;Body;Body		chr12:52364914-52364914		TRUE		12:52363787-52365400	Unclassified	ACVR1B	ENST00000542485.1	5'UTR	ACVR1B;ACVR1B	ENST00000536420.1;ENST00000542485.1	5'UTR;5'UTR	chr12:52364665-52365410	3						TRUE		FALSE	chr12	51971437	51971439	-	1.05353	-0.541745	4.52753	1.96148e-05	0.000884892	2.65284
cg13530105	chr8	19795537	+	cg13530105	rs6586867	0.493406	NA	NA	NA	NA	chr8:19796843-19798006	N_Shore	TSS1500								LPL;LPL;LPL;LPL	ENST00000311322.8;ENST00000538071.1;ENST00000521994.1;ENST00000535763.1	TSS1500;TSS1500;TSS1500;TSS1500	LPL;LPL;LPL;LPL;LPL;LPL;LPL;LPL	ENST00000524029.1;ENST00000522701.1;ENST00000311322.8;ENST00000538071.1;ENST00000519773.1;ENST00000523696.1;ENST00000535763.1;ENST00000520959.1	TSS1500;TSS1500;TSS1500;TSS1500;TSS1500;TSS1500;TSS1500;5'UTR										FALSE	chr8	19938025	19938027	-	1.03066	0.897963	4.51815	2.03248e-05	0.000901038	2.61997
cg17681516	chr2	43295389	-	cg17681516	NA	NA	NA	NA	NA	NA	chr2:43295212-43295555	Island					TRUE	2:43148740-43149136									chr2:43294865-43295555	3						TRUE		FALSE	chr2	43068250	43068252	+	1.1085	3.76091	4.47575	2.38611e-05	0.000981224	2.47178
cg12872410	chr12	67707190	+	cg12872410	NA	NA	NA	NA	NA	NA		OpenSea	3'UTR								CAND1;CAND1;CAND1	ENST00000540047.1;ENST00000545606.1;ENST00000501254.2	3'UTR;3'UTR;TSS1500	CAND1;CAND1;CAND1;CAND1	ENST00000540047.1;ENST00000544619.1;ENST00000545606.1;ENST00000501254.2	3'UTR;3'UTR;3'UTR;TSS1500										FALSE	chr12	67313409	67313411	-	1.01442	1.69566	4.45621	2.56846e-05	0.00102043	2.40377
cg22237300	chr6	52171973	-	cg22237300	rs1360784	0.03758	NA	NA	NA	NA	chr6:52171922-52172147	Island						6:52279882-52280081									chr6:52171840-52172035	3						TRUE		FALSE	chr6	52307174	52307176	+	1.13746	1.29419	4.42828	2.85266e-05	0.00107499	2.30688
cg14067425	chr7	77016535	+	cg14067425	NA	NA	NA	NA	NA	NA		OpenSea	Body				TRUE							PION	ENST00000334003.7	3'UTR								TRUE		FALSE	chr7	77387217	77387219	-	1.12723	1.09107	4.41886	2.95528e-05	0.00109624	2.27426
cg11830755	chr1	52204081	-	cg11830755	NA	NA	NA	NA	NA	NA		OpenSea	5'UTR;5'UTR;Body;Body;Body;Body;Body;Body								OSBPL9;OSBPL9;OSBPL9;OSBPL9;OSBPL9	ENST00000531828.1;ENST00000473207.2;ENST00000462759.1;ENST00000486942.1;ENST00000435686.2	5'UTR;5'UTR;5'UTR;5'UTR;5'UTR	OSBPL9;OSBPL9;OSBPL9;OSBPL9;OSBPL9;OSBPL9;OSBPL9;OSBPL9;OSBPL9;OSBPL9;OSBPL9	ENST00000484890.1;ENST00000495776.1;ENST00000534040.1;ENST00000527631.1;ENST00000531828.1;ENST00000473207.2;ENST00000481937.1;ENST00000462759.1;ENST00000486942.1;ENST00000435686.2;ENST00000435274.2	5'UTR;3'UTR;5'UTR;5'UTR;5'UTR;5'UTR;5'UTR;5'UTR;5'UTR;5'UTR;3'UTR			chr1:52203815-52204441	5						FALSE	chr1	51738408	51738410	+	1.03198	0.866534	4.40096	3.16006e-05	0.00113605	2.21244
cg00430888	chr4	185926063	+	cg00430888	NA	NA	NA	NA	NA	NA	chr4:185926380-185926651	N_Shore						4:186163022-186163181	4:185925916-185926896	Unclassified	RP11-386B13.4	ENST00000505053.1	5'UTR	RP11-386B13.4	ENST00000505053.1	5'UTR	chr4:185925625-185926415	3						TRUE		FALSE	chr4	185004908	185004910	-	1.09205	-4.3526	4.33855	3.98704e-05	0.00128621	1.99806
cg01727145	chr2	220313422	+	cg01727145	NA	NA	NA	NA	NA	NA	chr2:220312698-220314094	Island	Body					2:220021010-220022217	2:220313036-220314556	Unclassified	SPEG;SPEG	ENST00000396695.2;ENST00000485813.1	5'UTR;5'UTR	SPEG;SPEG;SPEG;SPEG	ENST00000498378.1;ENST00000396695.2;ENST00000464989.1;ENST00000485813.1	5'UTR;5'UTR;5'UTR;5'UTR	chr2:220312220-220314355	3						TRUE		FALSE	chr2	219448699	219448701	-	1.8223	-3.86107	4.31421	4.36317e-05	0.00134746	1.91498
cg07088388	chr11	109816936	-	cg07088388	NA	NA	NA	NA	NA	NA		OpenSea					TRUE		11:109816774-109817423	Unclassified							chr11:109816785-109817315	3								FALSE	chr11	109946209	109946211	+	-1.00757	-3.12652	-4.29303	4.7182e-05	0.00140797	1.84291
cg14550340	chr3	121527699	+	cg14550340	NA	NA	NA	NA	NA	NA		OpenSea	Body;Body											IQCB1;IQCB1	ENST00000498104.1;ENST00000460108.1	5'UTR;5'UTR			chr3:121527223-121528638	6						FALSE	chr3	121808851	121808853	-	1.08523	0.633687	4.28587	4.84451e-05	0.00142844	1.81858
ch.5.3183300R	chr5	168086142	+	ch.5.3183300R	NA	NA	NA	NA	NA	NA		OpenSea									CTC-558O2.2	ENST00000520041.1	5'UTR	CTC-558O2.2	ENST00000520041.1	5'UTR								TRUE		FALSE	chr5	168659136	168659137	+	-1.09559	-4.34993	-4.24014	5.73099e-05	0.00156975	1.66387
cg12519038	chr4	76824949	+	cg12519038	NA	NA	NA	NA	NA	NA		OpenSea	TSS1500								PPEF2;PPEF2	ENST00000286719.7;ENST00000510607.1	TSS1500;TSS1500	PPEF2;PPEF2;PPEF2	ENST00000511880.2;ENST00000286719.7;ENST00000510607.1	TSS1500;TSS1500;TSS1500										FALSE	chr4	75903795	75903797	-	1.12093	1.12465	4.22675	6.0188e-05	0.00161332	1.61878
cg03331344	chr1	94662450	+	cg03331344	NA	NA	NA	NA	NA	NA		OpenSea	Body								ARHGAP29	ENST00000482481.1	TSS1500	ARHGAP29	ENST00000482481.1	TSS1500										FALSE	chr1	94196893	94196895	-	1.04308	1.1663	4.22422	6.07474e-05	0.00162117	1.61027
cg04539111	chr16	67997858	-	cg04539111	NA	NA	NA	NA	NA	NA		OpenSea	Body;Body;1stExon;Body;Body					16:66555264-66555584			SLC12A4;SLC12A4	ENST00000537830.2;ENST00000572010.1	1stExon;3'UTR	SLC12A4;SLC12A4;SLC12A4;SLC12A4;SLC12A4	ENST00000537830.2;ENST00000573023.1;ENST00000571299.1;ENST00000572010.1;ENST00000576462.1	1stExon;3'UTR;3'UTR;3'UTR;3'UTR	chr16:67997285-67997915	3						TRUE		FALSE	chr16	67963954	67963956	+	1.03829	2.9778	4.21747	6.22643e-05	0.00164367	1.58758
cg06958145	chr4	154178415	+	cg06958145	rs4696202	0.110454	NA	NA	NA	NA		OpenSea	TSS200;5'UTR;Body;Body;Body				TRUE				TRIM2;TRIM2	ENST00000437508.2;ENST00000494872.1	5'UTR;5'UTR	TRIM2;TRIM2;TRIM2;TRIM2;TRIM2;TRIM2;TRIM2	ENST00000502281.1;ENST00000482578.1;ENST00000433687.1;ENST00000441616.1;ENST00000437508.2;ENST00000479711.1;ENST00000494872.1	TSS200;TSS200;TSS200;5'UTR;5'UTR;5'UTR;5'UTR	chr4:154178300-154178750	3								FALSE	chr4	153257262	153257264	-	1.05073	-3.18095	4.20975	6.40428e-05	0.00167266	1.56167
cg05344046	chr11	3731649	+	cg05344046	NA	NA	NA	NA	NA	NA		OpenSea	Body;Body				TRUE										chr11:3731265-3731710	3						TRUE		FALSE	chr11	3710418	3710420	-	1.00847	1.02207	4.19601	6.73321e-05	0.00172025	1.5156
cg17328665	chr1	7887199	-	cg17328665	NA	NA	NA	NA	NA	NA	chr1:7887198-7887476	Island	Body					1:7809786-7810252			RP3-467L1.4;RP3-467L1.4;PER3	ENST00000451646.1;ENST00000451646.1;ENST00000539773.1	1stExon;3'UTR;5'UTR	RP3-467L1.4;RP3-467L1.4;PER3	ENST00000451646.1;ENST00000451646.1;ENST00000539773.1	1stExon;3'UTR;5'UTR	chr1:7887045-7887550	3						TRUE		FALSE	chr1	7827138	7827140	+	-1.01499	2.16135	-4.17192	7.34964e-05	0.00180873	1.43506
cg00147172	chr22	46423604	+	cg00147172	NA	NA	NA	NA	NA	NA	chr22:46423299-46423652	Island			chr22:46423205-46423205			22:44801875-44802338									chr22:46422765-46423735	3						TRUE		FALSE	chr22	46027723	46027725	-	1.03289	1.04861	4.16548	7.52354e-05	0.00183504	1.41357
cg18348578	chr1	33499318	+	cg18348578	rs74610637	0.047433	NA	NA	NA	NA	chr1:33502201-33502719	N_Shelf	Body;Body											AK2;AK2	ENST00000551979.1;ENST00000548559.1	3'UTR;3'UTR					chr1:33498739-33503223	6		TRUE		FALSE	chr1	33033716	33033718	-	1.02657	1.1513	4.15666	7.76786e-05	0.00186872	1.3842
cg21066599	chr4	159726245	-	cg21066599	NA	NA	NA	NA	NA	NA		OpenSea	Body								FNIP2;FNIP2	ENST00000379346.3;ENST00000505445.1	TSS1500;5'UTR	FNIP2;FNIP2;FNIP2;FNIP2	ENST00000512986.1;ENST00000379346.3;ENST00000504704.2;ENST00000505445.1	TSS1500;TSS1500;5'UTR;5'UTR										FALSE	chr4	158805092	158805094	+	1.06388	1.11182	4.11348	9.07891e-05	0.002042	1.24093
cg16222083	chr1	212209131	+	cg16222083	NA	NA	NA	NA	NA	NA	chr1:212208837-212209364	Island	5'UTR;5'UTR;1stExon;1stExon;1stExon;TSS200;TSS200;TSS200;TSS200;TSS200;5'UTR	high-CpG:210275694-210275760				1:210275040-210276138	1:212207885-212209816	Promoter_Associated	DTL;DTL;DTL;DTL;INTS7;INTS7;INTS7;INTS7;DTL;DTL	ENST00000366991.4;ENST00000366991.4;ENST00000420235.2;ENST00000475419.1;ENST00000366992.3;ENST00000469606.1;ENST00000440600.2;ENST00000366994.3;ENST00000542077.1;ENST00000542077.1	5'UTR;1stExon;TSS200;TSS200;TSS1500;TSS1500;TSS1500;TSS1500;5'UTR;1stExon	DTL;DTL;DTL;DTL;INTS7;INTS7;INTS7;INTS7;DTL;DTL	ENST00000366991.4;ENST00000366991.4;ENST00000420235.2;ENST00000475419.1;ENST00000366992.3;ENST00000469606.1;ENST00000440600.2;ENST00000366994.3;ENST00000542077.1;ENST00000542077.1	5'UTR;1stExon;TSS200;TSS200;TSS1500;TSS1500;TSS1500;TSS1500;5'UTR;1stExon	chr1:212208380-212209155	3								FALSE	chr1	212035788	212035790	-	1.05141	-6.24074	4.0908	9.85043e-05	0.00213755	1.16605
cg01057741	chr20	61639324	-	cg01057741	NA	NA	NA	NA	NA	NA	chr20:61636171-61639055	S_Shore	TSS1500;TSS1500		chr20:61639302-61639302			20:61106630-61110482			BHLHE23	ENST00000370346.2	TSS1500	BHLHE23	ENST00000370346.2	TSS1500	chr20:61639085-61640430	3								FALSE	chr20	63007971	63007973	+	1.27463	-2.30988	4.09022	9.87071e-05	0.00214068	1.16417
cg05845592	chr16	28634766	-	cg05845592	NA	NA	NA	NA	NA	NA	chr16:28634440-28635031	Island	5'UTR;1stExon					16:28541953-28542517	16:28634229-28635125	Unclassified_Cell_type_specific	SULT1A1;SULT1A1;SULT1A1;SULT1A1	ENST00000395609.1;ENST00000350842.4;ENST00000350842.4;ENST00000395609.1	1stExon;1stExon;5'UTR;5'UTR	SULT1A1;SULT1A1;SULT1A1;SULT1A1;SULT1A1;SULT1A1;SULT1A1;SULT1A1	ENST00000562058.1;ENST00000350842.4;ENST00000563493.1;ENST00000562058.1;ENST00000350842.4;ENST00000563493.1;ENST00000564818.1;ENST00000395609.1	1stExon;1stExon;1stExon;5'UTR;5'UTR;5'UTR;TSS200;5'UTR	chr16:28634405-28635075	3						TRUE		FALSE	chr16	28623444	28623446	+	1.49914	-4.87751	4.07007	0.0001061	0.00223241	1.09789
cg13687825	chr8	101225344	+	cg13687825	NA	NA	NA	NA	NA	NA	chr8:101225077-101225879	Island	Body;Body	high-CpG:101294424-101294557				8:101294229-101295152	8:101224788-101226233	Promoter_Associated	SPAG1;SPAG1	ENST00000523302.1;ENST00000523302.1	1stExon;5'UTR	SPAG1;SPAG1	ENST00000523302.1;ENST00000523302.1	1stExon;5'UTR	chr8:101225040-101225415	3						TRUE		FALSE	chr8	100213115	100213117	-	1.08275	-6.3092	3.98393	0.000144142	0.0026806	0.816996
cg04275847	chr10	126105697	+	cg04275847	rs113881868	0.016055	NA	NA	NA	NA	chr10:126106818-126107862	N_Shore	5'UTR			CDMR					OAT;OAT	ENST00000539214.1;ENST00000368845.5	5'UTR;5'UTR	OAT;OAT;OAT	ENST00000476917.1;ENST00000539214.1;ENST00000368845.5	3'UTR;5'UTR;5'UTR					chr10:126104785-126105800	5		TRUE		FALSE	chr10	124417127	124417129	-	1.12877	1.11799	3.95389	0.000160257	0.00286065	0.719958
cg04087814	chr3	107943092	+	cg04087814	rs4855614	0.271822	NA	NA	NA	NA	chr3:107940930-107941503	S_Shore															chr3:107942740-107943170	3								FALSE	chr3	108224244	108224246	-	-1.08202	-3.55399	-3.94592	0.000164815	0.00290746	0.69429
cg04362419	chr3	138297086	+	cg04362419	NA	NA	NA	NA	NA	NA		OpenSea	5'UTR;5'UTR;5'UTR;Body;Body								CEP70;CEP70;CEP70;CEP70;CEP70;CEP70	ENST00000474781.1;ENST00000464035.1;ENST00000484888.1;ENST00000481834.1;ENST00000264982.3;ENST00000478673.1	5'UTR;5'UTR;5'UTR;5'UTR;5'UTR;3'UTR	CEP70;CEP70;CEP70;CEP70;CEP70;CEP70;CEP70;CEP70	ENST00000474781.1;ENST00000464035.1;ENST00000485115.1;ENST00000484888.1;ENST00000481834.1;ENST00000264982.3;ENST00000470159.1;ENST00000478673.1	5'UTR;5'UTR;5'UTR;5'UTR;5'UTR;5'UTR;5'UTR;3'UTR	chr3:138296980-138297350	3								FALSE	chr3	138578243	138578245	-	1.1783	0.3646	3.92725	0.000175973	0.00302619	0.634352
cg02184558	chr16	68104456	+	cg02184558	NA	NA	NA	NA	NA	NA		OpenSea	Body;Body;Body		chr16:68104327-68104327				16:68104351-68105090	Unclassified				DUS2L	ENST00000561965.1	3'UTR	chr16:68104320-68104570	3								FALSE	chr16	68070552	68070554	-	-2.82276	-3.52532	-3.91861	0.000181382	0.0030862	0.60666
cg24280832	chr10	77871958	-	cg24280832	NA	NA	NA	NA	NA	NA	chr10:77872083-77872305	N_Shore	Body				TRUE	10:77541884-77542251			C10orf11	ENST00000496424.1	5'UTR	C10orf11	ENST00000496424.1	5'UTR	chr10:77871680-77872015	3						TRUE		FALSE	chr10	76112199	76112201	+	1.00542	0.664934	3.91532	0.000183484	0.00310845	0.596123
cg02271943	chr10	76996533	-	cg02271943	rs3781157	0.380827	NA	NA	NA	NA	chr10:76993892-76995953	S_Shore	TSS1500								COMTD1;COMTD1;COMTD1	ENST00000460899.1;ENST00000536650.1;ENST00000372538.3	TSS1500;TSS1500;TSS1500	COMTD1;COMTD1;COMTD1;COMTD1;COMTD1;COMTD1;COMTD1;COMTD1	ENST00000490521.1;ENST00000470947.1;ENST00000460899.1;ENST00000469299.1;ENST00000494596.1;ENST00000536650.1;ENST00000372538.3;ENST00000491270.1	TSS1500;TSS1500;TSS1500;TSS1500;TSS1500;TSS1500;TSS1500;TSS1500					chr10:76989424-76996648	6		TRUE		FALSE	chr10	75236774	75236776	+	-1.08184	2.92497	-3.88936	0.000200896	0.00328694	0.513229
ch.2.1116759R	chr2	46817493	+	ch.2.1116759R	NA	NA	NA	NA	NA	NA		OpenSea	Body;Body											PIGF;PIGF	ENST00000420164.1;ENST00000412717.1	3'UTR;3'UTR								TRUE		FALSE	chr2	46590353	46590354	+	-1.11144	-3.51599	-3.87292	0.000212731	0.00340072	0.460921
ch.1.194281253F	chr1	196014630	+	ch.1.194281253F	NA	NA	NA	NA	NA	NA		OpenSea									RP11-476B1.1	ENST00000430519.1	3'UTR	RP11-476B1.1	ENST00000430519.1	3'UTR								TRUE		FALSE	chr1	196045499	196045500	-	-1.06619	-3.61111	-3.86644	0.000217576	0.00344745	0.440343
cg22005935	chr8	92083055	-	cg22005935	rs79235063	0.026147	NA	NA	NA	NA	chr8:92082236-92082985	S_Shore	5'UTR;TSS1500;TSS1500;Body						8:92081580-92083110	Promoter_Associated	GS1-251I9.4;OTUD6B;GS1-251I9.4	ENST00000522817.1;ENST00000404789.3;ENST00000524003.1	TSS1500;5'UTR;TSS1500	GS1-251I9.4;OTUD6B;OTUD6B;GS1-251I9.4	ENST00000522817.1;ENST00000404789.3;ENST00000524027.1;ENST00000524003.1	TSS1500;5'UTR;5'UTR;TSS1500					chr8:92077852-92083810	6				FALSE	chr8	91070826	91070828	+	-1.05266	-3.31041	-3.84911	0.000231056	0.00358241	0.385438
cg01418086	chr10	28791293	-	cg01418086	rs3740000	0.102589	NA	NA	NA	NA		OpenSea															chr10:28791165-28791355	3								FALSE	chr10	28502363	28502365	+	-1.19048	1.54718	-3.84122	0.000237453	0.00364675	0.360503
cg00452882	chr16	67687119	+	cg00452882	NA	NA	NA	NA	NA	NA	chr16:67686860-67687674	Island	Body					16:66244165-66245361	16:67686932-67687633	Unclassified_Cell_type_specific							chr16:67685405-67687235	3						TRUE		FALSE	chr16	67653215	67653217	-	1.41517	2.66934	3.82187	0.000253867	0.00380284	0.29949
cg02218809	chr16	29973300	-	cg02218809	NA	NA	NA	NA	NA	NA	chr16:29973023-29973570	Island	TSS200;TSS200					16:29880525-29881365	16:29972478-29974211	Promoter_Associated	TMEM219;TMEM219;TMEM219;TMEM219	ENST00000566848.1;ENST00000561899.1;ENST00000279396.6;ENST00000414689.2	TSS1500;TSS1500;TSS200;5'UTR	TMEM219;TMEM219;TMEM219;TMEM219;TMEM219;TMEM219;TMEM219;TMEM219	ENST00000566848.1;ENST00000561899.1;ENST00000575829.1;ENST00000570255.1;ENST00000279396.6;ENST00000569445.2;ENST00000569481.1;ENST00000414689.2	TSS1500;TSS1500;TSS1500;TSS1500;TSS200;TSS1500;TSS1500;5'UTR	chr16:29972925-29973755	3						TRUE		FALSE	chr16	29961978	29961980	+	-1.02391	1.05116	-3.82165	0.000254055	0.00380485	0.298811
cg14198352	chr10	44480166	+	cg14198352	NA	NA	NA	NA	NA	NA		OpenSea																								FALSE	chr10	43984717	43984719	-	-1.7518	3.68592	-3.79215	0.0002812	0.00406053	0.206202
cg13333087	chr4	113558068	+	cg13333087	NA	NA	NA	NA	NA	NA	chr4:113558032-113558681	Island	TSS200;TSS1500;1stExon;5'UTR	high-CpG:113777470-113777573				4:113777482-113778168	4:113557889-113559105	Unclassified	LARP7;C4orf21;C4orf21;C4orf21;LARP7;LARP7	ENST00000344442.5;ENST00000445203.2;ENST00000505019.1;ENST00000445203.2;ENST00000509061.1;ENST00000324052.6	TSS200;1stExon;TSS200;5'UTR;TSS1500;TSS1500	LARP7;C4orf21;C4orf21;C4orf21;C4orf21;C4orf21;LARP7;C4orf21;C4orf21;C4orf21;C4orf21;LARP7;LARP7;LARP7;LARP7;LARP7;LARP7;LARP7	ENST00000344442.5;ENST00000445203.2;ENST00000264370.5;ENST00000502805.1;ENST00000503172.1;ENST00000473015.1;ENST00000512589.1;ENST00000505019.1;ENST00000264370.5;ENST00000445203.2;ENST00000514770.1;ENST00000509061.1;ENST00000509622.1;ENST00000508577.1;ENST00000513553.1;ENST00000504079.1;ENST00000505034.1;ENST00000505216.1	TSS200;1stExon;1stExon;TSS200;TSS200;TSS200;TSS200;TSS200;3'UTR;5'UTR;5'UTR;TSS1500;TSS1500;TSS1500;TSS1500;TSS1500;TSS1500;TSS1500	chr4:113558065-113558715	3						TRUE		FALSE	chr4	112636911	112636913	-	-1.02984	-3.92343	-3.77569	0.000297528	0.00420553	0.154737
cg07031408	chr13	24269867	+	cg07031408	NA	NA	NA	NA	NA	NA	chr13:24269499-24270116	Island					TRUE	13:23167500-23168374	13:24269729-24270856	Unclassified_Cell_type_specific							chr13:24269825-24270255	3						TRUE		FALSE	chr13	23695727	23695729	-	1.03411	-2.88289	3.7619	0.000311897	0.00433917	0.111747
cg23458898	chr10	133961710	+	cg23458898	NA	NA	NA	NA	NA	NA		OpenSea	Body					10:133811667-133812089			JAKMIP3	ENST00000477275.1	5'UTR	JAKMIP3	ENST00000477275.1	5'UTR			chr10:133960549-133963891	6				TRUE		FALSE	chr10	132148205	132148207	-	-1.1088	2.95664	-3.71975	0.000360042	0.00475322	-0.0189967
cg19113906	chr7	143582609	+	cg19113906	NA	NA	NA	NA	NA	NA	chr7:143582125-143582610	Island	TSS200;5'UTR;5'UTR					7:143213059-143213543	7:143582436-143582613	Unclassified_Cell_type_specific	FAM115A;FAM115A;FAM115A	ENST00000392900.3;ENST00000355951.2;ENST00000479870.1	TSS1500;5'UTR;5'UTR	FAM115A;FAM115A;FAM115A;FAM115A;FAM115A	ENST00000485416.1;ENST00000392900.3;ENST00000355951.2;ENST00000479870.1;ENST00000478172.1	TSS200;TSS1500;5'UTR;5'UTR;5'UTR	chr7:143582105-143582615	3								FALSE	chr7	143885515	143885517	-	1.1746	-2.8966	3.6718	0.000423382	0.00527722	-0.166428
cg09626521	chr3	113933104	-	cg09626521	NA	NA	NA	NA	NA	NA		OpenSea					TRUE		3:113932262-113933373	Promoter_Associated	RP11-553L6.2	ENST00000481773.1	TSS200	RP11-553L6.2;RP11-553L6.2	ENST00000481773.1;ENST00000493033.1	TSS200;TSS200	chr3:113932725-113933370	3						TRUE		FALSE	chr3	114214256	114214258	+	-1.11719	-2.22973	-3.65998	0.000440552	0.00541306	-0.202565
cg26320663	chr1	152161521	+	cg26320663	NA	NA	NA	NA	NA	NA	chr1:152161321-152161928	Island						1:150427908-150428666	1:152161009-152162770	Unclassified				FLG-AS1	ENST00000420707.1	TSS1500	chr1:152161120-152162035	3						TRUE		FALSE	chr1	152189044	152189046	-	-1.09077	-1.37805	-3.65205	0.000452433	0.00550914	-0.226749
cg16132219	chr10	105992041	-	cg16132219	NA	NA	NA	NA	NA	NA	chr10:105991899-105992248	Island	5'UTR;1stExon	high-CpG:105982028-105982116				10:105981752-105982204	10:105991493-105992503	Promoter_Associated	WDR96;WDR96;WDR96;WDR96;WDR96;WDR96;WDR96	ENST00000369720.1;ENST00000369719.1;ENST00000278064.2;ENST00000369720.1;ENST00000369719.1;ENST00000428666.1;ENST00000428666.1	5'UTR;5'UTR;5'UTR;1stExon;1stExon;1stExon;5'UTR	WDR96;WDR96;WDR96;WDR96;WDR96;WDR96;WDR96	ENST00000369720.1;ENST00000369719.1;ENST00000278064.2;ENST00000369720.1;ENST00000369719.1;ENST00000428666.1;ENST00000428666.1	5'UTR;5'UTR;5'UTR;1stExon;1stExon;1stExon;5'UTR	chr10:105992025-105992295	3						TRUE		FALSE	chr10	104232282	104232284	+	1.13825	-6.1971	3.64765	0.000459174	0.00556209	-0.240188
cg07412545	chr1	101003924	+	cg07412545	NA	NA	NA	NA	NA	NA	chr1:101004471-101005885	N_Shore	1stExon;5'UTR								GPR88;GPR88	ENST00000315033.4;ENST00000315033.4	1stExon;5'UTR	GPR88;GPR88	ENST00000315033.4;ENST00000315033.4	1stExon;5'UTR	chr1:101003645-101004135	3								FALSE	chr1	100538367	100538369	-	1.56652	0.898336	3.63634	0.000476892	0.00569764	-0.274583
cg25432738	chr13	21009861	+	cg25432738	NA	NA	NA	NA	NA	NA	chr13:21009774-21010338	Island	Body					13:19907471-19908390			CRYL1	ENST00000480748.1	3'UTR	CRYL1	ENST00000480748.1	3'UTR	chr13:21009860-21010235	3						TRUE		FALSE	chr13	20435721	20435723	-	1.29402	3.65435	3.63214	0.00048364	0.00575158	-0.287344
cg06662140	chr1	18809297	-	cg06662140	NA	NA	NA	NA	NA	NA	chr1:18808873-18809667	Island	1stExon					1:18681057-18682254			KLHDC7A;KLHDC7A	ENST00000400664.1;ENST00000540290.1	1stExon;1stExon	KLHDC7A;KLHDC7A	ENST00000400664.1;ENST00000540290.1	1stExon;1stExon	chr1:18808945-18809335	3						TRUE		FALSE	chr1	18482802	18482804	+	1.50816	4.73303	3.63124	0.0004851	0.00576334	-0.290082
cg06113708	chr10	76996280	-	cg06113708	NA	NA	NA	NA	NA	NA	chr10:76993892-76995953	S_Shore	TSS1500						10:76995532-76996504	Promoter_Associated	COMTD1;COMTD1;COMTD1	ENST00000460899.1;ENST00000536650.1;ENST00000372538.3	TSS1500;TSS1500;TSS1500	COMTD1;COMTD1;COMTD1;COMTD1;COMTD1;COMTD1;COMTD1;COMTD1	ENST00000490521.1;ENST00000470947.1;ENST00000460899.1;ENST00000469299.1;ENST00000494596.1;ENST00000536650.1;ENST00000372538.3;ENST00000491270.1	TSS1500;TSS1500;TSS1500;TSS1500;TSS1500;TSS1500;TSS1500;TSS1500	chr10:76996005-76996430	3						TRUE		FALSE	chr10	75236521	75236523	+	-1.15761	2.87058	-3.60686	0.000526213	0.00608223	-0.363939
cg21627409	chr5	140810106	+	cg21627409	NA	NA	NA	NA	NA	NA	chr5:140810494-140812617	N_Shore	Body;Body;Body;Body;Body;Body;Body;TSS200;Body;Body;Body;Body;Body;Body;Body;Body;Body;TSS200;Body;Body;Body	low-CpG:140790256-140790651				5:140790290-140790445	5:140809844-140810739	NonGene_Associated	PCDHGA12	ENST00000252085.3	TSS200	PCDHGA12	ENST00000252085.3	TSS200	chr5:140809960-140810835	3						TRUE		FALSE	chr5	141430538	141430540	-	1.11486	-4.21645	3.60466	0.000530076	0.0061127	-0.370576
cg12799314	chr10	1405193	+	cg12799314	NA	NA	NA	NA	NA	NA	chr10:1404659-1406219	Island	Body					10:1394494-1396219			RP11-398B16.2	ENST00000432987.1	TSS1500	RP11-398B16.2	ENST00000432987.1	TSS1500	chr10:1405120-1405435	3						TRUE		FALSE	chr10	1362997	1362999	-	1.19823	2.80557	3.59402	0.000549183	0.00625546	-0.402708
cg12092428	chr2	232209429	-	cg12092428	NA	NA	NA	NA	NA	NA		OpenSea	Body;Body;Body								ARMC9	ENST00000483477.1	5'UTR	ARMC9;ARMC9;ARMC9	ENST00000428662.1;ENST00000486787.1;ENST00000483477.1	3'UTR;5'UTR;5'UTR										FALSE	chr2	231344716	231344718	+	1.04264	2.60058	3.57053	0.000593661	0.00658265	-0.473337
cg18635968	chr8	101225181	-	cg18635968	NA	NA	NA	NA	NA	NA	chr8:101225077-101225879	Island	Body;Body					8:101294229-101295152	8:101224788-101226233	Promoter_Associated	SPAG1	ENST00000523302.1	TSS200	SPAG1	ENST00000523302.1	TSS200	chr8:101225040-101225415	3								FALSE	chr8	100212952	100212954	+	1.06136	-6.00399	3.56568	0.000603266	0.00665231	-0.487886
cg22550277	chr10	28791301	-	cg22550277	rs3740000	0.102589	NA	NA	NA	NA		OpenSea															chr10:28791165-28791355	3								FALSE	chr10	28502371	28502373	+	-1.02833	1.36846	-3.56469	0.000605242	0.00666611	-0.490851
cg09408571	chr1	101003634	-	cg09408571	NA	NA	NA	NA	NA	NA	chr1:101004471-101005885	N_Shore	TSS200								GPR88	ENST00000315033.4	TSS200	GPR88	ENST00000315033.4	TSS200								TRUE		FALSE	chr1	100538077	100538079	+	1.07995	1.63653	3.56297	0.000608697	0.00669133	-0.496011
cg16440561	chr2	220312854	+	cg16440561	NA	NA	NA	NA	NA	NA	chr2:220312698-220314094	Island	Body	high-CpG:220021098-220021099			TRUE	2:220021010-220022217			SPEG;SPEG	ENST00000396695.2;ENST00000485813.1	5'UTR;5'UTR	SPEG;SPEG;SPEG;SPEG;SPEG;SPEG;SPEG	ENST00000452101.1;ENST00000497065.1;ENST00000491248.1;ENST00000498378.1;ENST00000396695.2;ENST00000464989.1;ENST00000485813.1	3'UTR;5'UTR;5'UTR;5'UTR;5'UTR;5'UTR;5'UTR	chr2:220312220-220314355	3						TRUE		FALSE	chr2	219448131	219448133	-	1.5089	-0.837059	3.55556	0.000623763	0.00679861	-0.51817
cg02024240	chr5	159669974	-	cg02024240	NA	NA	NA	NA	NA	NA		OpenSea																			chr5:159669499-159670624	6				FALSE	chr5	160242966	160242968	+	-1.83209	2.68844	-3.52052	0.000699991	0.00733774	-0.622601
cg04661001	chr19	19217217	-	cg04661001	NA	NA	NA	NA	NA	NA	chr19:19221196-19221575	N_Shelf	Body					19:19077405-19078218									chr19:19216845-19217235	3						TRUE		FALSE	chr19	19106407	19106409	+	1.02127	3.67143	3.51293	0.000717638	0.00745974	-0.645138
ch.11.2495959R	chr11	120353050	+	ch.11.2495959R	NA	NA	NA	NA	NA	NA		OpenSea	Body														chr11:120352805-120353135	3						TRUE		FALSE	chr11	120482340	120482341	+	-1.13829	-4.46723	-3.50481	0.000736952	0.00758902	-0.669172
cg02781088	chr2	113192302	-	cg02781088	NA	NA	NA	NA	NA	NA	chr2:113190115-113191274	S_Shore	TSS1500;TSS1500					2:112908585-112909057			RGPD8;RGPD8;RGPD8	ENST00000330575.5;ENST00000302558.3;ENST00000409750.1	TSS1500;TSS1500;TSS1500	RGPD8;RGPD8;RGPD8;RGPD8	ENST00000496537.1;ENST00000330575.5;ENST00000302558.3;ENST00000409750.1	TSS1500;TSS1500;TSS1500;TSS1500			chr2:113191529-113192845	6				TRUE		FALSE	chr2	112434724	112434726	+	1.41559	4.02512	3.50322	0.000740811	0.00761389	-0.673897
cg07600533	chr22	50986031	+	cg07600533	NA	NA	NA	NA	NA	NA	chr22:50984972-50988141	Island	TSS1500	high-CpG:49332823-49332901							CTA-384D8.31;KLHDC7B	ENST00000434237.1;ENST00000395676.2	5'UTR;TSS1500	CTA-384D8.31;KLHDC7B	ENST00000434237.1;ENST00000395676.2	5'UTR;TSS1500	chr22:50985105-50986415	3						TRUE		FALSE	chr22	50547601	50547603	-	1.01489	2.30131	3.50247	0.000742608	0.00762566	-0.676091
cg14560022	chr5	172189315	+	cg14560022	NA	NA	NA	NA	NA	NA		OpenSea						5:172121902-172122080			RP11-779O18.1;RP11-779O18.3	ENST00000518941.1;ENST00000523005.1	5'UTR;TSS1500	RP11-779O18.1;RP11-779O18.3	ENST00000518941.1;ENST00000523005.1	5'UTR;TSS1500	chr5:172189220-172189450	3						TRUE		FALSE	chr5	172762311	172762313	-	1.14715	4.03988	3.50018	0.000748203	0.00766249	-0.682881
cg05480894	chr7	143582605	+	cg05480894	NA	NA	NA	NA	NA	NA	chr7:143582125-143582610	Island	TSS200;5'UTR;5'UTR					7:143213059-143213543	7:143582436-143582613	Unclassified_Cell_type_specific	FAM115A;FAM115A;FAM115A	ENST00000392900.3;ENST00000355951.2;ENST00000479870.1	TSS1500;5'UTR;5'UTR	FAM115A;FAM115A;FAM115A;FAM115A;FAM115A	ENST00000485416.1;ENST00000392900.3;ENST00000355951.2;ENST00000479870.1;ENST00000478172.1	TSS200;TSS1500;5'UTR;5'UTR;5'UTR	chr7:143582105-143582615	3								FALSE	chr7	143885511	143885513	-	1.22144	-2.7423	3.49773	0.000754212	0.00770529	-0.690118
cg09041111	chr1	181032079	+	cg09041111	NA	NA	NA	NA	NA	NA		OpenSea			chr1:181032056-181032056		TRUE										chr1:181031985-181032275	3								FALSE	chr1	181062942	181062944	-	-1.06613	-3.63059	-3.47453	0.000813457	0.00811005	-0.758502
cg16915863	chr12	54523294	+	cg16915863	NA	NA	NA	NA	NA	NA	chr12:54519768-54520457	S_Shelf	Body						12:54523215-54523387	Unclassified_Cell_type_specific	RP11-834C11.4	ENST00000508564.1	5'UTR	RP11-834C11.4	ENST00000508564.1	5'UTR	chr12:54523045-54523715	3						TRUE		FALSE	chr12	54129509	54129511	-	1.03468	1.85332	3.46001	0.000852773	0.00837718	-0.801162
cg05141871	chr11	67071492	-	cg05141871	NA	NA	NA	NA	NA	NA	chr11:67070807-67071801	Island	Body					11:66826962-66828354	11:67070184-67071837	Promoter_Associated	SSH3	ENST00000532181.1	TSS200	SSH3;SSH3;SSH3	ENST00000534112.1;ENST00000534112.1;ENST00000532181.1	1stExon;5'UTR;TSS200	chr11:67070100-67071955	3								FALSE	chr11	67304020	67304022	+	1.03784	-2.98395	3.42172	0.000965148	0.00909325	-0.912947
cg16316472	chr4	77997182	+	cg16316472	NA	NA	NA	NA	NA	NA	chr4:77996421-77997571	Island	TSS200	high-CpG:78216121-78216207				4:78216117-78216644	4:77996995-77997703	Promoter_Associated	CCNI;CCNI	ENST00000537948.1;ENST00000237654.4	TSS200;TSS200	CCNI;CCNI;CCNI;CCNI;CCNI;CCNI	ENST00000505609.1;ENST00000513774.1;ENST00000515790.1;ENST00000511943.1;ENST00000537948.1;ENST00000237654.4	TSS1500;TSS1500;TSS1500;TSS1500;TSS200;TSS200	chr4:77997080-77997615	3						TRUE		FALSE	chr4	77076028	77076030	-	-1.052	-3.40444	-3.41463	0.000987452	0.00922861	-0.933562
cg22724854	chr11	55737072	-	cg22724854	NA	NA	NA	NA	NA	NA		OpenSea	TSS1500								OR10AG1	ENST00000312345.2	TSS1500	OR10AG1	ENST00000312345.2	TSS1500								TRUE		FALSE	chr11	55969595	55969597	+	-1.04445	2.33619	-3.41264	0.000993768	0.00926727	-0.939315
cg22753661	chr15	79092743	-	cg22753661	rs78118096	0.364679	NA	NA	NA	NA	chr15:79092538-79092887	Island	Body					15:76879424-76880073			ADAMTS7	ENST00000566303.1	3'UTR	ADAMTS7;ADAMTS7;ADAMTS7;ADAMTS7	ENST00000565793.1;ENST00000566303.1;ENST00000565793.1;ENST00000568712.1	1stExon;3'UTR;3'UTR;3'UTR								TRUE		FALSE	chr15	78800400	78800402	+	1.41338	2.93068	3.4095	0.00100388	0.00933014	-0.948444
cg22188184	chr6	101168404	-	cg22188184	rs1775642	0.169631	NA	NA	NA	NA		OpenSea	Body;Body				TRUE							ASCC3	ENST00000324696.4	3'UTR	chr6:101168220-101168490	3								FALSE	chr6	100720527	100720529	+	-1.24757	-1.9742	-3.34378	0.00123841	0.0107434	-1.13764
cg16479910	chr6	142433769	+	cg16479910	NA	NA	NA	NA	NA	NA		OpenSea							6:142433436-142433942	Unclassified							chr6:142433625-142433875	3								FALSE	chr6	142112631	142112633	-	-1.0186	-2.66753	-3.34029	0.00125221	0.0108274	-1.14762
cg25417842	chr7	150822987	+	cg25417842	NA	NA	NA	NA	NA	NA	chr7:150822654-150823387	Island	Body					7:150453598-150454416	7:150822381-150823186	Gene_Associated	AGAP3	ENST00000397232.1	5'UTR	AGAP3;AGAP3	ENST00000397232.1;ENST00000485904.1	5'UTR;5'UTR	chr7:150821365-150823215	3						TRUE		FALSE	chr7	151125899	151125901	-	1.18572	3.23994	3.33441	0.0012758	0.0109617	-1.16441
cg06241208	chr11	30344200	-	cg06241208	NA	NA	NA	NA	NA	NA	chr11:30344536-30344946	N_Shore	TSS1500						11:30343914-30345099	Promoter_Associated	C11orf46	ENST00000282032.3	TSS1500	C11orf46;C11orf46	ENST00000532047.1;ENST00000282032.3	TSS1500;TSS1500					chr11:30343581-30348799	6		TRUE		FALSE	chr11	30322652	30322654	+	-1.10512	-1.98434	-3.32703	0.00130594	0.0111342	-1.18542
cg19045731	chr2	239037533	-	cg19045731	NA	NA	NA	NA	NA	NA	chr2:239037357-239037583	Island	Body					2:238701412-238702322			ESPNL;ESPNL	ENST00000477241.1;ENST00000343063.3	TSS200;ExonBnd	ESPNL;ESPNL	ENST00000477241.1;ENST00000343063.3	TSS200;ExonBnd	chr2:239037485-239037815	3						TRUE		FALSE	chr2	238128891	238128893	+	1.15679	2.76509	3.31707	0.00134773	0.0113798	-1.21375
cg14708218	chr10	124638991	+	cg14708218	NA	NA	NA	NA	NA	NA	chr10:124638743-124639793	Island	TSS200;5'UTR			DMR		10:124628734-124629809	10:124638758-124640157	Unclassified	CUZD1;FAM24B;FAM24B;FAM24B	ENST00000545804.1;ENST00000462859.1;ENST00000368898.3;ENST00000368896.1	5'UTR;3'UTR;5'UTR;5'UTR	CUZD1;FAM24B;FAM24B;FAM24B;FAM24B	ENST00000545804.1;ENST00000462859.1;ENST00000368898.3;ENST00000368896.1;ENST00000489000.1	5'UTR;3'UTR;5'UTR;5'UTR;3'UTR			chr10:124638395-124639904	6	chr10:124638165-124640275	6		TRUE		FALSE	chr10	122879474	122879476	-	-1.06732	-3.43319	-3.29573	0.00144152	0.0119192	-1.27422
cg24388762	chr10	37969891	+	cg24388762	rs2749592	0.252103	NA	NA	NA	NA	chr10:37969136-37970350	Island						10:38009191-38010310									chr10:37969105-37970115	3						TRUE		FALSE	chr10	37680962	37680964	-	1.15105	2.36792	3.29271	0.00145527	0.0119944	-1.28275
cg24669602	chr7	77426814	-	cg24669602	NA	NA	NA	NA	NA	NA	chr7:77427331-77428850	N_Shore	TSS1500;TSS1500;5'UTR			RDMR					TMEM60;PHTF2;PHTF2;PHTF2;PHTF2;PHTF2	ENST00000257663.3;ENST00000427986.2;ENST00000422959.2;ENST00000424760.1;ENST00000415251.2;ENST00000275575.7	5'UTR;TSS1500;TSS1500;TSS1500;TSS1500;TSS1500	TMEM60;PHTF2;PHTF2;PHTF2;PHTF2;PHTF2	ENST00000257663.3;ENST00000427986.2;ENST00000422959.2;ENST00000424760.1;ENST00000415251.2;ENST00000275575.7	5'UTR;TSS1500;TSS1500;TSS1500;TSS1500;TSS1500	chr7:77426600-77426950	3						TRUE		FALSE	chr7	77797496	77797498	+	-1.0141	-0.736507	-3.28419	0.00149478	0.0122138	-1.30682
cg06223162	chr1	101003688	+	cg06223162	NA	NA	NA	NA	NA	NA	chr1:101004471-101005885	N_Shore	TSS200						1:101003636-101003806	Unclassified_Cell_type_specific	GPR88	ENST00000315033.4	TSS200	GPR88	ENST00000315033.4	TSS200	chr1:101003645-101004135	3						TRUE		FALSE	chr1	100538131	100538133	-	1.80862	0.0867639	3.27231	0.00155147	0.0125256	-1.34024
cg07662121	chr16	15489794	+	cg07662121	NA	NA	NA	NA	NA	NA	chr16:15489526-15490075	Island	1stExon;1stExon					16:15397059-15397565			RP11-1021N1.1;MPV17L;MPV17L	ENST00000568222.1;ENST00000287594.6;ENST00000396385.3	TSS200;1stExon;1stExon	RP11-1021N1.1;MPV17L;MPV17L;MPV17L	ENST00000567442.1;ENST00000287594.6;ENST00000396385.3;ENST00000564148.1	TSS200;1stExon;1stExon;TSS200	chr16:15489725-15490655	3						TRUE		FALSE	chr16	15395936	15395938	-	1.70001	-5.03637	3.26718	0.00157661	0.0126643	-1.35467
cg19092981	chr22	19751654	+	cg19092981	NA	NA	NA	NA	NA	NA	chr22:19751653-19751909	Island	Body;Body;Body			RDMR	TRUE	22:18131549-18131900						TBX1	ENST00000484336.1	TSS1500			chr22:19729114-19756513	6	chr22:19747826-19755854	6		TRUE		FALSE	chr22	19764130	19764132	-	1.18356	0.484789	3.24852	0.00167123	0.0131711	-1.40697
cg01178624	chr11	65360327	-	cg01178624	NA	NA	NA	NA	NA	NA	chr11:65359292-65360328	Island	3'UTR;3'UTR;3'UTR;3'UTR								KCNK7;KCNK7;KCNK7	ENST00000340313.4;ENST00000342202.4;ENST00000394216.2	3'UTR;3'UTR;3'UTR	KCNK7;KCNK7;KCNK7	ENST00000340313.4;ENST00000342202.4;ENST00000394216.2	3'UTR;3'UTR;3'UTR			chr11:65358723-65362053	6				TRUE		FALSE	chr11	65592855	65592857	+	1.15136	2.14063	3.23164	0.00176134	0.0136518	-1.45406
cg09508496	chr19	39056084	+	cg09508496	NA	NA	NA	NA	NA	NA	chr19:39055499-39056379	Island	Body;Body	high-CpG:43747630-43747986		DMR		19:43747347-43748422	19:39055610-39056635	Unclassified_Cell_type_specific							chr19:39055585-39056755	3						TRUE		FALSE	chr19	38565443	38565445	-	-1.38463	-2.4424	-3.22353	0.00180622	0.0138968	-1.47661
cg18389283	chr6	83931782	+	cg18389283	rs186245287	0.056015	NA	NA	NA	NA		OpenSea	Body						6:83931710-83931951	Unclassified_Cell_type_specific							chr6:83931660-83931930	3								FALSE	chr6	83222062	83222064	-	-1.02331	-3.51237	-3.19839	0.00195232	0.0146568	-1.54627
cg21280320	chr1	152162025	+	cg21280320	NA	NA	NA	NA	NA	NA	chr1:152161321-152161928	S_Shore				RDMR		1:150427908-150428666	1:152161009-152162770	Unclassified				FLG-AS1	ENST00000420707.1	5'UTR	chr1:152161120-152162035	3						TRUE		FALSE	chr1	152189548	152189550	-	-1.42996	-2.99269	-3.18334	0.00204502	0.0151357	-1.58779
cg13982318	chr9	72131655	-	cg13982318	rs192223662	0.011938	NA	NA	NA	NA	chr9:72131221-72132174	Island	Body					9:71320690-71321994									chr9:72131565-72132235	3						TRUE		FALSE	chr9	69516738	69516740	+	1.21738	3.28773	3.17462	0.00210056	0.015416	-1.61176
cg26924218	chr1	155950963	+	cg26924218	NA	NA	NA	NA	NA	NA	chr1:155947678-155948490	S_Shelf							1:155950945-155951354	Unclassified	ARHGEF2	ENST00000368316.1	5'UTR	ARHGEF2;ARHGEF2;ARHGEF2	ENST00000477754.1;ENST00000495070.1;ENST00000368316.1	3'UTR;3'UTR;5'UTR			chr1:155950837-155951704	6	chr1:155950859-155951833	6		TRUE		FALSE	chr1	155981171	155981173	-	-1.01175	0.861772	-3.16903	0.00213691	0.0155998	-1.6271
cg04944931	chr10	76996462	+	cg04944931	rs3781157	0.380827	NA	NA	NA	NA	chr10:76993892-76995953	S_Shore	TSS1500						10:76995532-76996504	Promoter_Associated	COMTD1;COMTD1;COMTD1	ENST00000460899.1;ENST00000536650.1;ENST00000372538.3	TSS1500;TSS1500;TSS1500	COMTD1;COMTD1;COMTD1;COMTD1;COMTD1;COMTD1;COMTD1;COMTD1	ENST00000490521.1;ENST00000470947.1;ENST00000460899.1;ENST00000469299.1;ENST00000494596.1;ENST00000536650.1;ENST00000372538.3;ENST00000491270.1	TSS1500;TSS1500;TSS1500;TSS1500;TSS1500;TSS1500;TSS1500;TSS1500					chr10:76989424-76996648	6		TRUE		FALSE	chr10	75236703	75236705	-	-1.00289	3.36301	-3.14168	0.00232338	0.0165323	-1.70187
cg15416227	chr5	844239	-	cg15416227	rs72491323	0.133486	NA	NA	NA	NA	chr5:843458-843767	S_Shore	Body					5:896459-897595			ZDHHC11	ENST00000511539.1	TSS1500	ZDHHC11;ZDHHC11;ZDHHC11;ZDHHC11;ZDHHC11;ZDHHC11	ENST00000503880.1;ENST00000511193.1;ENST00000512190.1;ENST00000511539.1;ENST00000505815.1;ENST00000508951.1	3'UTR;5'UTR;TSS1500;TSS1500;TSS1500;3'UTR	chr5:844105-844335	3								FALSE	chr5	844123	844125	+	1.0254	2.07212	3.13337	0.00238297	0.0168222	-1.72449
cg17301379	chr10	134622602	+	cg17301379	NA	NA	NA	NA	NA	NA	chr10:134622423-134622641	Island						10:134472396-134473497									chr10:134622565-134623075	3						TRUE		FALSE	chr10	132809097	132809099	-	1.33015	2.76019	3.12472	0.00244654	0.017136	-1.74799
cg09156207	chr6	28058724	-	cg09156207	rs76777024	0.011314	NA	NA	NA	NA		OpenSea	TSS1500								ZSCAN12P1	ENST00000529104.1	TSS1500	ZSCAN12P1	ENST00000529104.1	TSS1500								TRUE		FALSE	chr6	28090945	28090947	+	-1.0745	1.44591	-3.1155	0.00251597	0.0174745	-1.77296
cg00788177	chr6	159360761	+	cg00788177	rs9347311	0.175811	NA	NA	NA	NA	chr6:159360625-159360952	Island					TRUE	6:159280388-159280909									chr6:159360365-159361155	3						TRUE		FALSE	chr6	158939728	158939730	-	1.14687	-4.05643	3.11497	0.00252002	0.0174916	-1.77439
cg19708055	chr6	168045556	+	cg19708055	NA	NA	NA	NA	NA	NA		OpenSea						6:167788398-167788520									chr6:168045505-168045755	3						TRUE		FALSE	chr6	167644875	167644877	-	-1.28722	1.6386	-3.11046	0.00255474	0.0176579	-1.7866
cg08993878	chr12	98151379	-	cg08993878	NA	NA	NA	NA	NA	NA		OpenSea									RP11-1016B18.1	ENST00000550548.1	TSS1500	RP11-1016B18.1;RP11-1016B18.1;RP11-1016B18.1	ENST00000552615.1;ENST00000550221.1;ENST00000550548.1	3'UTR;TSS1500;TSS1500	chr12:98151280-98151470	3						TRUE		FALSE	chr12	97757600	97757602	+	-1.25616	0.822212	-3.08286	0.00277694	0.0187117	-1.86095
cg10411146	chr11	289966	-	cg10411146	NA	NA	NA	NA	NA	NA	chr11:289771-290010	Island	Body					11:277651-280146			ATHL1;ATHL1	ENST00000409655.1;ENST00000409479.1	5'UTR;1stExon	ATHL1;ATHL1;ATHL1;ATHL1;ATHL1	ENST00000409655.1;ENST00000529087.1;ENST00000409479.1;ENST00000482937.2;ENST00000474221.1	5'UTR;5'UTR;1stExon;1stExon;5'UTR	chr11:289885-290615	3						TRUE		FALSE	chr11	289965	289967	+	1.69497	1.71708	3.04835	0.00308007	0.0201104	-1.95318
cg11799593	chr12	68845869	+	cg11799593	NA	NA	NA	NA	NA	NA		OpenSea					TRUE				RP11-81H14.2;RP11-81H14.2;RP11-81H14.2	ENST00000542875.1;ENST00000360485.3;ENST00000441255.2	TSS1500;TSS1500;TSS1500	RP11-81H14.2;RP11-81H14.2;RP11-81H14.2	ENST00000542875.1;ENST00000360485.3;ENST00000441255.2	TSS1500;TSS1500;TSS1500	chr12:68844785-68846090	3						TRUE		FALSE	chr12	68452088	68452090	-	-1.70627	-1.33656	-3.04167	0.0031422	0.020394	-1.97095
cg17221856	chr5	180396891	-	cg17221856	NA	NA	NA	NA	NA	NA	chr5:180397288-180397563	N_Shore						5:180329120-180329504																TRUE		FALSE	chr5	180969890	180969892	+	-1.30468	2.42605	-2.97472	0.00383217	0.0234033	-2.14721
cg06489993	chr19	47082996	-	cg06489993	NA	NA	NA	NA	NA	NA		OpenSea	Body						19:47082703-47083466	Unclassified							chr19:47082880-47083155	3								FALSE	chr19	46579738	46579740	+	-1.50627	0.0490415	-2.9731	0.00385052	0.0234794	-2.15144
cg08084154	chr16	2848577	-	cg08084154	NA	NA	NA	NA	NA	NA	chr16:2848426-2849145	Island	1stExon					16:2788434-2789425			AC092117.9;AC092117.9	ENST00000399677.1;ENST00000399677.1	1stExon;5'UTR	AC092117.9;AC092117.9	ENST00000399677.1;ENST00000399677.1	1stExon;5'UTR			chr16:2848101-2850249	6	chr16:2848227-2848595	6		TRUE		FALSE	chr16	2798575	2798577	+	1.13948	2.11997	2.97171	0.0038662	0.0235453	-2.15505
cg10210594	chr1	208132787	+	cg10210594	NA	NA	NA	NA	NA	NA	chr1:208132327-208133117	Island				DMR		1:206198951-206199740	1:208132375-208133211	Unclassified_Cell_type_specific							chr1:208132305-208133015	3						TRUE		FALSE	chr1	207959441	207959443	-	1.36723	-1.98764	2.97001	0.00388567	0.0236309	-2.1595
cg17801295	chr2	241640826	+	cg17801295	NA	NA	NA	NA	NA	NA	chr2:241640409-241641359	Island						2:241289078-241289996									chr2:241640425-241640875	3						TRUE		FALSE	chr2	240701408	240701410	-	1.21218	3.8204	2.95734	0.00403286	0.0242614	-2.19244
cg10261205	chr11	289927	-	cg10261205	NA	NA	NA	NA	NA	NA	chr11:289771-290010	Island	Body					11:277651-280146			ATHL1;ATHL1	ENST00000409655.1;ENST00000409479.1	5'UTR;1stExon	ATHL1;ATHL1;ATHL1;ATHL1;ATHL1	ENST00000409655.1;ENST00000529087.1;ENST00000409479.1;ENST00000482937.2;ENST00000474221.1	5'UTR;5'UTR;1stExon;1stExon;5'UTR	chr11:289885-290615	3						TRUE		FALSE	chr11	289926	289928	+	1.02902	1.22159	2.9244	0.00444022	0.0259791	-2.27761
cg24667575	chr5	172097064	+	cg24667575	NA	NA	NA	NA	NA	NA	chr5:172096731-172097386	Island	Body					5:172029344-172030049											chr5:172096141-172097558	6	chr5:172096275-172097945	5		TRUE		FALSE	chr5	172670060	172670062	-	1.24252	3.07696	2.9242	0.00444279	0.0259878	-2.27812
cg19684207	chr21	40759686	-	cg19684207	NA	NA	NA	NA	NA	NA	chr21:40760626-40760829	N_Shore	Body;TSS200					21:39681542-39681641	21:40759363-40760978	Promoter_Associated	WRB;WRB;WRB	ENST00000398753.1;ENST00000380708.1;ENST00000466787.1	5'UTR;TSS200;TSS200	WRB;WRB;WRB;WRB;WRB;WRB;WRB;TMPRSS3	ENST00000471468.1;ENST00000398753.1;ENST00000442773.1;ENST00000380713.3;ENST00000380708.1;ENST00000466787.1;ENST00000487869.1;ENST00000553129.1	5'UTR;5'UTR;5'UTR;5'UTR;TSS200;TSS200;5'UTR;3'UTR	chr21:40759300-40760790	3						TRUE		FALSE	chr21	39387759	39387761	+	-1.21813	-2.22926	-2.9105	0.0046232	0.0267295	-2.31331
cg03292213	chr17	17109640	+	cg03292213	rs78572469	0.055831	NA	NA	NA	NA	chr17:17108771-17109701	Island	1stExon;5'UTR	high-CpG:17050238-17050409			TRUE	17:17049497-17051315	17:17108465-17110453	Promoter_Associated	PLD6;PLD6;PLD6	ENST00000427497.2;ENST00000427497.2;ENST00000321560.2	1stExon;5'UTR;TSS200	PLD6;PLD6;PLD6	ENST00000427497.2;ENST00000427497.2;ENST00000321560.2	1stExon;5'UTR;TSS200	chr17:17109145-17109955	3						TRUE		FALSE	chr17	17206325	17206327	-	1.4179	-3.93634	2.90131	0.00474809	0.0272423	-2.33686
cg07100532	chr18	713085	+	cg07100532	NA	NA	NA	NA	NA	NA	chr18:712232-713086	Island	TSS1500;TSS1500;TSS1500						18:711414-713159	NonGene_Associated	ENOSF1;ENOSF1;ENOSF1	ENST00000340116.6;ENST00000539164.1;ENST00000383578.3	TSS1500;TSS1500;TSS1500	ENOSF1;ENOSF1;ENOSF1	ENST00000340116.6;ENST00000539164.1;ENST00000383578.3	TSS1500;TSS1500;TSS1500	chr18:712905-713115	3						TRUE		FALSE	chr18	713084	713086	-	1.18611	2.17073	2.88262	0.00501149	0.0282967	-2.38453
cg03938711	chr12	121024974	-	cg03938711	NA	NA	NA	NA	NA	NA	chr12:121022419-121022704	S_Shelf																						TRUE		FALSE	chr12	120587170	120587172	+	-1.1384	2.75272	-2.87964	0.00505476	0.028467	-2.39212
cg06105925	chr5	102898545	+	cg06105925	NA	NA	NA	NA	NA	NA		OpenSea	TSS200;TSS200					5:102926049-102926675	5:102898050-102898850	Promoter_Associated	NUDT12;NUDT12	ENST00000507423.1;ENST00000230792.2	TSS200;TSS200	NUDT12;NUDT12;NUDT12	ENST00000507423.1;ENST00000508889.1;ENST00000230792.2	TSS200;TSS200;TSS200	chr5:102898100-102898635	3								FALSE	chr5	103562843	103562845	-	-1.49322	-4.00983	-2.87447	0.00513049	0.0287757	-2.40524
cg10236452	chr1	208132590	+	cg10236452	NA	NA	NA	NA	NA	NA	chr1:208132327-208133117	Island				DMR		1:206198951-206199740	1:208132375-208133211	Unclassified_Cell_type_specific							chr1:208132305-208133015	3						TRUE		FALSE	chr1	207959244	207959246	-	1.28456	-4.02667	2.86653	0.00524893	0.0292501	-2.42536
cg10877247	chr15	28327170	+	cg10877247	NA	NA	NA	NA	NA	NA		OpenSea	5'UTR;5'UTR								OCA2;OCA2	ENST00000353809.5;ENST00000354638.3	5'UTR;5'UTR	OCA2;OCA2;OCA2;OCA2	ENST00000431101.1;ENST00000445578.1;ENST00000353809.5;ENST00000354638.3	5'UTR;5'UTR;5'UTR;5'UTR					chr15:28327053-28328622	6				FALSE	chr15	28082023	28082025	-	-1.22936	2.55366	-2.85595	0.00541079	0.029884	-2.45213
cg27119318	chr21	40759574	-	cg27119318	NA	NA	NA	NA	NA	NA	chr21:40760626-40760829	N_Shore	Body;TSS200						21:40759363-40760978	Promoter_Associated	WRB;WRB;WRB	ENST00000398753.1;ENST00000380708.1;ENST00000466787.1	5'UTR;TSS200;TSS200	WRB;WRB;WRB;WRB;WRB;WRB;WRB;TMPRSS3	ENST00000471468.1;ENST00000398753.1;ENST00000442773.1;ENST00000380713.3;ENST00000380708.1;ENST00000466787.1;ENST00000487869.1;ENST00000553129.1	5'UTR;5'UTR;5'UTR;5'UTR;TSS200;TSS200;5'UTR;3'UTR	chr21:40759300-40760790	3						TRUE		FALSE	chr21	39387647	39387649	+	-1.23264	-2.26763	-2.84793	0.00553647	0.0303926	-2.47236
cg23844865	chr6	163681460	-	cg23844865	NA	NA	NA	NA	NA	NA		OpenSea	Body;Body;Body		chr6:163681216-163681216									PACRG	ENST00000541974.1	3'UTR	chr6:163681405-163681955	3								FALSE	chr6	163260427	163260429	+	1.19334	-2.35592	2.82983	0.00582987	0.0315091	-2.51783
cg08632164	chr7	65971372	+	cg08632164	NA	NA	NA	NA	NA	NA	chr7:65970022-65971421	Island						7:65607473-65608846	7:65971010-65971527	Unclassified_Cell_type_specific							chr7:65970845-65971435	3						TRUE		FALSE	chr7	66506384	66506386	-	1.23903	-3.42514	2.80344	0.00628349	0.0332254	-2.58371
cg25438517	chr5	77146796	+	cg25438517	rs6863608	0.234738	NA	NA	NA	NA	chr5:77146998-77147785	N_Shore				RDMR		5:77182134-77183669			TBCA	ENST00000522370.1	5'UTR	TBCA	ENST00000522370.1	5'UTR	chr5:77146385-77146995	3						TRUE		FALSE	chr5	77850971	77850973	-	1.0381	1.84593	2.78785	0.00656639	0.0342766	-2.62239
cg15977137	chr21	40759694	-	cg15977137	NA	NA	NA	NA	NA	NA	chr21:40760626-40760829	N_Shore	Body;1stExon;5'UTR					21:39681542-39681641	21:40759363-40760978	Promoter_Associated	WRB;WRB;WRB;WRB	ENST00000398753.1;ENST00000466787.1;ENST00000380708.1;ENST00000380708.1	5'UTR;TSS200;1stExon;5'UTR	WRB;WRB;WRB;WRB;WRB;WRB;WRB;WRB;TMPRSS3	ENST00000471468.1;ENST00000398753.1;ENST00000442773.1;ENST00000380713.3;ENST00000466787.1;ENST00000380708.1;ENST00000380708.1;ENST00000487869.1;ENST00000553129.1	5'UTR;5'UTR;5'UTR;5'UTR;TSS200;1stExon;5'UTR;5'UTR;3'UTR	chr21:40759300-40760790	3						TRUE		FALSE	chr21	39387767	39387769	+	-1.32177	-2.87859	-2.78041	0.00670553	0.0347896	-2.6408
cg05758866	chr2	204551970	+	cg05758866	rs73057246	0.103211	NA	NA	NA	NA		OpenSea			chr2:204551904-204551904												chr2:204551720-204552155	3								FALSE	chr2	203687246	203687248	-	-1.52786	2.9172	-2.77232	0.00685976	0.0353623	-2.66075
cg10760240	chr17	35414006	+	cg10760240	NA	NA	NA	NA	NA	NA		OpenSea	3'UTR					17:32488068-32488290			AATF	ENST00000225402.4	3'UTR	AATF	ENST00000225402.4	3'UTR	chr17:35413825-35414155	3						TRUE		FALSE	chr17	37056705	37056707	-	1.5756	2.62528	2.76732	0.00695668	0.0357143	-2.67305
cg14185918	chr9	110249966	+	cg14185918	NA	NA	NA	NA	NA	NA	chr9:110249748-110252660	Island	Body					9:109289184-109291342	9:110249142-110250998	Unclassified				KLF4;KLF4;KLF4	ENST00000497048.1;ENST00000497048.1;ENST00000493306.1	1stExon;3'UTR;3'UTR	chr9:110249840-110250270	3						TRUE		FALSE	chr9	107487684	107487686	-	-1.22329	-2.10623	-2.74492	0.00740672	0.0373568	-2.72799
cg21973163	chr5	7411382	-	cg21973163	NA	NA	NA	NA	NA	NA		OpenSea	Body								ADCY2	ENST00000382532.2	5'UTR	ADCY2	ENST00000382532.2	5'UTR	chr5:7411280-7411555	3								FALSE	chr5	7411268	7411270	+	-1.10922	1.99802	-2.73743	0.0075631	0.0379197	-2.74628
cg15057747	chr10	1205673	-	cg15057747	rs77800611	0.017422	NA	NA	NA	NA	chr10:1205562-1205859	Island	TSS200					10:1195097-1195852			LINC00200	ENST00000425630.1	TSS200	LINC00200	ENST00000425630.1	TSS200	chr10:1205505-1206255	3						TRUE		FALSE	chr10	1159732	1159734	+	1.31366	4.32767	2.73215	0.00767503	0.0383174	-2.75914
cg26324324	chr2	11295427	-	cg26324324	NA	NA	NA	NA	NA	NA	chr2:11295559-11296006	N_Shore	TSS200;TSS200;TSS200;TSS200;TSS200					2:11212267-11213663	2:11295145-11295514	Promoter_Associated	PQLC3;PQLC3;PQLC3;PQLC3	ENST00000476787.1;ENST00000402361.1;ENST00000295083.3;ENST00000441908.2	TSS1500;TSS1500;TSS200;TSS200	PQLC3;PQLC3;PQLC3;PQLC3;PQLC3;PQLC3;PQLC3	ENST00000464700.1;ENST00000476787.1;ENST00000402361.1;ENST00000428481.1;ENST00000295083.3;ENST00000445921.1;ENST00000441908.2	TSS1500;TSS1500;TSS1500;TSS1500;TSS200;TSS200;TSS200	chr2:11294505-11295430	3								FALSE	chr2	11155300	11155302	+	1.09866	-3.84037	2.72579	0.00781191	0.0388103	-2.7746
cg25010788	chr1	31654453	-	cg25010788	NA	NA	NA	NA	NA	NA	chr1:31654422-31654833	Island	3'UTR				TRUE	1:31426928-31427922	1:31654136-31655553	Unclassified	NKAIN1;NKAIN1;NKAIN1;NKAIN1;NKAIN1	ENST00000528449.1;ENST00000373736.2;ENST00000263693.1;ENST00000528449.1;ENST00000398657.2	1stExon;3'UTR;3'UTR;3'UTR;3'UTR	NKAIN1;NKAIN1;NKAIN1;NKAIN1;NKAIN1;NKAIN1	ENST00000528449.1;ENST00000526106.1;ENST00000373736.2;ENST00000263693.1;ENST00000528449.1;ENST00000398657.2	1stExon;3'UTR;3'UTR;3'UTR;3'UTR;3'UTR	chr1:31654320-31655215	3						TRUE		FALSE	chr1	31181605	31181607	+	-1.05009	-2.23535	-2.72002	0.00793812	0.0392469	-2.78862
cg23174406	chr12	97304436	-	cg23174406	NA	NA	NA	NA	NA	NA	chr12:97300802-97301287	S_Shelf	Body;Body;Body;5'UTR								NEDD1;NEDD1	ENST00000411739.2;ENST00000555114.1	5'UTR;5'UTR	NEDD1;NEDD1;NEDD1;NEDD1;NEDD1;NEDD1	ENST00000555806.1;ENST00000411739.2;ENST00000555114.1;ENST00000553609.1;ENST00000557400.1;ENST00000557454.1	5'UTR;5'UTR;5'UTR;5'UTR;5'UTR;5'UTR	chr12:97304400-97304570	3						TRUE		FALSE	chr12	96910657	96910659	+	-1.13679	0.534592	-2.7123	0.00810972	0.0398426	-2.80732
cg02291365	chr13	25317267	+	cg02291365	NA	NA	NA	NA	NA	NA	chr13:25319668-25322255	N_Shelf				CDMR											chr13:25317180-25317455	3						TRUE		FALSE	chr13	24743128	24743130	-	1.48237	-3.72851	2.69688	0.00846289	0.0410737	-2.84456
cg13498757	chr1	152161927	-	cg13498757	NA	NA	NA	NA	NA	NA	chr1:152161321-152161928	Island				RDMR		1:150427908-150428666	1:152161009-152162770	Unclassified				FLG-AS1;FLG-AS1	ENST00000420707.1;ENST00000420707.1	1stExon;5'UTR	chr1:152161120-152162035	3						TRUE		FALSE	chr1	152189450	152189452	+	-1.45429	-1.74743	-2.69359	0.00853999	0.0413377	-2.85248
cg23281527	chr1	18809531	-	cg23281527	NA	NA	NA	NA	NA	NA	chr1:18808873-18809667	Island	1stExon					1:18681057-18682254			KLHDC7A;KLHDC7A	ENST00000400664.1;ENST00000540290.1	1stExon;1stExon	KLHDC7A;KLHDC7A	ENST00000400664.1;ENST00000540290.1	1stExon;1stExon	chr1:18809485-18809770	3						TRUE		FALSE	chr1	18483036	18483038	+	1.51427	4.42479	2.69172	0.00858396	0.0414813	-2.85696
cg05593887	chr7	77827379	-	cg05593887	NA	NA	NA	NA	NA	NA		OpenSea	Body				TRUE							MAGI2;MAGI2;MAGI2	ENST00000524316.1;ENST00000519748.1;ENST00000520379.1	TSS1500;3'UTR;3'UTR								TRUE		FALSE	chr7	78198061	78198063	+	2.87802	0.024539	2.68397	0.00876916	0.0421169	-2.87559
cg07314988	chr11	289774	+	cg07314988	NA	NA	NA	NA	NA	NA	chr11:289771-290010	Island	5'UTR					11:277651-280146			ATHL1;ATHL1;ATHL1;ATHL1	ENST00000409548.2;ENST00000409655.1;ENST00000409479.1;ENST00000409479.1	5'UTR;5'UTR;5'UTR;1stExon	ATHL1;ATHL1;ATHL1;ATHL1;ATHL1;ATHL1;ATHL1	ENST00000409548.2;ENST00000409655.1;ENST00000529087.1;ENST00000409479.1;ENST00000409479.1;ENST00000482937.2;ENST00000474221.1	5'UTR;5'UTR;5'UTR;5'UTR;1stExon;TSS200;5'UTR	chr11:289645-289855	3						TRUE		FALSE	chr11	289773	289775	-	1.19229	0.719382	2.64491	0.00975796	0.0454013	-2.96869
cg16761754	chr14	105127242	+	cg16761754	NA	NA	NA	NA	NA	NA	chr14:105126190-105126732	S_Shore							14:105126226-105127503	Unclassified							chr14:105127045-105127335	3						TRUE		FALSE	chr14	104660904	104660906	-	-1.62854	-1.32224	-2.62941	0.0101777	0.0467877	-3.00533
cg11012412	chr5	77147141	-	cg11012412	NA	NA	NA	NA	NA	NA	chr5:77146998-77147785	Island				RDMR		5:77182134-77183669	5:77147019-77147295	Unclassified_Cell_type_specific	TBCA	ENST00000522370.1	5'UTR	TBCA	ENST00000522370.1	5'UTR	chr5:77147005-77148090	3						TRUE		FALSE	chr5	77851316	77851318	+	1.42493	0.179839	2.61978	0.0104467	0.0476733	-3.028
cg01392313	chr6	33561181	+	cg01392313	NA	NA	NA	NA	NA	NA	chr6:33560892-33561189	Island	TSS200					6:33668871-33669167	6:33560263-33561550	Unclassified	LINC00336	ENST00000477984.1	TSS200	LINC00336	ENST00000477984.1	TSS200	chr6:33560285-33561275	3						TRUE		FALSE	chr6	33593403	33593405	-	1.22079	-3.7967	2.61834	0.0104875	0.0478021	-3.03139
cg02155558	chr15	43621948	+	cg02155558	NA	NA	NA	NA	NA	NA	chr15:43621830-43622953	Island	TSS1500;1stExon;TSS1500					15:41409070-41410245	15:43621640-43623317	Promoter_Associated	LCMT2;ADAL;ADAL;LCMT2	ENST00000305641.5;ENST00000422466.2;ENST00000389651.4;ENST00000544735.1	1stExon;TSS1500;TSS1500;5'UTR	LCMT2;ADAL;ADAL;LCMT2;ADAL	ENST00000305641.5;ENST00000422466.2;ENST00000389651.4;ENST00000544735.1;ENST00000565555.1	1stExon;TSS1500;TSS1500;5'UTR;TSS1500	chr15:43621820-43622670	3						TRUE		FALSE	chr15	43329749	43329751	-	1.03987	-2.68272	2.61032	0.0107173	0.048575	-3.05022

## Sheet: chrX_XXvs46,XX
	chr	pos	strand	Name	Probe_rs	Probe_maf	CpG_rs	CpG_maf	SBE_rs	SBE_maf	Islands_Name	Relation_to_Island	UCSC_RefGene_Group	Phantom4_Enhancers	Phantom5_Enhancers	DMR	X450k_Enhancer	HMM_Island	Regulatory_Feature_Name	Regulatory_Feature_Group	GencodeBasicV12_NAME	GencodeBasicV12_Accession	GencodeBasicV12_Group	GencodeCompV12_NAME	GencodeCompV12_Accession	GencodeCompV12_Group	DNase_Hypersensitivity_NAME	DNase_Hypersensitivity_Evidence_Count	OpenChromatin_NAME	OpenChromatin_Evidence_Count	TFBS_NAME	TFBS_Evidence_Count	Methyl27_Loci	Methyl450_Loci	Random_Loci	MFG_Change_Flagged	CHR_hg38	Start_hg38	End_hg38	Strand_hg38	logFC	AveExpr	t	P.Value	adj.P.Val	B
cg13116097	chrX	152686433	+	cg13116097	NA	NA	NA	NA	NA	NA	chrX:152686121-152687199	Island	Body					X:152339345-152340715			ZFP92	ENST00000423874.1	5'UTR	ZFP92	ENST00000423874.1	5'UTR			chrX:152681068-152690058	6				TRUE		FALSE	chrX	153420974	153420976	-	1.09575	2.60584	8.80228	1.61494e-13	2.65754e-09	19.7748
cg07929406	chrX	139587304	-	cg07929406	NA	NA	NA	NA	NA	NA	chrX:139585867-139588578	Island	TSS200			DMR		X:139413290-139416623			SOX3	ENST00000370536.2	TSS200	SOX3	ENST00000370536.2	TSS200	chrX:139587085-139587455	3						TRUE		FALSE	chrX	140505138	140505140	+	1.27695	-0.999392	4.69206	1.0524e-05	0.00255598	3.23772

## Sheet: Autosomes_XXvs46,XY
	chr	pos	strand	Name	Probe_rs	Probe_maf	CpG_rs	CpG_maf	SBE_rs	SBE_maf	Islands_Name	Relation_to_Island	UCSC_RefGene_Group	Phantom4_Enhancers	Phantom5_Enhancers	DMR	X450k_Enhancer	HMM_Island	Regulatory_Feature_Name	Regulatory_Feature_Group	GencodeBasicV12_NAME	GencodeBasicV12_Accession	GencodeBasicV12_Group	GencodeCompV12_NAME	GencodeCompV12_Accession	GencodeCompV12_Group	DNase_Hypersensitivity_NAME	DNase_Hypersensitivity_Evidence_Count	OpenChromatin_NAME	OpenChromatin_Evidence_Count	TFBS_NAME	TFBS_Evidence_Count	Methyl27_Loci	Methyl450_Loci	Random_Loci	MFG_Change_Flagged	CHR_hg38	Start_hg38	End_hg38	Strand_hg38	logFC	AveExpr	t	P.Value	adj.P.Val	B
cg26919182	chr1	202522232	+	cg26919182	NA	NA	NA	NA	NA	NA		OpenSea	Body;Body;Body;Body								PPP1R12B	ENST00000290419.5	5'UTR	PPP1R12B;PPP1R12B	ENST00000290419.5;ENST00000466273.1	5'UTR;5'UTR	chr1:202521820-202522235	3								FALSE	chr1	202553103	202553105	-	3.57438	1.84847	53.3146	2.43865e-66	1.69007e-60	101.679
cg09516963	chr12	68042445	-	cg09516963	NA	NA	NA	NA	NA	NA	chr12:68042166-68043876	Island	TSS200;TSS200					12:66327912-66330427			DYRK2;DYRK2;DYRK2	ENST00000537632.1;ENST00000344096.3;ENST00000393555.3	TSS1500;TSS200;TSS200	DYRK2;DYRK2;DYRK2;DYRK2;DYRK2	ENST00000537632.1;ENST00000344096.3;ENST00000393555.3;ENST00000319833.6;ENST00000543747.1	TSS1500;TSS200;TSS200;TSS1500;5'UTR	chr12:68041605-68044975	3								FALSE	chr12	67648664	67648666	+	3.38376	-0.692445	33.5874	2.5458e-50	8.82163e-45	84.8139
cg15228509	chr1	243074717	+	cg15228509	NA	NA	NA	NA	NA	NA		OpenSea																	chr1:243074679-243075345	3						FALSE	chr1	242911414	242911416	-	1.33472	0.528917	26.6347	1.29721e-42	2.9967e-37	73.8352
cg04946709	chr16	59789030	-	cg04946709	NA	NA	NA	NA	NA	NA	chr16:59788792-59789072	Island	Body					16:58346305-58346539			RP11-105C20.2;RP11-105C20.2	ENST00000564533.1;ENST00000565921.1	TSS1500;TSS1500	RP11-105C20.2;RP11-105C20.2	ENST00000564533.1;ENST00000565921.1	TSS1500;TSS1500								TRUE		FALSE	chr16	59755125	59755127	+	-1.05947	1.21287	-19.9676	1.44349e-33	2.50097e-28	58.8179
cg19765154	chr2	191524409	-	cg19765154	rs113646129	0.058716	NA	NA	NA	NA		OpenSea	Body								NAB1;NAB1;NAB1	ENST00000409641.1;ENST00000545490.1;ENST00000484774.1	1stExon;TSS200;TSS200	NAB1;NAB1;NAB1	ENST00000409641.1;ENST00000434473.1;ENST00000484774.1	1stExon;TSS200;TSS200										FALSE	chr2	190659682	190659684	+	-1.0146	1.45479	-15.5967	1.7622e-26	1.74467e-21	45.7257
cg12691488	chr1	243053673	+	cg12691488	NA	NA	NA	NA	NA	NA	chr1:243053597-243054072	Island						1:241120266-241120622									chr1:243053420-243054055	3						TRUE		FALSE	chr1	242890370	242890372	-	-1.68987	-1.81051	-14.449	1.90191e-24	1.46454e-19	41.7936
cg04858776	chr11	59318494	-	cg04858776	NA	NA	NA	NA	NA	NA		OpenSea						11:59075052-59075115	11:59317704-59318926	Promoter_Associated							chr11:59318420-59319450	3						TRUE		FALSE	chr11	59551020	59551022	+	1.92673	-2.69983	13.2137	3.52788e-22	1.62996e-17	37.3275
cg08034535	chr4	140375469	+	cg08034535	NA	NA	NA	NA	NA	NA	chr4:140374442-140375692	Island	1stExon					4:140593811-140595160	4:140374026-140375641	Promoter_Associated	RAB33B	ENST00000305626.5	1stExon	RAB33B	ENST00000305626.5	1stExon	chr4:140375425-140375735	3						TRUE		FALSE	chr4	139454314	139454316	-	1.09704	-3.63681	13.015	8.31461e-22	3.3896e-17	36.587
cg25801066	chr14	90871887	-	cg25801066	NA	NA	NA	NA	NA	NA		OpenSea	3'UTR								CALM1;RP11-471B22.2	ENST00000356978.4;ENST00000555853.1	3'UTR;TSS1500	CALM1;CALM1;RP11-471B22.2	ENST00000553630.1;ENST00000356978.4;ENST00000555853.1	3'UTR;3'UTR;TSS1500			chr14:90871495-90871897	3	chr14:90870981-90876325	6				FALSE	chr14	90405542	90405544	+	-1.22802	1.49146	-12.1712	3.33217e-20	1.21543e-15	33.3768
cg08906898	chr20	34319899	-	cg08906898	rs148098210	0.026171	NA	NA	NA	NA		OpenSea	Body;Body	low-CpG:33783311-33783418							RBM39	ENST00000407261.4	5'UTR	RBM39;RBM39;RBM39;RBM39;RBM39;RBM39;RBM39;RBM39;RBM39;RBM39;RBM39;RBM39;RBM39;RBM39;RBM39;RBM39	ENST00000442447.1;ENST00000492779.1;ENST00000463004.1;ENST00000461283.1;ENST00000403542.2;ENST00000429968.1;ENST00000444878.1;ENST00000492779.1;ENST00000412738.1;ENST00000425184.1;ENST00000407261.4;ENST00000481037.1;ENST00000455343.1;ENST00000416108.1;ENST00000477334.1;ENST00000449489.1	3'UTR;1stExon;3'UTR;3'UTR;3'UTR;3'UTR;3'UTR;3'UTR;3'UTR;3'UTR;5'UTR;3'UTR;3'UTR;3'UTR;3'UTR;3'UTR					chr20:34296212-34332739	6		TRUE		FALSE	chr20	35731976	35731978	+	-1.37227	2.87794	-11.7817	1.87901e-19	5.91919e-15	31.8604
cg17232883	chr11	59318136	-	cg17232883	NA	NA	NA	NA	NA	NA		OpenSea						11:59074448-59074726	11:59317704-59318926	Promoter_Associated							chr11:59317785-59318375	3						TRUE		FALSE	chr11	59550662	59550664	+	1.03239	-2.26934	11.6043	4.15103e-19	1.25079e-14	31.1631
cg26355737	chr13	114292172	-	cg26355737	NA	NA	NA	NA	NA	NA	chr13:114292551-114292886	N_Shore	Body;Body					13:113340159-113340288						TFDP1	ENST00000494812.1	5'UTR			chr13:114290896-114292480	6				TRUE		FALSE	chr13	113637856	113637858	+	-1.26485	2.66768	-11.3403	1.35843e-18	3.92267e-14	30.1174
cg10047026	chr17	4613992	-	cg10047026	rs8069678	0.349183	NA	NA	NA	NA	chr17:4613400-4614423	Island	5'UTR;1stExon;1stExon;5'UTR	high-CpG:4560529-4560805				17:4559960-4561407	17:4612962-4614160	Promoter_Associated	ARRB2;ARRB2;ARRB2;ARRB2;ARRB2;ARRB2;ARRB2;ARRB2	ENST00000269260.2;ENST00000269260.2;ENST00000346341.2;ENST00000346341.2;ENST00000572457.1;ENST00000381488.6;ENST00000381488.6;ENST00000572457.1	5'UTR;1stExon;5'UTR;1stExon;1stExon;5'UTR;1stExon;5'UTR	ARRB2;ARRB2;ARRB2;ARRB2;ARRB2;ARRB2;ARRB2;ARRB2;ARRB2;ARRB2;ARRB2;ARRB2;ARRB2;ARRB2;ARRB2;ARRB2;ARRB2;ARRB2;ARRB2;ARRB2;ARRB2;ARRB2;ARRB2;ARRB2;ARRB2;ARRB2;ARRB2;ARRB2;ARRB2;ARRB2	ENST00000269260.2;ENST00000269260.2;ENST00000575877.1;ENST00000576235.1;ENST00000574502.1;ENST00000574502.1;ENST00000574954.1;ENST00000570718.1;ENST00000570718.1;ENST00000346341.2;ENST00000346341.2;ENST00000571764.1;ENST00000572457.1;ENST00000574888.1;ENST00000574888.1;ENST00000575131.1;ENST00000571791.1;ENST00000572497.1;ENST00000572497.1;ENST00000381488.6;ENST00000381488.6;ENST00000571428.1;ENS…	5'UTR;1stExon;TSS200;TSS200;5'UTR;1stExon;1stExon;1stExon;5'UTR;5'UTR;1stExon;1stExon;1stExon;1stExon;5'UTR;1stExon;1stExon;5'UTR;1stExon;5'UTR;1stExon;1stExon;5'UTR;5'UTR;5'UTR;5'UTR;5'UTR;5'UTR;5'UTR;5'UTR	chr17:4613545-4613995	3						TRUE		FALSE	chr17	4710696	4710698	+	1.26348	-2.66608	11.0925	4.157e-18	1.15238e-13	29.128
cg21784396	chr7	127991421	-	cg21784396	NA	NA	NA	NA	NA	NA	chr7:127990926-127992616	Island	Body					7:127778181-127779852	7:127991314-127992993	Unclassified_Cell_type_specific							chr7:127991385-127992015	3						TRUE		FALSE	chr7	128351366	128351368	+	1.33272	-1.15282	10.9558	7.71944e-18	2.05763e-13	28.5792
cg06710937	chr13	23489940	+	cg06710937	rs17078840	0.428415	NA	NA	NA	NA	chr13:23489630-23490058	Island				DMR		13:22387631-22388148	13:23489879-23490038	Unclassified_Cell_type_specific	RP11-363G2.5;RP11-363G2.5	ENST00000577004.1;ENST00000577004.1	1stExon;3'UTR	RP11-363G2.5;RP11-363G2.5	ENST00000577004.1;ENST00000577004.1	1stExon;3'UTR	chr13:23489565-23490095	3						TRUE		FALSE	chr13	22915800	22915802	-	2.1375	-3.92562	10.825	1.39774e-17	3.45959e-13	28.0521
cg16021537	chr2	161349986	+	cg16021537	NA	NA	NA	NA	NA	NA	chr2:161349223-161350371	Island	1stExon;1stExon;5'UTR;5'UTR	high-CpG:161058209-161058647				2:161057470-161058858			RBMS1;RBMS1;RBMS1;RBMS1;RBMS1	ENST00000392753.3;ENST00000348849.3;ENST00000392753.3;ENST00000348849.3;ENST00000474820.1	1stExon;1stExon;5'UTR;5'UTR;TSS200	RBMS1;RBMS1;RBMS1;RBMS1;RBMS1;RBMS1;RBMS1;RBMS1	ENST00000477486.1;ENST00000491781.1;ENST00000392753.3;ENST00000348849.3;ENST00000392753.3;ENST00000348849.3;ENST00000474820.1;ENST00000491781.1	TSS1500;1stExon;1stExon;1stExon;5'UTR;5'UTR;TSS200;3'UTR	chr2:161349485-161350690	3								FALSE	chr2	160493474	160493476	-	1.05852	-3.23991	10.6787	2.72012e-17	6.50047e-13	27.46
cg23719534	chr15	101099284	-	cg23719534	NA	NA	NA	NA	NA	NA	chr15:101094520-101099493	Island						15:98911653-98916980			RP11-526I2.3;RP11-526I2.1;RP11-526I2.1	ENST00000559687.1;ENST00000559349.1;ENST00000557839.1	3'UTR;5'UTR;5'UTR	RP11-526I2.3;RP11-526I2.1;RP11-526I2.1	ENST00000559687.1;ENST00000559349.1;ENST00000557839.1	3'UTR;5'UTR;5'UTR			chr15:101098877-101099540	6				TRUE		FALSE	chr15	100559078	100559080	+	1.79905	3.29542	10.1333	3.29776e-16	6.72194e-12	25.2332
cg01752881	chr2	25427114	-	cg01752881	NA	NA	NA	NA	NA	NA	chr2:25427101-25427577	Island						2:25280606-25281081			AC012457.2	ENST00000431650.1	TSS200	AC012457.2	ENST00000431650.1	TSS200	chr2:25427080-25427675	3								FALSE	chr2	25204244	25204246	+	1.13486	1.82166	9.83955	1.27284e-15	2.52035e-11	24.0228
cg17612569	chr21	27107221	+	cg17612569	rs1236218	0.486289	NA	NA	NA	NA	chr21:27106814-27108211	Island	TSS200;5'UTR;5'UTR;1stExon;Body;5'UTR;5'UTR	high-CpG:26029040-26029136				21:26028686-26030173			ATP5J;ATP5J;ATP5J;ATP5J;ATP5J;GABPA;GABPA;GABPA;GABPA;ATP5J;ATP5J	ENST00000284971.3;ENST00000400099.1;ENST00000400090.3;ENST00000400087.3;ENST00000400093.3;ENST00000400075.3;ENST00000487266.1;ENST00000354828.3;ENST00000354828.3;ENST00000284971.3;ENST00000400094.1	5'UTR;5'UTR;5'UTR;5'UTR;5'UTR;TSS1500;TSS1500;1stExon;5'UTR;1stExon;TSS200	ATP5J;ATP5J;ATP5J;ATP5J;ATP5J;GABPA;GABPA;GABPA;GABPA;ATP5J;ATP5J	ENST00000284971.3;ENST00000400099.1;ENST00000400090.3;ENST00000400087.3;ENST00000400093.3;ENST00000400075.3;ENST00000487266.1;ENST00000354828.3;ENST00000354828.3;ENST00000284971.3;ENST00000400094.1	5'UTR;5'UTR;5'UTR;5'UTR;5'UTR;TSS1500;TSS1500;1stExon;5'UTR;1stExon;TSS200	chr21:27107185-27107535	3						TRUE		FALSE	chr21	25734909	25734911	-	-1.79947	-3.45358	-9.55898	4.64103e-15	8.4642e-11	22.8602
cg05100634	chr18	45457604	-	cg05100634	NA	NA	NA	NA	NA	NA	chr18:45456484-45458024	Island	TSS200;TSS1500;TSS200					18:43710386-43712070	18:45456591-45457972	Promoter_Associated	SMAD2;SMAD2;SMAD2	ENST00000262160.6;ENST00000402690.1;ENST00000356825.4	TSS1500;TSS200;TSS200	SMAD2;SMAD2;SMAD2	ENST00000262160.6;ENST00000402690.1;ENST00000356825.4	TSS1500;TSS200;TSS200	chr18:45457165-45457710	3						TRUE		FALSE	chr18	47931232	47931234	+	1.28192	-5.3218	9.26763	1.78306e-14	2.93306e-10	21.6475
cg08369368	chr5	176559881	-	cg08369368	NA	NA	NA	NA	NA	NA	chr5:176558852-176561652	Island	TSS200;TSS1500	high-CpG:176492410-176492673				5:176491473-176494316			NSD1;NSD1;NSD1;NSD1	ENST00000439151.2;ENST00000511258.1;ENST00000347982.4;ENST00000355783.4	TSS1500;TSS1500;TSS1500;TSS200	NSD1;NSD1;NSD1;NSD1;NSD1;NSD1	ENST00000508896.1;ENST00000439151.2;ENST00000511258.1;ENST00000347982.4;ENST00000512992.1;ENST00000510954.1	TSS1500;TSS1500;TSS1500;TSS1500;TSS200;TSS200	chr5:176559645-176560095	3						TRUE		FALSE	chr5	177132879	177132881	+	2.38102	-3.06613	9.26596	1.79684e-14	2.93306e-10	21.6406
cg20422417	chr2	25427108	-	cg20422417	NA	NA	NA	NA	NA	NA	chr2:25427101-25427577	Island						2:25280606-25281081			AC012457.2	ENST00000431650.1	TSS200	AC012457.2	ENST00000431650.1	TSS200	chr2:25427080-25427675	3						TRUE		FALSE	chr2	25204238	25204240	+	1.2713	1.15358	9.26321	1.81984e-14	2.93306e-10	21.6291
cg05928806	chr7	127991614	+	cg05928806	NA	NA	NA	NA	NA	NA	chr7:127990926-127992616	Island	Body				TRUE	7:127778181-127779852	7:127991314-127992993	Unclassified_Cell_type_specific							chr7:127991385-127992015	3						TRUE		FALSE	chr7	128351559	128351561	-	1.15933	-2.38101	8.93583	8.2719e-14	1.19432e-09	20.2613
cg19544707	chr14	103746266	+	cg19544707	NA	NA	NA	NA	NA	NA	chr14:103745232-103746271	Island						14:102815006-102816024	14:103745855-103746378	Unclassified_Cell_type_specific							chr14:103745145-103746275	3						TRUE		FALSE	chr14	103279928	103279930	-	1.22646	-0.723057	8.84986	1.23117e-13	1.70649e-09	19.9015
cg19731612	chr5	176559334	-	cg19731612	rs115694362	0.012195	NA	NA	NA	NA	chr5:176558852-176561652	Island	TSS1500;TSS1500				TRUE	5:176491473-176494316			NSD1	ENST00000355783.4	TSS1500	NSD1;NSD1;NSD1	ENST00000512992.1;ENST00000510954.1;ENST00000508896.1	TSS1500;TSS1500;TSS1500	chr5:176559180-176559535	3						TRUE		FALSE	chr5	177132332	177132334	+	2.40479	2.02731	8.76057	1.86071e-13	2.41263e-09	19.5276
cg13546935	chr2	29033780	+	cg13546935	NA	NA	NA	NA	NA	NA	chr2:29033351-29034011	Island	5'UTR;1stExon;5'UTR;1stExon			DMR	TRUE	2:28886856-28887706	2:29033093-29034127	Promoter_Associated	SPDYA;SPDYA;SPDYA;SPDYA;SPDYA	ENST00000379579.4;ENST00000379579.4;ENST00000334056.5;ENST00000334056.5;ENST00000462832.1	1stExon;5'UTR;1stExon;5'UTR;5'UTR	SPDYA;SPDYA;SPDYA;SPDYA;SPDYA;SPDYA;SPDYA;SPDYA;SPDYA	ENST00000379579.4;ENST00000379579.4;ENST00000491044.1;ENST00000334056.5;ENST00000334056.5;ENST00000449210.1;ENST00000449210.1;ENST00000462832.1;ENST00000491044.1	1stExon;5'UTR;1stExon;1stExon;5'UTR;1stExon;5'UTR;5'UTR;5'UTR			chr2:29033153-29034293	6	chr2:29031594-29034651	6		TRUE		FALSE	chr2	28810913	28810915	-	1.10156	-2.20029	8.47324	7.02313e-13	8.24962e-09	18.3232
cg18121224	chr5	176559563	-	cg18121224	NA	NA	NA	NA	NA	NA	chr5:176558852-176561652	Island	TSS1500;TSS1500					5:176491473-176494316			NSD1;NSD1	ENST00000355783.4;ENST00000439151.2	TSS1500;TSS1500	NSD1;NSD1;NSD1;NSD1	ENST00000512992.1;ENST00000510954.1;ENST00000508896.1;ENST00000439151.2	TSS1500;TSS1500;TSS1500;TSS1500			chr5:176558259-176562067	6	chr5:176557627-176562975	6		TRUE		FALSE	chr5	177132561	177132563	+	1.62296	1.16025	8.36915	1.13577e-12	1.24941e-08	17.8868
cg26004771	chr1	178456093	-	cg26004771	NA	NA	NA	NA	NA	NA	chr1:178455799-178456286	Island						1:176722448-176722898									chr1:178454405-178456195	3						TRUE		FALSE	chr1	178486957	178486959	+	1.24788	0.0849998	8.31614	1.4506e-12	1.52321e-08	17.6645
cg07607752	chr17	38024353	-	cg07607752	NA	NA	NA	NA	NA	NA	chr17:38024145-38024637	Island	TSS200;TSS200					17:35277556-35278564	17:38023387-38024525	Promoter_Associated	ZPBP2	ENST00000348931.3	TSS200	ZPBP2	ENST00000348931.3	TSS200	chr17:38024220-38024735	3								FALSE	chr17	39868099	39868101	+	1.48609	-1.72661	8.26734	1.8169e-12	1.85172e-08	17.4599
cg03828221	chr19	58868572	-	cg03828221	NA	NA	NA	NA	NA	NA	chr19:58867397-58868868	Island	Body;Body					19:63559210-63560626			ZNF497	ENST00000391697.1	TSS200	ZNF497	ENST00000391697.1	TSS200	chr19:58868305-58869655	3								FALSE	chr19	58357205	58357207	+	1.2666	1.54657	8.25501	1.92317e-12	1.92708e-08	17.4083
cg09938479	chr1	178455912	-	cg09938479	NA	NA	NA	NA	NA	NA	chr1:178455799-178456286	Island						1:176722448-176722898									chr1:178454405-178456195	3						TRUE		FALSE	chr1	178486776	178486778	+	1.46995	0.372281	8.2524	1.94645e-12	1.92708e-08	17.3973
cg00881696	chr2	43328003	-	cg00881696	NA	NA	NA	NA	NA	NA	chr2:43327936-43328337	Island			chr2:43327979-43327979			2:43181335-43182034			AC093609.1	ENST00000434020.1	3'UTR	AC093609.1	ENST00000434020.1	3'UTR	chr2:43327865-43328590	3								FALSE	chr2	43100864	43100866	+	1.01541	0.960233	8.22105	2.24929e-12	2.18754e-08	17.2659
cg13628106	chr19	42482519	+	cg13628106	NA	NA	NA	NA	NA	NA		OpenSea	Body;Body;Body					19:47174046-47174425			ATP1A3	ENST00000473840.1	TSS200	ATP1A3	ENST00000473840.1	TSS200			chr19:42481885-42483084	5						FALSE	chr19	41978366	41978368	-	-1.40287	2.55878	-8.2188	2.27265e-12	2.18754e-08	17.2565
cg17264064	chr18	47322166	-	cg17264064	NA	NA	NA	NA	NA	NA		OpenSea	Body														chr18:47322080-47322295	3								FALSE	chr18	49795795	49795797	+	-1.10448	0.956098	-8.10106	3.90977e-12	3.47385e-08	16.763
cg17375267	chr19	46915776	-	cg17375267	NA	NA	NA	NA	NA	NA	chr19:46915311-46915802	Island	1stExon					19:51607152-51609037	19:46915496-46916445	Unclassified	CCDC8;CCDC8	ENST00000307522.3;ENST00000540252.1	1stExon;1stExon	CCDC8;CCDC8	ENST00000307522.3;ENST00000540252.1	1stExon;1stExon	chr19:46915700-46916275	3						TRUE		FALSE	chr19	46412518	46412520	+	1.09787	0.537606	8.03448	5.31194e-12	4.54489e-08	16.4841
cg11092486	chr6	5087604	+	cg11092486	NA	NA	NA	NA	NA	NA	chr6:5084516-5087032	S_Shore						6:5032446-5032752																TRUE		FALSE	chr6	5087369	5087371	-	1.56745	0.758115	7.94129	8.15355e-12	6.64788e-08	16.094
cg04142864	chr11	118480576	+	cg04142864	NA	NA	NA	NA	NA	NA	chr11:118478235-118481896	Island	5'UTR;5'UTR;5'UTR					11:117985537-117987106			PHLDB1;PHLDB1;PHLDB1;PHLDB1;PHLDB1	ENST00000361417.2;ENST00000543207.1;ENST00000356063.5;ENST00000361465.4;ENST00000358191.5	5'UTR;5'UTR;5'UTR;5'UTR;5'UTR	PHLDB1;PHLDB1;PHLDB1;PHLDB1;PHLDB1;PHLDB1;PHLDB1;PHLDB1;PHLDB1	ENST00000361417.2;ENST00000530994.1;ENST00000528594.1;ENST00000543207.1;ENST00000356063.5;ENST00000532639.1;ENST00000361465.4;ENST00000358191.5;ENST00000530708.1	5'UTR;5'UTR;5'UTR;5'UTR;5'UTR;TSS1500;5'UTR;5'UTR;5'UTR	chr11:118479620-118481455	3						TRUE		FALSE	chr11	118609860	118609862	-	1.44175	-2.97959	7.90361	9.69464e-12	7.81247e-08	15.9363
cg26374678	chr2	25427064	+	cg26374678	NA	NA	NA	NA	NA	NA	chr2:25427101-25427577	N_Shore									AC012457.2	ENST00000431650.1	TSS200	AC012457.2	ENST00000431650.1	TSS200			chr2:25427017-25427814	6	chr2:25427001-25427913	6				FALSE	chr2	25204194	25204196	-	1.24472	1.85403	7.86439	1.16074e-11	9.14129e-08	15.7723
cg11559198	chr2	232348794	-	cg11559198	NA	NA	NA	NA	NA	NA	chr2:232348216-232348866	Island						2:232055756-232057110	2:232347286-232349180	Unclassified				NCL	ENST00000461347.1	TSS1500	chr2:232347500-232348995	3						TRUE		FALSE	chr2	231484082	231484084	+	1.23451	0.561894	7.65998	2.96185e-11	2.03234e-07	14.9184
cg02179982	chr22	46365647	+	cg02179982	NA	NA	NA	NA	NA	NA	chr22:46366726-46368726	N_Shore	Body				TRUE							WNT7B	ENST00000428540.1	5'UTR	chr22:46364625-46366395	3						TRUE		FALSE	chr22	45969766	45969768	-	1.09786	1.22556	7.6021	3.85897e-11	2.47363e-07	14.677
cg21033965	chr1	178455800	-	cg21033965	NA	NA	NA	NA	NA	NA	chr1:178455799-178456286	Island															chr1:178454405-178456195	3						TRUE		FALSE	chr1	178486664	178486666	+	1.15936	-0.0722611	7.59588	3.97026e-11	2.50139e-07	14.6511
cg08167066	chr2	10220455	-	cg08167066	NA	NA	NA	NA	NA	NA	chr2:10219802-10221016	Island	1stExon;5'UTR					2:10137100-10138459			CYS1;CYS1;CYS1	ENST00000381813.4;ENST00000381813.4;ENST00000477304.1	1stExon;5'UTR;3'UTR	CYS1;CYS1;CYS1	ENST00000381813.4;ENST00000381813.4;ENST00000477304.1	1stExon;5'UTR;3'UTR	chr2:10219045-10221435	3						TRUE		FALSE	chr2	10080327	10080329	+	1.02652	-4.25904	7.57824	4.30331e-11	2.62642e-07	14.5776
cg01676105	chr14	78447640	+	cg01676105	NA	NA	NA	NA	NA	NA	chr14:78447339-78447724	Island						14:77517027-77517502									chr14:78446925-78447715	3						TRUE		FALSE	chr14	77981296	77981298	-	1.28394	-3.81036	7.56575	4.55598e-11	2.72194e-07	14.5255
cg13045294	chr19	41113556	+	cg13045294	NA	NA	NA	NA	NA	NA	chr19:41115445-41115767	N_Shore	Body;Body;Body								LTBP4	ENST00000545697.1	5'UTR	LTBP4	ENST00000545697.1	5'UTR	chr19:41113485-41113875	3								FALSE	chr19	40607649	40607651	-	1.00405	1.74707	7.47705	6.82815e-11	3.96612e-07	14.1562
cg08991643	chr3	194014928	+	cg08991643	NA	NA	NA	NA	NA	NA	chr3:194014480-194014983	Island					TRUE	3:195497397-195497982			RP11-513G11.1	ENST00000456816.1	3'UTR	RP11-513G11.1	ENST00000456816.1	3'UTR	chr3:194014665-194015455	3						TRUE		FALSE	chr3	194297138	194297140	-	1.03433	0.923063	7.47567	6.87115e-11	3.96612e-07	14.1505
cg16440561	chr2	220312854	+	cg16440561	NA	NA	NA	NA	NA	NA	chr2:220312698-220314094	Island	Body	high-CpG:220021098-220021099			TRUE	2:220021010-220022217			SPEG;SPEG	ENST00000396695.2;ENST00000485813.1	5'UTR;5'UTR	SPEG;SPEG;SPEG;SPEG;SPEG;SPEG;SPEG	ENST00000452101.1;ENST00000497065.1;ENST00000491248.1;ENST00000498378.1;ENST00000396695.2;ENST00000464989.1;ENST00000485813.1	3'UTR;5'UTR;5'UTR;5'UTR;5'UTR;5'UTR;5'UTR	chr2:220312220-220314355	3						TRUE		FALSE	chr2	219448131	219448133	-	3.21351	-0.837059	7.44975	7.7323e-11	4.287e-07	14.0427
cg19842134	chr12	54070591	-	cg19842134	NA	NA	NA	NA	NA	NA	chr12:54071053-54071265	N_Shore	TSS1500;TSS200					12:52355919-52357099	12:54069540-54071256	Promoter_Associated	ATP5G2;ATP5G2;ATP5G2;ATP5G2	ENST00000338662.5;ENST00000338662.5;ENST00000394349.3;ENST00000549164.1	1stExon;5'UTR;TSS1500;TSS1500	ATP5G2;ATP5G2;ATP5G2;ATP5G2;ATP5G2;ATP5G2;ATP5G2	ENST00000338662.5;ENST00000552242.1;ENST00000338662.5;ENST00000552242.1;ENST00000549748.1;ENST00000394349.3;ENST00000549164.1	1stExon;1stExon;5'UTR;5'UTR;TSS1500;TSS1500;TSS1500	chr12:54070245-54070835	3						TRUE		FALSE	chr12	53676806	53676808	+	1.01969	-3.22498	7.1436	3.10139e-10	1.42343e-06	12.7737
cg05749985	chr9	133568412	+	cg05749985	NA	NA	NA	NA	NA	NA	chr9:133569082-133569451	N_Shore	TSS1500;TSS1500;TSS1500;TSS1500			RDMR		9:132557991-132558261			EXOSC2;EXOSC2;EXOSC2;EXOSC2	ENST00000372358.5;ENST00000546165.1;ENST00000372352.3;ENST00000372351.3	TSS1500;TSS1500;TSS1500;TSS1500	EXOSC2;EXOSC2;EXOSC2;EXOSC2;EXOSC2;EXOSC2;EXOSC2;EXOSC2	ENST00000491115.1;ENST00000546165.1;ENST00000430138.2;ENST00000490641.1;ENST00000372351.3;ENST00000372350.2;ENST00000495699.1;ENST00000463488.1	TSS1500;TSS1500;TSS1500;TSS1500;TSS1500;TSS1500;TSS1500;TSS1500			chr9:133568235-133569952	6	chr9:133567606-133570052	6				FALSE	chr9	130693024	130693026	-	1.07487	1.17042	7.13495	3.22493e-10	1.47039e-06	12.738
cg05868531	chr2	232348602	-	cg05868531	NA	NA	NA	NA	NA	NA	chr2:232348216-232348866	Island					TRUE	2:232055756-232057110	2:232347286-232349180	Unclassified				NCL	ENST00000461347.1	TSS1500	chr2:232347500-232348995	3						TRUE		FALSE	chr2	231483890	231483892	+	1.02528	0.0954927	7.09835	3.8045e-10	1.6672e-06	12.5869
cg11324650	chr3	194014745	+	cg11324650	NA	NA	NA	NA	NA	NA	chr3:194014480-194014983	Island						3:195497397-195497982			RP11-513G11.1	ENST00000456816.1	3'UTR	RP11-513G11.1	ENST00000456816.1	3'UTR	chr3:194014665-194015455	3						TRUE		FALSE	chr3	194296955	194296957	-	1.09538	-0.467068	7.04972	4.73735e-10	1.96596e-06	12.3864
cg24601559	chr2	43328536	+	cg24601559	NA	NA	NA	NA	NA	NA	chr2:43327936-43328337	S_Shore				DMR			2:43328510-43328670	Unclassified_Cell_type_specific	AC093609.1	ENST00000434020.1	3'UTR	AC093609.1	ENST00000434020.1	3'UTR	chr2:43327865-43328590	3						TRUE		FALSE	chr2	43101397	43101399	-	1.05708	0.981406	7.00587	5.77128e-10	2.36669e-06	12.2059
cg09067967	chr4	39529342	-	cg09067967	rs6839416	0.087539	NA	NA	NA	NA	chr4:39528728-39529723	Island	TSS200	high-CpG:39205721-39206096				4:39204929-39206367	4:39528752-39529460	Promoter_Associated	UGDH-AS1;UGDH;UGDH;UGDH;UGDH;UGDH	ENST00000504032.1;ENST00000506179.1;ENST00000316423.6;ENST00000501493.2;ENST00000507089.1;ENST00000515398.1	TSS1500;TSS1500;TSS200;TSS1500;TSS1500;3'UTR	UGDH;UGDH;UGDH;UGDH-AS1;UGDH;UGDH;UGDH;UGDH;UGDH;UGDH;UGDH	ENST00000514106.1;ENST00000510881.1;ENST00000505698.1;ENST00000504032.1;ENST00000506179.1;ENST00000515021.1;ENST00000510490.1;ENST00000316423.6;ENST00000501493.2;ENST00000507089.1;ENST00000515398.1	5'UTR;5'UTR;5'UTR;TSS1500;TSS1500;TSS200;TSS200;TSS200;TSS1500;TSS1500;3'UTR	chr4:39527945-39529390	3					TRUE	TRUE		FALSE	chr4	39527721	39527723	+	1.02805	-4.41594	6.96165	7.04077e-10	2.78829e-06	12.024
cg17681516	chr2	43295389	-	cg17681516	NA	NA	NA	NA	NA	NA	chr2:43295212-43295555	Island					TRUE	2:43148740-43149136									chr2:43294865-43295555	3						TRUE		FALSE	chr2	43068250	43068252	+	1.73407	3.76091	6.88832	9.78466e-10	3.64576e-06	11.723
cg09933329	chr7	44186183	+	cg09933329	rs34807880	0.07548	NA	NA	NA	NA	chr7:44185961-44186184	Island	Body;Body;Body				TRUE	7:44151296-44153080	7:44184506-44186238	Unclassified				GCK;GCK;GCK	ENST00000473353.1;ENST00000459642.1;ENST00000336642.4	3'UTR;TSS1500;TSS1500	chr7:44186065-44186955	3						TRUE		FALSE	chr7	44146583	44146585	-	1.07177	0.356111	6.77242	1.64315e-09	5.63742e-06	11.2487
cg03025830	chr8	21905599	+	cg03025830	NA	NA	NA	NA	NA	NA	chr8:21905461-21905757	Island	Body					8:21961332-21962032			FGF17;EPB49	ENST00000521709.1;ENST00000523300.1	5'UTR;TSS1500	FGF17;FGF17;EPB49;EPB49	ENST00000521709.1;ENST00000524314.1;ENST00000522148.1;ENST00000523300.1	5'UTR;5'UTR;TSS1500;TSS1500	chr8:21905520-21906335	3						TRUE		FALSE	chr8	22048087	22048089	-	1.76455	0.654344	6.48207	5.96026e-09	1.65938e-05	10.0692
cg19318393	chr1	223936508	-	cg19318393	rs146055342	0.221763	NA	NA	NA	NA	chr1:223936342-223937044	Island	Body;Body				TRUE	1:222002985-222003664	1:223936454-223937448	Promoter_Associated				CAPN2	ENST00000483579.1	5'UTR	chr1:223935540-223937135	3						TRUE		FALSE	chr1	223748805	223748807	+	1.03959	-0.607011	6.44298	7.08059e-09	1.89463e-05	9.91148
cg06359703	chr1	41847297	+	cg06359703	NA	NA	NA	NA	NA	NA	chr1:41847264-41849204	Island															chr1:41846025-41847675	3						TRUE		FALSE	chr1	41381624	41381626	-	1.27363	-3.17149	6.40012	8.54954e-09	2.23213e-05	9.73885
cg19159759	chr13	20989818	-	cg19159759	NA	NA	NA	NA	NA	NA	chr13:20989007-20989836	Island	Body					13:19886918-19888334											chr13:20988461-20990763	6				TRUE		FALSE	chr13	20415678	20415680	+	1.31858	2.24582	6.37113	9.71038e-09	2.48073e-05	9.62227
cg23008871	chr17	45949743	-	cg23008871	rs62062795	0.118024	NA	NA	NA	NA	chr17:45949676-45949885	Island						17:43304676-43304928									chr17:45949500-45950535	3						TRUE		FALSE	chr17	47872376	47872378	+	1.17465	-1.57365	6.35837	1.02692e-08	2.58797e-05	9.57103
cg25677116	chr10	81967284	-	cg25677116	rs144388463	0.033517	NA	NA	NA	NA	chr10:81966989-81967517	Island	TSS200					10:81956912-81957497			RP11-40F6.2	ENST00000422847.1	TSS200	RP11-40F6.2;RP11-40F6.2	ENST00000432308.1;ENST00000422847.1	TSS1500;TSS200	chr10:81966985-81967795	3								FALSE	chr10	80207527	80207529	+	1.04866	1.79186	6.32498	1.18874e-08	2.83639e-05	9.43703
cg22344745	chr1	227746294	+	cg22344745	NA	NA	NA	NA	NA	NA	chr1:227746157-227746454	Island						1:225812781-225814221									chr1:227746005-227746955	3						TRUE		FALSE	chr1	227558592	227558594	-	1.30094	1.53987	6.31262	1.25481e-08	2.96801e-05	9.3875
cg12060499	chr14	102172296	+	cg12060499	rs188538018	0.017447	NA	NA	NA	NA	chr14:102172003-102172705	Island						14:101241757-101242458	14:102172022-102173022	Unclassified_Cell_type_specific	RP11-1029J19.5	ENST00000557778.1	3'UTR	RP11-1029J19.5	ENST00000557778.1	3'UTR	chr14:102172105-102172855	3						TRUE		FALSE	chr14	101705958	101705960	-	1.19769	-3.22724	6.28039	1.4447e-08	3.32633e-05	9.25845
cg24920126	chr6	5087266	+	cg24920126	NA	NA	NA	NA	NA	NA	chr6:5084516-5087032	S_Shore	3'UTR;1stExon					6:5032232-5032327			PPP1R3G;PPP1R3G	ENST00000405617.2;ENST00000405617.2	1stExon;3'UTR	PPP1R3G;PPP1R3G	ENST00000405617.2;ENST00000405617.2	1stExon;3'UTR					chr6:5079366-5087335	6		TRUE		FALSE	chr6	5087031	5087033	-	1.68373	1.72163	6.27472	1.48092e-08	3.38723e-05	9.23577
cg08880670	chr10	81967272	-	cg08880670	NA	NA	NA	NA	NA	NA	chr10:81966989-81967517	Island	TSS200					10:81956912-81957497			RP11-40F6.2	ENST00000422847.1	TSS200	RP11-40F6.2;RP11-40F6.2	ENST00000432308.1;ENST00000422847.1	TSS1500;TSS200	chr10:81966985-81967795	3								FALSE	chr10	80207515	80207517	+	1.18547	1.8906	6.26652	1.53492e-08	3.49919e-05	9.20298
cg10563109	chr6	5087749	+	cg10563109	NA	NA	NA	NA	NA	NA	chr6:5084516-5087032	S_Shore						6:5032446-5032752	6:5087708-5087783	Unclassified_Cell_type_specific							chr6:5087725-5088195	3						TRUE		FALSE	chr6	5087514	5087516	-	1.14479	1.03794	6.21981	1.88168e-08	4.10085e-05	9.01644
cg25154474	chr2	74669136	+	cg25154474	NA	NA	NA	NA	NA	NA	chr2:74667593-74669403	Island	TSS1500;TSS1500;TSS200	high-CpG:74522525-74523063				2:74521141-74522952	2:74668598-74669615	Unclassified	RTKN;RTKN;RTKN;RTKN;RTKN	ENST00000305557.5;ENST00000233330.6;ENST00000484453.1;ENST00000272430.5;ENST00000484453.1	TSS1500;TSS1500;1stExon;TSS200;3'UTR	RTKN;RTKN;RTKN;RTKN;RTKN;RTKN;RTKN	ENST00000305557.5;ENST00000233330.6;ENST00000484453.1;ENST00000472518.1;ENST00000272430.5;ENST00000479256.1;ENST00000484453.1	TSS1500;TSS1500;1stExon;TSS200;TSS200;3'UTR;3'UTR	chr2:74668565-74669215	3								FALSE	chr2	74442008	74442010	-	1.40857	-3.26717	6.11053	3.02441e-08	5.74253e-05	8.58186
cg10775231	chr10	81967666	-	cg10775231	NA	NA	NA	NA	NA	NA	chr10:81966989-81967517	S_Shore				CDMR					RP11-40F6.2;RP11-40F6.2	ENST00000422847.1;ENST00000422847.1	1stExon;5'UTR	RP11-40F6.2;RP11-40F6.2;RP11-40F6.2	ENST00000432308.1;ENST00000422847.1;ENST00000422847.1	TSS1500;1stExon;5'UTR	chr10:81966985-81967795	3						TRUE		FALSE	chr10	80207909	80207911	+	1.26325	1.39591	6.08746	3.34185e-08	6.15963e-05	8.49046
cg06154311	chr20	61002657	-	cg06154311	NA	NA	NA	NA	NA	NA		OpenSea	TSS200				TRUE				C20orf151	ENST00000252998.1	TSS200	C20orf151	ENST00000252998.1	TSS200	chr20:61002545-61002835	3						TRUE		FALSE	chr20	62427600	62427602	+	1.13402	1.70474	6.02894	4.30251e-08	7.60918e-05	8.25907
cg25334934	chr2	121269348	-	cg25334934	NA	NA	NA	NA	NA	NA		OpenSea					TRUE	2:120985755-120985861									chr2:121269165-121269435	3						TRUE		FALSE	chr2	120511771	120511773	+	1.34156	2.36141	6.02563	4.36429e-08	7.66318e-05	8.24601
cg08241360	chr9	129244738	-	cg08241360	rs138902663	0.023416	NA	NA	NA	NA	chr9:129244737-129245247	Island	Body				TRUE	9:128284559-128285021			FAM125B	ENST00000485886.1	5'UTR	FAM125B	ENST00000485886.1	5'UTR	chr9:129244580-129245115	3						TRUE		FALSE	chr9	126482458	126482460	+	1.40654	1.33354	6.02274	4.41896e-08	7.73357e-05	8.23461
cg01727145	chr2	220313422	+	cg01727145	NA	NA	NA	NA	NA	NA	chr2:220312698-220314094	Island	Body					2:220021010-220022217	2:220313036-220314556	Unclassified	SPEG;SPEG	ENST00000396695.2;ENST00000485813.1	5'UTR;5'UTR	SPEG;SPEG;SPEG;SPEG	ENST00000498378.1;ENST00000396695.2;ENST00000464989.1;ENST00000485813.1	5'UTR;5'UTR;5'UTR;5'UTR	chr2:220312220-220314355	3						TRUE		FALSE	chr2	219448699	219448701	-	2.57808	-3.86107	6.00475	4.77495e-08	8.15228e-05	8.16366
cg07293445	chr7	128550623	+	cg07293445	NA	NA	NA	NA	NA	NA	chr7:128550409-128550903	Island	Body;Body					7:128337496-128338139			KCP	ENST00000476647.2	3'UTR	KCP;KCP;KCP	ENST00000297801.3;ENST00000476647.2;ENST00000487494.1	3'UTR;3'UTR;3'UTR			chr7:128549193-128551208	6				TRUE		FALSE	chr7	128910569	128910571	-	1.12771	-3.3306	5.96817	5.58807e-08	9.19888e-05	8.01967
cg01135546	chr17	45949828	-	cg01135546	NA	NA	NA	NA	NA	NA	chr17:45949676-45949885	Island						17:43304676-43304928									chr17:45949500-45950535	3						TRUE		FALSE	chr17	47872461	47872463	+	1.03712	-0.860503	5.96689	5.61894e-08	9.22778e-05	8.01462
cg06858186	chr12	54144921	+	cg06858186	NA	NA	NA	NA	NA	NA	chr12:54144562-54145470	Island				CDMR		12:52430830-52432367	12:54144031-54146347	Unclassified	RP11-686F15.3	ENST00000570015.1	3'UTR	RP11-686F15.3	ENST00000570015.1	3'UTR	chr12:54144540-54145895	3						TRUE		FALSE	chr12	53751136	53751138	-	1.09339	-3.99134	5.96163	5.74725e-08	9.40851e-05	7.99395
cg14677912	chr5	140019017	+	cg14677912	NA	NA	NA	NA	NA	NA	chr5:140019034-140019502	N_Shore	5'UTR;1stExon	high-CpG:139999182-139999283				5:139998866-139999966	5:140018529-140019739	Promoter_Associated	NDUFA2;TMCO6;TMCO6;TMCO6;TMCO6;TMCO6	ENST00000510680.1;ENST00000511410.1;ENST00000537378.1;ENST00000252100.6;ENST00000394671.3;ENST00000394671.3	3'UTR;TSS200;TSS200;TSS200;5'UTR;1stExon	NDUFA2;TMCO6;TMCO6;TMCO6;TMCO6;TMCO6;TMCO6;TMCO6;TMCO6;TMCO6;TMCO6;TMCO6	ENST00000510680.1;ENST00000513002.1;ENST00000509217.2;ENST00000511410.1;ENST00000394669.4;ENST00000504069.2;ENST00000515653.1;ENST00000514449.1;ENST00000505086.2;ENST00000252100.6;ENST00000394671.3;ENST00000394671.3	3'UTR;TSS200;TSS200;TSS200;TSS200;TSS200;TSS200;TSS200;TSS200;TSS200;5'UTR;1stExon	chr5:140018745-140019135	3						TRUE		FALSE	chr5	140639431	140639433	-	1.83195	-4.61294	5.96056	5.77369e-08	9.41499e-05	7.98974
cg25895948	chr15	85360655	-	cg25895948	NA	NA	NA	NA	NA	NA	chr15:85360192-85360574	S_Shore	1stExon	high-CpG:83161576-83161714				15:83161256-83161869			ALPK3	ENST00000258888.5	1stExon	ALPK3	ENST00000258888.5	1stExon			chr15:85359890-85363185	6	chr15:85360133-85362893	6		TRUE		FALSE	chr15	84817423	84817425	+	1.17804	-2.75085	5.95667	5.87101e-08	9.50658e-05	7.97444
cg08253651	chr12	96252105	-	cg08253651	NA	NA	NA	NA	NA	NA	chr12:96252020-96252246	Island	TSS1500					12:94776232-94777213			SNRPF;SNRPF;SNRPF;RP11-410A13.3;RP11-536G4.2	ENST00000266735.5;ENST00000553192.1;ENST00000552085.1;ENST00000551323.1;ENST00000553194.1	TSS1500;TSS1500;TSS1500;3'UTR;3'UTR	SNRPF;SNRPF;SNRPF;SNRPF;RP11-536G4.2;RP11-536G4.2;RP11-410A13.3;RP11-536G4.2	ENST00000266735.5;ENST00000551316.1;ENST00000553192.1;ENST00000552085.1;ENST00000553163.1;ENST00000551893.1;ENST00000551323.1;ENST00000553194.1	TSS1500;TSS1500;TSS1500;TSS1500;1stExon;3'UTR;3'UTR;3'UTR					chr12:96251754-96254682	6		TRUE		FALSE	chr12	95858326	95858328	+	1.10204	-3.12419	5.94811	6.09074e-08	9.79373e-05	7.94079
cg11827998	chr14	105995685	-	cg11827998	NA	NA	NA	NA	NA	NA	chr14:105992499-105996414	Island	Body					14:105063604-105067415									chr14:105995085-105996035	3						TRUE		FALSE	chr14	105529347	105529349	+	1.37865	-2.22325	5.93151	6.54001e-08	0.000104434	7.87563
cg14617041	chr5	72415687	-	cg14617041	NA	NA	NA	NA	NA	NA	chr5:72415611-72416766	Island	TSS1500;TSS1500			DMR		5:72451326-72452494			TMEM171;TMEM171	ENST00000454765.2;ENST00000287773.5	TSS1500;TSS1500	TMEM171;TMEM171	ENST00000454765.2;ENST00000287773.5	TSS1500;TSS1500	chr5:72415585-72415935	3						TRUE		FALSE	chr5	73119859	73119861	+	1.43225	-3.30627	5.91312	7.07585e-08	0.00011145	7.80352
cg07536502	chr5	71852464	-	cg07536502	NA	NA	NA	NA	NA	NA		OpenSea			chr5:71852331-71852331		TRUE	5:71888218-71888735	5:71852394-71852602	Unclassified_Cell_type_specific							chr5:71852080-71853310	3						TRUE		FALSE	chr5	72556636	72556638	+	1.42943	-3.94014	5.89604	7.61237e-08	0.000119089	7.7366
cg19940077	chr1	200842282	+	cg19940077	NA	NA	NA	NA	NA	NA	chr1:200842196-200843388	Island	1stExon					1:199108820-199110011			GPR25	ENST00000304244.2	1stExon	GPR25	ENST00000304244.2	1stExon			chr1:200840938-200844187	6	chr1:200838227-200845204	6		TRUE		FALSE	chr1	200873153	200873155	-	1.12429	3.0207	5.87825	8.21371e-08	0.00012566	7.66699
cg02508651	chr17	46604554	+	cg02508651	NA	NA	NA	NA	NA	NA	chr17:46604362-46604881	Island						17:43959328-43959851									chr17:46604285-46604835	3						TRUE		FALSE	chr17	48527191	48527193	-	1.65351	-3.05532	5.83875	9.72129e-08	0.000145827	7.5127
cg04359418	chr10	76573396	-	cg04359418	NA	NA	NA	NA	NA	NA	chr10:76573195-76573507	Island					TRUE	10:76243008-76243513									chr10:76573225-76574455	3						TRUE		FALSE	chr10	74813637	74813639	+	1.10138	2.30201	5.83425	9.90955e-08	0.000147405	7.49514
cg05343328	chr13	111465543	+	cg05343328	NA	NA	NA	NA	NA	NA	chr13:111464738-111465988	Island						13:110262437-110264460			RP11-120J20.4	ENST00000569854.1	TSS200	RP11-120J20.4	ENST00000569854.1	TSS200	chr13:111465505-111465935	3								FALSE	chr13	110813195	110813197	-	1.38577	1.12528	5.82296	1.03973e-07	0.000150934	7.45116
cg02960125	chr1	182025752	-	cg02960125	NA	NA	NA	NA	NA	NA	chr1:182025604-182026511	Island	Body					1:180292106-180293224									chr1:182025545-182026555	3						TRUE		FALSE	chr1	182056616	182056618	+	1.14631	4.10211	5.82218	1.0432e-07	0.000150934	7.4481
cg21778193	chr1	1098070	-	cg21778193	NA	NA	NA	NA	NA	NA	chr1:1098043-1100584	Island				DMR		1:1087864-1089373	1:1097710-1098234	Unclassified_Cell_type_specific							chr1:1098060-1098415	3						TRUE		FALSE	chr1	1162689	1162691	+	1.12536	2.22628	5.81793	1.06224e-07	0.000152101	7.43155
cg08504662	chr19	58868256	-	cg08504662	NA	NA	NA	NA	NA	NA	chr19:58867397-58868868	Island	Body				TRUE	19:63559210-63560626	19:58867452-58868505	Unclassified_Cell_type_specific							chr19:58867225-58868275	3						TRUE		FALSE	chr19	58356889	58356891	+	1.15471	-1.26052	5.78303	1.23211e-07	0.000170099	7.29573
cg17512474	chr5	149546335	-	cg17512474	NA	NA	NA	NA	NA	NA	chr5:149546027-149546988	Island	TSS200				TRUE	5:149526196-149527384	5:149546249-149546400	Unclassified_Cell_type_specific	CDX1;CDX1	ENST00000231656.7;ENST00000377812.4	TSS200;TSS200	CDX1;CDX1	ENST00000231656.7;ENST00000377812.4	TSS200;TSS200	chr5:149546205-149546630	3						TRUE		FALSE	chr5	150166771	150166773	+	1.29744	2.50597	5.78067	1.24451e-07	0.000171469	7.28657
cg01612292	chr8	144809598	-	cg01612292	NA	NA	NA	NA	NA	NA	chr8:144808221-144810978	Island	Body	high-CpG:144881510-144881652				8:144879781-144883419	8:144808961-144810594	Unclassified_Cell_type_specific				FAM83H	ENST00000395103.2	1stExon	chr8:144809425-144809795	3						TRUE		FALSE	chr8	143727427	143727429	+	2.34451	3.03359	5.75419	1.39241e-07	0.00018723	7.18378
cg12052203	chr11	66115045	-	cg12052203	NA	NA	NA	NA	NA	NA	chr11:66114497-66115525	Island	1stExon;5'UTR					11:65870565-65872232	11:66114703-66116120	Promoter_Associated	RP11-867G23.8;B3GNT1;B3GNT1;B3GNT1;B3GNT1	ENST00000531602.1;ENST00000311181.4;ENST00000538757.1;ENST00000538757.1;ENST00000311181.4	TSS1500;1stExon;5'UTR;1stExon;5'UTR	RP11-867G23.8;B3GNT1;B3GNT1;B3GNT1;B3GNT1	ENST00000531602.1;ENST00000311181.4;ENST00000538757.1;ENST00000538757.1;ENST00000311181.4	TSS1500;1stExon;5'UTR;1stExon;5'UTR	chr11:66114780-66116135	3						TRUE		FALSE	chr11	66347573	66347575	+	-1.852	-3.83042	-5.70619	1.70596e-07	0.000216537	6.99788
cg11647108	chr10	81967516	+	cg11647108	NA	NA	NA	NA	NA	NA	chr10:81966989-81967517	Island				CDMR		10:81956912-81957497			RP11-40F6.2;RP11-40F6.2	ENST00000422847.1;ENST00000422847.1	1stExon;5'UTR	RP11-40F6.2;RP11-40F6.2;RP11-40F6.2	ENST00000432308.1;ENST00000422847.1;ENST00000422847.1	TSS1500;1stExon;5'UTR	chr10:81966985-81967795	3						TRUE		FALSE	chr10	80207759	80207761	-	1.31388	2.0425	5.70268	1.73145e-07	0.000219371	6.9843
cg04171235	chr17	46604393	-	cg04171235	NA	NA	NA	NA	NA	NA	chr17:46604362-46604881	Island						17:43959328-43959851									chr17:46604285-46604835	3						TRUE		FALSE	chr17	48527030	48527032	+	1.0627	-1.99012	5.68161	1.89244e-07	0.000232129	6.90293
cg05714155	chr2	172974735	-	cg05714155	rs72896055	0.033912	NA	NA	NA	NA	chr2:172972804-172973242	S_Shore				RDMR		2:172682814-172683175											chr2:172974414-172975126	6				TRUE		FALSE	chr2	172110006	172110008	+	1.14546	-1.40661	5.58239	2.87144e-07	0.000319937	6.52138
cg05353977	chr8	107460154	+	cg05353977	NA	NA	NA	NA	NA	NA		OpenSea	5'UTR;1stExon;Body;Body				TRUE	8:107529297-107529432			OXR1;OXR1;OXR1	ENST00000442977.2;ENST00000442977.2;ENST00000452423.2	5'UTR;1stExon;5'UTR	OXR1;OXR1;OXR1	ENST00000442977.2;ENST00000442977.2;ENST00000452423.2	5'UTR;1stExon;5'UTR	chr8:107460065-107460310	3								FALSE	chr8	106447925	106447927	-	-1.02688	1.9488	-5.52352	3.67236e-07	0.000385033	6.29629
cg26576890	chr6	41374939	-	cg26576890	NA	NA	NA	NA	NA	NA	chr6:41374527-41375187	Island					TRUE	6:41482403-41483165	6:41374907-41375183	Unclassified_Cell_type_specific							chr6:41374400-41375535	3						TRUE		FALSE	chr6	41407200	41407202	+	1.44281	3.48831	5.51155	3.86025e-07	0.000399894	6.25065
cg11557492	chr19	56002240	-	cg11557492	rs112164783	0.036239	NA	NA	NA	NA	chr19:56002140-56002455	Island	Body					19:60693797-60694200	19:56002054-56002357	Unclassified_Cell_type_specific							chr19:56002105-56002315	3						TRUE		FALSE	chr19	55490872	55490874	+	1.78811	4.61856	5.49501	4.13541e-07	0.000419617	6.18766
cg05308495	chr19	54515169	-	cg05308495	NA	NA	NA	NA	NA	NA	chr19:54515094-54515342	Island	Body;Body;Body				TRUE	19:59206931-59207178									chr19:54515080-54515355	3						TRUE		FALSE	chr19	54011914	54011916	+	1.27817	0.536465	5.48987	4.22475e-07	0.000423398	6.16811
cg18026225	chr17	43198423	-	cg18026225	NA	NA	NA	NA	NA	NA	chr17:43198277-43198773	Island	Body					17:40553784-40554271			PLCD3	ENST00000540511.1	3'UTR	PLCD3	ENST00000540511.1	3'UTR	chr17:43197965-43198430	3						TRUE		FALSE	chr17	45121055	45121057	+	1.00419	-0.700123	5.48564	4.29978e-07	0.000428518	6.15201
cg15572469	chr9	130954400	-	cg15572469	rs35713736	0.186068	NA	NA	NA	NA	chr9:130953519-130954251	S_Shore	TSS1500;TSS1500;TSS1500;TSS1500;TSS200;5'UTR;5'UTR						9:130953084-130954588	Promoter_Associated	CIZ1;CIZ1;CIZ1;CIZ1;CIZ1;CIZ1;CIZ1;CIZ1	ENST00000537314.1;ENST00000277465.4;ENST00000476727.1;ENST00000372954.1;ENST00000541172.1;ENST00000357558.5;ENST00000538431.1;ENST00000393608.1	TSS1500;TSS1500;TSS1500;TSS1500;TSS1500;TSS1500;TSS200;5'UTR	CIZ1;CIZ1;CIZ1;CIZ1;CIZ1;CIZ1;CIZ1;CIZ1;CIZ1;CIZ1;CIZ1;CIZ1;CIZ1;CIZ1;CIZ1;CIZ1	ENST00000415526.1;ENST00000491954.1;ENST00000537314.1;ENST00000498156.1;ENST00000277465.4;ENST00000420484.1;ENST00000488559.1;ENST00000476727.1;ENST00000467178.1;ENST00000494497.1;ENST00000372954.1;ENST00000541172.1;ENST00000357558.5;ENST00000324544.2;ENST00000538431.1;ENST00000393608.1	TSS1500;TSS1500;TSS1500;TSS1500;TSS1500;TSS1500;TSS1500;TSS1500;TSS1500;TSS1500;TSS1500;TSS1500;TSS1500;TSS1500;TSS200;5'UTR	chr9:130954025-130954570	3								FALSE	chr9	128192120	128192122	+	1.00097	-2.55109	5.473	4.5317e-07	0.000442342	6.10396
cg04358214	chr16	67143304	+	cg04358214	NA	NA	NA	NA	NA	NA	chr16:67143282-67143827	Island	TSS1500					16:65700636-65701836	16:67143198-67144701	Promoter_Associated	C16orf70;C16orf70;C16orf70	ENST00000569600.1;ENST00000219139.3;ENST00000569683.1	TSS1500;TSS1500;TSS1500	C16orf70;C16orf70;C16orf70;C16orf70;C16orf70;C16orf70	ENST00000563853.1;ENST00000569914.1;ENST00000569600.1;ENST00000219139.3;ENST00000569683.1;ENST00000566026.1	TSS1500;TSS1500;TSS1500;TSS1500;TSS1500;TSS1500	chr16:67143300-67143935	3						TRUE		FALSE	chr16	67109400	67109402	-	1.00104	-0.00454201	5.45971	4.7887e-07	0.000458019	6.05351
cg15282417	chr9	129245246	+	cg15282417	NA	NA	NA	NA	NA	NA	chr9:129244737-129245247	Island	Body				TRUE				FAM125B	ENST00000485886.1	5'UTR	FAM125B	ENST00000485886.1	5'UTR	chr9:129245125-129245315	3						TRUE		FALSE	chr9	126482966	126482968	-	1.09948	1.77941	5.45957	4.79144e-07	0.000458019	6.05299
cg03342928	chr19	56002446	-	cg03342928	NA	NA	NA	NA	NA	NA	chr19:56002140-56002455	Island	Body								SSC5D	ENST00000389623.4	ExonBnd	SSC5D	ENST00000389623.4	ExonBnd			chr19:55991950-56004225	6				TRUE		FALSE	chr19	55491078	55491080	+	1.39898	3.93471	5.45096	4.96577e-07	0.000470144	6.0203
cg05224659	chr2	43295595	-	cg05224659	NA	NA	NA	NA	NA	NA	chr2:43295212-43295555	S_Shore					TRUE	2:43148740-43149136									chr2:43295585-43295735	3						TRUE		FALSE	chr2	43068456	43068458	+	1.06446	3.25734	5.41422	5.78162e-07	0.000521552	5.88119
cg16037589	chr4	24796977	-	cg16037589	NA	NA	NA	NA	NA	NA		OpenSea	TSS200				TRUE				SOD3	ENST00000382120.3	TSS200	SOD3	ENST00000382120.3	TSS200	chr4:24796945-24797235	3								FALSE	chr4	24795354	24795356	+	1.00664	2.38474	5.40158	6.09174e-07	0.000541511	5.83342
cg10432947	chr4	2062441	-	cg10432947	NA	NA	NA	NA	NA	NA	chr4:2059928-2063181	Island	Body					4:2029673-2032912			NAT8L	ENST00000331662.3	5'UTR	NAT8L	ENST00000331662.3	5'UTR	chr4:2061725-2062675	3						TRUE		FALSE	chr4	2060713	2060715	+	1.07107	1.7206	5.35373	7.42039e-07	0.000628416	5.65303
cg04656042	chr19	39755901	-	cg04656042	NA	NA	NA	NA	NA	NA	chr19:39754973-39756540	Island					TRUE	19:44446602-44448550	19:39755800-39755922	Unclassified_Cell_type_specific							chr19:39754285-39756715	3						TRUE		FALSE	chr19	39265260	39265262	+	1.05276	-2.34451	5.28345	9.90103e-07	0.000774465	5.38942
cg05317207	chr19	58867669	-	cg05317207	NA	NA	NA	NA	NA	NA	chr19:58867397-58868868	Island	Body				TRUE	19:63559210-63560626	19:58867452-58868505	Unclassified_Cell_type_specific							chr19:58867225-58868275	3						TRUE		FALSE	chr19	58356302	58356304	+	1.13912	-1.38588	5.28026	1.00311e-06	0.000779363	5.37749
cg05682442	chr5	154338061	-	cg05682442	NA	NA	NA	NA	NA	NA		OpenSea	Body;Body								MRPL22	ENST00000518364.1	TSS1500	MRPL22;MRPL22;MRPL22	ENST00000520040.1;ENST00000519059.1;ENST00000518364.1	5'UTR;3'UTR;TSS1500										FALSE	chr5	154958500	154958502	+	1.44477	1.59698	5.27583	1.02142e-06	0.000787411	5.36096
cg22549041	chr15	75019251	+	cg22549041	NA	NA	NA	NA	NA	NA	chr15:75018186-75019336	Island	TSS1500		chr15:75018665-75018665			15:72805240-72806509			CYP1A1;CYP1A1;CYP1A1;CYP1A1	ENST00000564596.1;ENST00000395049.4;ENST00000395048.2;ENST00000379727.3	TSS1500;TSS1500;TSS1500;TSS1500	CYP1A1;CYP1A1;CYP1A1;CYP1A1	ENST00000566503.1;ENST00000395049.4;ENST00000395048.2;ENST00000379727.3	TSS1500;TSS1500;TSS1500;TSS1500	chr15:75018705-75019735	3						TRUE		FALSE	chr15	74726909	74726911	-	1.20987	-0.799065	5.25588	1.10816e-06	0.000833541	5.28648
cg00003625	chr17	48912543	-	cg00003625	NA	NA	NA	NA	NA	NA		OpenSea	TSS200				TRUE	17:46267446-46268031			WFIKKN2;WFIKKN2	ENST00000311378.4;ENST00000426127.1	TSS1500;5'UTR	WFIKKN2;WFIKKN2	ENST00000311378.4;ENST00000426127.1	TSS1500;5'UTR	chr17:48911840-48913395	3						TRUE		FALSE	chr17	50835181	50835183	+	1.17936	3.16407	5.25426	1.11555e-06	0.0008349	5.28041
cg14361252	chr13	111465457	+	cg14361252	NA	NA	NA	NA	NA	NA	chr13:111464738-111465988	Island						13:110262437-110264460			RP11-120J20.4	ENST00000569854.1	TSS200	RP11-120J20.4	ENST00000569854.1	TSS200	chr13:111464445-111465495	3						TRUE		FALSE	chr13	110813109	110813111	-	1.52121	1.54444	5.24213	1.17212e-06	0.00086417	5.23521
cg15344726	chr13	20717346	+	cg15344726	NA	NA	NA	NA	NA	NA	chr13:20716137-20717372	Island	Body					13:19614225-19615500											chr13:20715339-20717794	6			TRUE	TRUE		FALSE	chr13	20143206	20143208	-	1.09649	2.77226	5.23719	1.19598e-06	0.000876172	5.21679
cg18315060	chr6	41374532	+	cg18315060	NA	NA	NA	NA	NA	NA	chr6:41374527-41375187	Island						6:41482403-41483165									chr6:41374400-41375535	3						TRUE		FALSE	chr6	41406793	41406795	-	1.1941	2.3805	5.22065	1.27929e-06	0.000918111	5.15527
cg17121140	chr13	111719003	-	cg17121140	NA	NA	NA	NA	NA	NA	chr13:111719704-111720014	N_Shore						13:110516867-110517239	13:111718943-111719175	Unclassified_Cell_type_specific							chr13:111718925-111719255	3						TRUE		FALSE	chr13	111066655	111066657	+	1.01607	-0.968236	5.21891	1.28841e-06	0.000922428	5.14879
cg05412788	chr12	120835721	-	cg05412788	NA	NA	NA	NA	NA	NA	chr12:120835586-120835927	Island						12:119319982-119320221									chr12:120835525-120835815	3						TRUE		FALSE	chr12	120397917	120397919	+	1.1044	3.54888	5.19947	1.39438e-06	0.000979079	5.07658
cg10302973	chr19	50936058	-	cg10302973	NA	NA	NA	NA	NA	NA	chr19:50934904-50935677	S_Shore	TSS200								MYBPC2	ENST00000357701.4	TSS200	MYBPC2	ENST00000357701.4	TSS200	chr19:50935980-50936215	3								FALSE	chr19	50432800	50432802	+	1.10915	-2.65254	5.19357	1.42821e-06	0.000988813	5.05468
cg00147172	chr22	46423604	+	cg00147172	NA	NA	NA	NA	NA	NA	chr22:46423299-46423652	Island			chr22:46423205-46423205			22:44801875-44802338									chr22:46422765-46423735	3						TRUE		FALSE	chr22	46027723	46027725	-	1.30452	1.04861	5.17579	1.53505e-06	0.00103688	4.98879
cg07187855	chr6	30854161	+	cg07187855	NA	NA	NA	NA	NA	NA	chr6:30852102-30852676	S_Shore	5'UTR;5'UTR				TRUE				DDR1;DDR1;DDR1;DDR1;DDR1;DDR1;DDR1	ENST00000376569.3;ENST00000376575.3;ENST00000376568.3;ENST00000452441.1;ENST00000324771.8;ENST00000418800.2;ENST00000454612.2	5'UTR;5'UTR;5'UTR;5'UTR;5'UTR;5'UTR;5'UTR	DDR1;DDR1;DDR1;DDR1;DDR1;DDR1;DDR1;DDR1;DDR1;DDR1;DDR1;DDR1;DDR1;DDR1;DDR1;DDR1;DDR1;DDR1;DDR1;DDR1;DDR1;DDR1;DDR1;DDR1;DDR1;DDR1;DDR1;DDR1;DDR1;DDR1;DDR1;DDR1;DDR1;DDR1;DDR1	ENST00000515881.1;ENST00000513043.1;ENST00000511510.1;ENST00000376575.3;ENST00000504927.1;ENST00000428153.2;ENST00000376568.3;ENST00000513243.1;ENST00000452441.1;ENST00000515219.1;ENST00000482873.2;ENST00000504152.1;ENST00000512336.1;ENST00000503670.1;ENST00000421124.2;ENST00000512725.1;ENST00000504679.1;ENST00000431373.1;ENST00000502955.1;ENST00000505066.1;ENST00000460944.2;ENST00000324771.8;ENS…	5'UTR;5'UTR;5'UTR;5'UTR;5'UTR;5'UTR;5'UTR;5'UTR;5'UTR;5'UTR;5'UTR;5'UTR;5'UTR;TSS1500;5'UTR;5'UTR;5'UTR;5'UTR;5'UTR;5'UTR;5'UTR;5'UTR;5'UTR;5'UTR;5'UTR;5'UTR;5'UTR;5'UTR;5'UTR;5'UTR;5'UTR;5'UTR;5'UTR;5'UTR;5'UTR	chr6:30853800-30854190	3						TRUE		FALSE	chr6	30886383	30886385	-	1.38523	0.834527	5.16332	1.61457e-06	0.00107282	4.94267
cg08617160	chr19	345312	-	cg08617160	NA	NA	NA	NA	NA	NA	chr19:345260-345590	Island	TSS1500					19:295096-296560	19:343550-345437	Promoter_Associated	MIER2	ENST00000264819.3	TSS1500	MIER2	ENST00000264819.3	TSS1500			chr19:341929-346299	6	chr19:344057-345487	6		TRUE		FALSE	chr19	345311	345313	+	1.03308	0.156903	5.11375	1.97267e-06	0.00122833	4.75975
cg11437810	chr15	69744829	+	cg11437810	NA	NA	NA	NA	NA	NA	chr15:69745049-69745746	N_Shore	TSS1500;TSS1500					15:67531738-67531966	15:69744354-69745991	Promoter_Associated	RPLP1;RPLP1;RPLP1	ENST00000260379.6;ENST00000357790.5;ENST00000560274.1	TSS1500;TSS1500;TSS1500	RPLP1;RPLP1;RPLP1;RPLP1;RPLP1	ENST00000260379.6;ENST00000357790.5;ENST00000487304.2;ENST00000560274.1;ENST00000488122.2	TSS1500;TSS1500;TSS1500;TSS1500;TSS1500	chr15:69744265-69744895	3						TRUE		FALSE	chr15	69452489	69452491	-	1.34035	-2.18018	5.11329	1.97634e-06	0.00122951	4.75805
cg02876326	chr19	46995757	-	cg02876326	NA	NA	NA	NA	NA	NA	chr19:46996327-46998437	N_Shore	1stExon;3'UTR														chr19:46994465-46995935	3						TRUE		FALSE	chr19	46492499	46492501	+	1.08498	-2.73333	5.10138	2.07353e-06	0.00126983	4.71422
cg18424208	chr5	149546337	-	cg18424208	NA	NA	NA	NA	NA	NA	chr5:149546027-149546988	Island	TSS200				TRUE	5:149526196-149527384	5:149546249-149546400	Unclassified_Cell_type_specific	CDX1;CDX1	ENST00000231656.7;ENST00000377812.4	TSS200;TSS200	CDX1;CDX1	ENST00000231656.7;ENST00000377812.4	TSS200;TSS200	chr5:149546205-149546630	3						TRUE		FALSE	chr5	150166773	150166775	+	1.15633	2.12177	5.07468	2.30865e-06	0.00135518	4.61617
cg07004386	chr14	70040391	-	cg07004386	NA	NA	NA	NA	NA	NA	chr14:70041213-70041662	N_Shore					TRUE	14:69107873-69111386									chr14:70040385-70041475	3						TRUE		FALSE	chr14	69573673	69573675	+	1.09456	-1.09202	5.04002	2.65301e-06	0.00149121	4.48929
cg24676071	chr7	45613410	+	cg24676071	NA	NA	NA	NA	NA	NA	chr7:45613386-45615504	Island	TSS1500				TRUE	7:45579703-45582029			ADCY1;ADCY1;ADCY1	ENST00000432715.1;ENST00000297323.7;ENST00000545300.1	TSS1500;TSS1500;TSS1500	ADCY1;ADCY1;ADCY1	ENST00000432715.1;ENST00000297323.7;ENST00000545300.1	TSS1500;TSS1500;TSS1500	chr7:45612125-45613815	3						TRUE		FALSE	chr7	45573810	45573812	-	1.09061	-3.20743	5.02002	2.87404e-06	0.00157421	4.41626
cg16410401	chr10	3524562	-	cg16410401	NA	NA	NA	NA	NA	NA		OpenSea	Body		chr10:3524547-3524547												chr10:3524440-3524855	3								FALSE	chr10	3482369	3482371	+	-1.04907	0.122205	-5.01681	2.9111e-06	0.00158608	4.40457
cg05674437	chr3	196694153	-	cg05674437	NA	NA	NA	NA	NA	NA	chr3:196693765-196694200	Island	5'UTR					3:198177926-198181429			PIGZ;PIGZ	ENST00000412723.1;ENST00000443835.1	5'UTR;5'UTR	PIGZ;PIGZ;PIGZ	ENST00000238138.2;ENST00000412723.1;ENST00000443835.1	3'UTR;5'UTR;5'UTR	chr3:196693860-196694170	3						TRUE		FALSE	chr3	196967281	196967283	+	1.36756	3.50919	4.99896	3.1262e-06	0.00167173	4.33954
cg27164797	chr6	57038231	+	cg27164797	NA	NA	NA	NA	NA	NA	chr6:57036954-57037731	S_Shore	Body				TRUE	6:57146133-57146218	6:57038126-57038338	Promoter_Associated	RP11-203B9.4;BAG2	ENST00000416069.1;ENST00000545080.1	TSS1500;TSS200	RP11-203B9.4;BAG2;BAG2	ENST00000416069.1;ENST00000438730.1;ENST00000545080.1	TSS1500;5'UTR;TSS200	chr6:57037800-57038335	3						TRUE		FALSE	chr6	57173432	57173434	-	1.28849	-2.70185	4.96089	3.63795e-06	0.00183617	4.20125
cg17757980	chr10	46971495	-	cg17757980	NA	NA	NA	NA	NA	NA	chr10:46969991-46971557	Island	TSS1500;TSS1500					10:46390018-46391548	10:46971422-46971605	Unclassified_Cell_type_specific	SYT15;SYT15;SYT15;SYT15	ENST00000503753.1;ENST00000374321.4;ENST00000416127.2;ENST00000374323.3	TSS1500;TSS1500;TSS1500;TSS200	SYT15;SYT15;SYT15;SYT15;SYT15	ENST00000503753.1;ENST00000374321.4;ENST00000512997.1;ENST00000416127.2;ENST00000374323.3	TSS1500;TSS1500;TSS1500;TSS1500;TSS200	chr10:46970080-46972015	3						TRUE		FALSE	chr10	46578120	46578122	-	1.12676	2.07661	4.92393	4.21266e-06	0.00203154	4.0675
cg10409981	chr8	99984763	-	cg10409981	NA	NA	NA	NA	NA	NA	chr8:99984584-99985072	Island						8:100053634-100054226									chr8:99984425-99984870	3						TRUE		FALSE	chr8	98972534	98972536	+	1.06062	-1.07798	4.91906	4.2946e-06	0.00205121	4.04994
cg23266594	chr5	149546691	+	cg23266594	NA	NA	NA	NA	NA	NA	chr5:149546027-149546988	Island	1stExon				TRUE	5:149526196-149527384			CDX1	ENST00000231656.7	1stExon	CDX1	ENST00000231656.7	1stExon	chr5:149546645-149546995	3						TRUE		FALSE	chr5	150167127	150167129	-	1.03712	-1.00399	4.91676	4.33397e-06	0.00206859	4.04162
cg09187505	chr6	106434429	-	cg09187505	NA	NA	NA	NA	NA	NA	chr6:106433984-106434459	Island				RDMR	TRUE	6:106541047-106541152									chr6:106433940-106434655	3						TRUE		FALSE	chr6	105986553	105986555	+	1.07639	-0.128613	4.88975	4.82233e-06	0.00222803	3.94428
cg07350977	chr5	27038836	-	cg07350977	NA	NA	NA	NA	NA	NA		OpenSea	TSS200								CDH9	ENST00000231021.4	TSS200	CDH9;CDH9;CDH9	ENST00000511822.1;ENST00000231021.4;ENST00000513289.1	TSS200;TSS200;5'UTR	chr5:27038540-27038875	3						TRUE		FALSE	chr5	27038728	27038730	+	-1.45603	1.70561	-4.88792	4.85725e-06	0.00223734	3.9377
cg08877188	chr3	195943579	+	cg08877188	NA	NA	NA	NA	NA	NA		OpenSea	1stExon;5'UTR				TRUE	3:197427923-197428115			AC069257.9;AC069257.9	ENST00000296327.5;ENST00000296327.5	5'UTR;1stExon	AC069257.9;AC069257.9;AC069257.9;AC069257.9;AC069257.9;AC069257.9;AC069257.9	ENST00000428985.1;ENST00000296327.5;ENST00000296327.5;ENST00000442203.1;ENST00000442203.1;ENST00000472653.1;ENST00000472653.1	TSS1500;5'UTR;1stExon;5'UTR;1stExon;1stExon;5'UTR	chr3:195943505-195943835	3						TRUE		FALSE	chr3	196216707	196216709	-	1.14332	3.28756	4.86228	5.37383e-06	0.00239656	3.84559
cg06693983	chr19	55889216	-	cg06693983	NA	NA	NA	NA	NA	NA	chr19:55889005-55889476	Island	Body				TRUE	19:60580847-60581288									chr19:55889085-55889675	3						TRUE		FALSE	chr19	55377847	55377849	+	1.46571	2.34667	4.82972	6.10742e-06	0.00261922	3.72899
cg14515364	chr2	636606	-	cg14515364	rs73146918	0.020642	NA	NA	NA	NA	chr2:636121-637112	Island						2:626090-627170	2:636378-637887	Unclassified							chr2:636520-637310	3						TRUE		FALSE	chr2	636605	636607	+	1.29141	2.67225	4.82304	6.26956e-06	0.00267158	3.70512
cg03677069	chr10	88718317	+	cg03677069	NA	NA	NA	NA	NA	NA		OpenSea	1stExon;5'UTR;TSS1500								MMRN2;MMRN2;SNCG;SNCG;SNCG;MMRN2	ENST00000372027.4;ENST00000443699.1;ENST00000483064.1;ENST00000348795.4;ENST00000372017.3;ENST00000474994.1	TSS1500;TSS1500;TSS1500;TSS200;TSS200;3'UTR	MMRN2;MMRN2;SNCG;SNCG;SNCG;SNCG;MMRN2	ENST00000372027.4;ENST00000443699.1;ENST00000483064.1;ENST00000465679.1;ENST00000348795.4;ENST00000372017.3;ENST00000474994.1	TSS1500;TSS1500;TSS1500;TSS200;TSS200;TSS200;3'UTR	chr10:88718125-88718535	3						TRUE		FALSE	chr10	86958559	86958561	-	1.03686	1.09544	4.80924	6.61795e-06	0.00275254	3.65586
cg24845774	chr8	35718698	-	cg24845774	NA	NA	NA	NA	NA	NA		OpenSea									RP11-473J6.1;RP11-473J6.1	ENST00000524167.1;ENST00000523748.1	TSS1500;TSS1500	RP11-473J6.1;RP11-473J6.1	ENST00000524167.1;ENST00000523748.1	TSS1500;TSS1500	chr8:35718520-35718835	3								FALSE	chr8	35861179	35861181	+	-1.01832	-0.257576	-4.7859	7.25019e-06	0.00291452	3.57276
cg06168204	chr6	27570548	+	cg06168204	NA	NA	NA	NA	NA	NA		OpenSea				RDMR											chr6:27570260-27570595	3						TRUE		FALSE	chr6	27602768	27602770	-	-1.02373	-0.389599	-4.76421	7.89057e-06	0.00303959	3.49568
cg13469396	chr9	136435554	+	cg13469396	NA	NA	NA	NA	NA	NA	chr9:136433380-136433639	S_Shore	Body;Body					9:135425189-135425718									chr9:136435440-136435895	3						TRUE		FALSE	chr9	133570431	133570433	-	1.06349	0.998809	4.73781	8.74452e-06	0.00326523	3.40213
cg22344122	chr11	66839085	-	cg22344122	NA	NA	NA	NA	NA	NA	chr11:66838918-66839192	Island	3'UTR					11:66595408-66595902	11:66837883-66839857	Unclassified	RHOD;RHOD	ENST00000532559.1;ENST00000308831.2	3'UTR;3'UTR	RHOD;RHOD	ENST00000532559.1;ENST00000308831.2	3'UTR;3'UTR	chr11:66838825-66839175	3						TRUE		FALSE	chr11	67071613	67071615	+	1.36626	-1.4437	4.71651	9.49818e-06	0.00344707	3.32688
cg22387369	chr15	85360691	-	cg22387369	NA	NA	NA	NA	NA	NA	chr15:85360192-85360574	S_Shore	1stExon	high-CpG:83161576-83161714		DMR		15:83161256-83161869	15:85360680-85361079	Unclassified_Cell_type_specific	ALPK3	ENST00000258888.5	1stExon	ALPK3	ENST00000258888.5	1stExon			chr15:85359890-85363185	6	chr15:85360133-85362893	6		TRUE		FALSE	chr15	84817459	84817461	+	1.12449	-3.25048	4.7119	9.66945e-06	0.00348964	3.31062
cg07962934	chr8	144809621	-	cg07962934	NA	NA	NA	NA	NA	NA	chr8:144808221-144810978	Island	Body	high-CpG:144881510-144881652				8:144879781-144883419	8:144808961-144810594	Unclassified_Cell_type_specific				FAM83H	ENST00000395103.2	1stExon	chr8:144809425-144809795	3						TRUE		FALSE	chr8	143727450	143727452	+	1.0626	2.31161	4.70361	9.98503e-06	0.00355417	3.28139
cg26843848	chr16	3225401	-	cg26843848	NA	NA	NA	NA	NA	NA	chr16:3225354-3225594	Island				DMR	TRUE	16:3165284-3165765	16:3224073-3225522	Unclassified							chr16:3224945-3225955	3						TRUE		FALSE	chr16	3175399	3175401	+	-1.16608	-3.84706	-4.68945	1.05472e-05	0.00366463	3.23156
cg17378342	chr5	149546331	-	cg17378342	NA	NA	NA	NA	NA	NA	chr5:149546027-149546988	Island	TSS200				TRUE	5:149526196-149527384	5:149546249-149546400	Unclassified_Cell_type_specific	CDX1;CDX1	ENST00000231656.7;ENST00000377812.4	TSS200;TSS200	CDX1;CDX1	ENST00000231656.7;ENST00000377812.4	TSS200;TSS200	chr5:149546205-149546630	3						TRUE		FALSE	chr5	150166767	150166769	+	1.0674	2.5516	4.68453	1.07496e-05	0.00371451	3.21426
cg00934864	chr19	46916145	+	cg00934864	NA	NA	NA	NA	NA	NA	chr19:46915311-46915802	S_Shore	1stExon;5'UTR			DMR		19:51607152-51609037	19:46915496-46916445	Unclassified	CCDC8;CCDC8;CCDC8;CCDC8	ENST00000307522.3;ENST00000540252.1;ENST00000540252.1;ENST00000307522.3	1stExon;1stExon;5'UTR;5'UTR	CCDC8;CCDC8;CCDC8;CCDC8	ENST00000307522.3;ENST00000540252.1;ENST00000540252.1;ENST00000307522.3	1stExon;1stExon;5'UTR;5'UTR	chr19:46915700-46916275	3								FALSE	chr19	46412887	46412889	-	1.00545	-1.33502	4.68416	1.07651e-05	0.00371729	3.21295
cg06113708	chr10	76996280	-	cg06113708	NA	NA	NA	NA	NA	NA	chr10:76993892-76995953	S_Shore	TSS1500						10:76995532-76996504	Promoter_Associated	COMTD1;COMTD1;COMTD1	ENST00000460899.1;ENST00000536650.1;ENST00000372538.3	TSS1500;TSS1500;TSS1500	COMTD1;COMTD1;COMTD1;COMTD1;COMTD1;COMTD1;COMTD1;COMTD1	ENST00000490521.1;ENST00000470947.1;ENST00000460899.1;ENST00000469299.1;ENST00000494596.1;ENST00000536650.1;ENST00000372538.3;ENST00000491270.1	TSS1500;TSS1500;TSS1500;TSS1500;TSS1500;TSS1500;TSS1500;TSS1500	chr10:76996005-76996430	3						TRUE		FALSE	chr10	75236521	75236523	+	-1.52352	2.87058	-4.67016	1.13632e-05	0.00385874	3.16376
cg25980637	chr1	16163967	-	cg25980637	NA	NA	NA	NA	NA	NA	chr1:16163752-16164123	Island	Body					1:16036340-16036710			RP11-169K16.9	ENST00000317122.1	3'UTR	RP11-169K16.9	ENST00000317122.1	3'UTR	chr1:16163300-16164155	3						TRUE		FALSE	chr1	15837471	15837473	+	1.18078	-2.49928	4.66072	1.17844e-05	0.00392833	3.13065
cg13982318	chr9	72131655	-	cg13982318	rs192223662	0.011938	NA	NA	NA	NA	chr9:72131221-72132174	Island	Body					9:71320690-71321994									chr9:72131565-72132235	3						TRUE		FALSE	chr9	69516738	69516740	+	1.8159	3.28773	4.65877	1.1873e-05	0.00394346	3.12384
cg02271943	chr10	76996533	-	cg02271943	rs3781157	0.380827	NA	NA	NA	NA	chr10:76993892-76995953	S_Shore	TSS1500								COMTD1;COMTD1;COMTD1	ENST00000460899.1;ENST00000536650.1;ENST00000372538.3	TSS1500;TSS1500;TSS1500	COMTD1;COMTD1;COMTD1;COMTD1;COMTD1;COMTD1;COMTD1;COMTD1	ENST00000490521.1;ENST00000470947.1;ENST00000460899.1;ENST00000469299.1;ENST00000494596.1;ENST00000536650.1;ENST00000372538.3;ENST00000491270.1	TSS1500;TSS1500;TSS1500;TSS1500;TSS1500;TSS1500;TSS1500;TSS1500					chr10:76989424-76996648	6		TRUE		FALSE	chr10	75236774	75236776	+	-1.31699	2.92497	-4.65813	1.19025e-05	0.00394869	3.12159
cg22213391	chr1	200860537	+	cg22213391	NA	NA	NA	NA	NA	NA	chr1:200860076-200860576	Island	TSS200	high-CpG:199126743-199127316			TRUE	1:199126716-199127506	1:200859855-200860873	Promoter_Associated	C1orf106;C1orf106	ENST00000367342.4;ENST00000367342.4	5'UTR;1stExon	C1orf106;C1orf106;C1orf106;C1orf106	ENST00000532631.1;ENST00000451872.2;ENST00000367342.4;ENST00000367342.4	5'UTR;5'UTR;5'UTR;1stExon	chr1:200859980-200860915	3								FALSE	chr1	200891408	200891410	-	1.53877	-2.84961	4.6448	1.25295e-05	0.00407288	3.07489
cg12726120	chr1	244892984	+	cg12726120	NA	NA	NA	NA	NA	NA	chr1:244893441-244894366	N_Shore							1:244892788-244893248	Promoter_Associated							chr1:244892745-244893295	3						TRUE		FALSE	chr1	244729681	244729683	-	1.1295	-3.51855	4.64451	1.25432e-05	0.00407351	3.0739
cg25432738	chr13	21009861	+	cg25432738	NA	NA	NA	NA	NA	NA	chr13:21009774-21010338	Island	Body					13:19907471-19908390			CRYL1	ENST00000480748.1	3'UTR	CRYL1	ENST00000480748.1	3'UTR	chr13:21009860-21010235	3						TRUE		FALSE	chr13	20435721	20435723	-	1.67786	3.65435	4.63334	1.30935e-05	0.00417783	3.03485
cg04555966	chr7	44185986	+	cg04555966	NA	NA	NA	NA	NA	NA	chr7:44185961-44186184	Island	Body;Body;Body				TRUE	7:44151296-44153080	7:44184506-44186238	Unclassified				GCK;GCK;GCK	ENST00000473353.1;ENST00000459642.1;ENST00000336642.4	3'UTR;TSS1500;TSS1500	chr7:44185625-44186015	3						TRUE		FALSE	chr7	44146386	44146388	-	1.11683	-2.27148	4.62379	1.35826e-05	0.00425674	3.0015
cg04679902	chr22	19752869	+	cg04679902	NA	NA	NA	NA	NA	NA	chr22:19753312-19755013	N_Shore	Body;Body;Body			RDMR								TBX1	ENST00000484336.1	5'UTR	chr22:19752560-19753975	3						TRUE		FALSE	chr22	19765345	19765347	-	1.20592	-1.89588	4.61652	1.39669e-05	0.00432937	2.97614
cg22579265	chr10	94180383	-	cg22579265	rs12265161	0.086239	NA	NA	NA	NA	chr10:94180315-94180754	Island				DMR	TRUE	10:94170320-94170734	10:94179289-94180386	Unclassified_Cell_type_specific							chr10:94179885-94180850	3						TRUE		FALSE	chr10	92420625	92420627	+	1.01835	-3.8722	4.61159	1.42334e-05	0.00438087	2.95896
cg25017480	chr14	74100788	+	cg25017480	NA	NA	NA	NA	NA	NA	chr14:74100343-74101230	Island					TRUE	14:73170097-73170983	14:74099575-74101097	Unclassified	RP3-414A15.10;RP3-414A15.10	ENST00000555500.1;ENST00000555011.1	TSS200;TSS1500	RP3-414A15.10;RP3-414A15.10	ENST00000555500.1;ENST00000555011.1	TSS200;TSS1500	chr14:74100465-74101395	3								FALSE	chr14	73634084	73634086	-	1.04223	-5.22882	4.60916	1.43668e-05	0.00440173	2.95047
cg20852226	chr11	76859010	+	cg20852226	rs7931561	0.319704	NA	NA	NA	NA	chr11:76858728-76859181	Island	Body;Body;Body					11:76536407-76536744	11:76858752-76859592	Unclassified_Cell_type_specific	MYO7A;MYO7A	ENST00000409709.3;ENST00000545136.1	ExonBnd;5'UTR	MYO7A;MYO7A	ENST00000409709.3;ENST00000545136.1	ExonBnd;5'UTR	chr11:76858885-76859655	3						TRUE		FALSE	chr11	77147963	77147965	-	1.50826	-3.24362	4.60694	1.44892e-05	0.00442435	2.94276
cg23904161	chr13	111465540	+	cg23904161	NA	NA	NA	NA	NA	NA	chr13:111464738-111465988	Island						13:110262437-110264460			RP11-120J20.4	ENST00000569854.1	TSS200	RP11-120J20.4	ENST00000569854.1	TSS200	chr13:111465505-111465935	3								FALSE	chr13	110813192	110813194	-	1.64662	-0.800003	4.60681	1.44969e-05	0.00442435	2.94228
cg00327072	chr5	172110477	+	cg00327072	NA	NA	NA	NA	NA	NA	chr5:172110282-172111166	Island	Body					5:172042784-172044071	5:172110118-172111737	Unclassified_Cell_type_specific							chr5:172110065-172110595	3						TRUE		FALSE	chr5	172683473	172683475	-	1.24158	3.97248	4.6068	1.44972e-05	0.00442435	2.94226
cg11666770	chr19	42430910	+	cg11666770	NA	NA	NA	NA	NA	NA	chr19:42431916-42432376	N_Shore						19:47122674-47122792	19:42430402-42430971	Unclassified_Cell_type_specific							chr19:42430525-42431015	3						TRUE		FALSE	chr19	41926757	41926759	-	1.35714	2.47975	4.56183	1.72154e-05	0.00487971	2.78608
cg20821980	chr20	3145359	+	cg20821980	NA	NA	NA	NA	NA	NA	chr20:3145121-3145746	Island	Body					20:3093178-3093746	20:3145065-3145504	Unclassified_Cell_type_specific							chr20:3145205-3145510	3						TRUE		FALSE	chr20	3164712	3164714	-	1.23187	3.09305	4.53717	1.89095e-05	0.00512385	2.70081
cg01707795	chr14	69341738	-	cg01707795	NA	NA	NA	NA	NA	NA	chr14:69341427-69341820	Island	Body;Body;Body					14:68411183-68411591						ACTN1;ACTN1	ENST00000553882.1;ENST00000556083.1	3'UTR;3'UTR	chr14:69341525-69342035	3						TRUE		FALSE	chr14	68875020	68875022	+	1.51443	4.0249	4.53347	1.91772e-05	0.00517255	2.68804
cg26600753	chr5	180622446	+	cg26600753	NA	NA	NA	NA	NA	NA	chr5:180622178-180622658	Island	Body;Body;Body;Body;Body					5:180554820-180555264			TRIM7;CTC-338M12.6	ENST00000504241.1;ENST00000512508.1	3'UTR;TSS200	TRIM7;CTC-338M12.6	ENST00000504241.1;ENST00000512508.1	3'UTR;TSS200			chr5:180621540-180622677	6				TRUE		FALSE	chr5	181195445	181195447	-	1.40523	4.56284	4.51939	2.02299e-05	0.00533285	2.6395
cg02400092	chr11	130185384	+	cg02400092	NA	NA	NA	NA	NA	NA	chr11:130183948-130184668	S_Shore	TSS1500					11:129690478-129691081			ZBTB44;ZBTB44;ZBTB44;ZBTB44;RP11-121M22.1	ENST00000338191.4;ENST00000357899.4;ENST00000397753.1;ENST00000525842.1;ENST00000318117.5	TSS1500;TSS1500;TSS1500;TSS1500;5'UTR	ZBTB44;ZBTB44;ZBTB44;ZBTB44;RP11-121M22.1	ENST00000338191.4;ENST00000357899.4;ENST00000528448.1;ENST00000525842.1;ENST00000318117.5	TSS1500;TSS1500;TSS1500;TSS1500;5'UTR	chr11:130185245-130185615	3						TRUE		FALSE	chr11	130315488	130315490	-	1.00039	-1.35915	4.48859	2.27319e-05	0.00569425	2.53363
cg13598480	chr20	3145356	+	cg13598480	NA	NA	NA	NA	NA	NA	chr20:3145121-3145746	Island	Body					20:3093178-3093746	20:3145065-3145504	Unclassified_Cell_type_specific							chr20:3145205-3145510	3						TRUE		FALSE	chr20	3164709	3164711	-	1.05037	2.73592	4.48519	2.30252e-05	0.00573178	2.52199
cg11503274	chr5	149546934	+	cg11503274	NA	NA	NA	NA	NA	NA	chr5:149546027-149546988	Island	Body				TRUE	5:149526196-149527384	5:149546849-149547010	Unclassified_Cell_type_specific							chr5:149546645-149546995	3						TRUE		FALSE	chr5	150167370	150167372	-	1.09041	-1.34114	4.47676	2.37705e-05	0.00583763	2.49307
cg20245362	chr7	127911367	-	cg20245362	rs11768841	0.36422	NA	NA	NA	NA	chr7:127911719-127912194	N_Shore						7:127698145-127699454									chr7:127911265-127912515	3						TRUE		FALSE	chr7	128271313	128271315	+	1.01244	0.386746	4.46727	2.46367e-05	0.00595955	2.46059
cg16680214	chr1	154839983	-	cg16680214	NA	NA	NA	NA	NA	NA		OpenSea	Body					1:153106437-153106673			KCNN3	ENST00000358505.2	5'UTR	KCNN3	ENST00000358505.2	5'UTR	chr1:154838780-154840155	3						TRUE		FALSE	chr1	154867506	154867508	+	-1.00475	-0.494695	-4.46382	2.49589e-05	0.00599435	2.4488
cg03775416	chr19	19368775	-	cg03775416	NA	NA	NA	NA	NA	NA	chr19:19368708-19369681	Island	Body					19:19229658-19230641									chr19:19368705-19369035	3						TRUE		FALSE	chr19	19257965	19257967	+	1.14253	1.83588	4.45703	2.56054e-05	0.006096	2.42559
cg20067334	chr7	63387147	+	cg20067334	NA	NA	NA	NA	NA	NA	chr7:63386608-63386885	S_Shore						7:63024466-63024773	7:63385911-63387321	Promoter_Associated_Cell_type_specific	RP11-73B2.6	ENST00000434426.1	TSS1500	RP11-73B2.6;RP11-73B2.6	ENST00000419937.1;ENST00000434426.1	TSS1500;TSS1500	chr7:63386985-63387235	3						TRUE		FALSE	chr7	63926768	63926770	-	-1.40022	-2.93474	-4.45482	2.5819e-05	0.00611325	2.41805
cg04944931	chr10	76996462	+	cg04944931	rs3781157	0.380827	NA	NA	NA	NA	chr10:76993892-76995953	S_Shore	TSS1500						10:76995532-76996504	Promoter_Associated	COMTD1;COMTD1;COMTD1	ENST00000460899.1;ENST00000536650.1;ENST00000372538.3	TSS1500;TSS1500;TSS1500	COMTD1;COMTD1;COMTD1;COMTD1;COMTD1;COMTD1;COMTD1;COMTD1	ENST00000490521.1;ENST00000470947.1;ENST00000460899.1;ENST00000469299.1;ENST00000494596.1;ENST00000536650.1;ENST00000372538.3;ENST00000491270.1	TSS1500;TSS1500;TSS1500;TSS1500;TSS1500;TSS1500;TSS1500;TSS1500					chr10:76989424-76996648	6		TRUE		FALSE	chr10	75236703	75236705	-	-1.42576	3.36301	-4.3941	3.24214e-05	0.00693159	2.21151
cg11206167	chr5	42924367	-	cg11206167	NA	NA	NA	NA	NA	NA	chr5:42924214-42924670	Island						5:42959770-42960620									chr5:42924205-42924635	3						TRUE		FALSE	chr5	42924264	42924266	+	1.37114	1.75277	4.36733	3.58256e-05	0.00734134	2.12099
cg07031408	chr13	24269867	+	cg07031408	NA	NA	NA	NA	NA	NA	chr13:24269499-24270116	Island					TRUE	13:23167500-23168374	13:24269729-24270856	Unclassified_Cell_type_specific							chr13:24269825-24270255	3						TRUE		FALSE	chr13	23695727	23695729	-	1.22002	-2.88289	4.3664	3.59502e-05	0.00735381	2.11785
cg10230427	chr6	57038227	+	cg10230427	NA	NA	NA	NA	NA	NA	chr6:57036954-57037731	S_Shore	Body				TRUE	6:57146133-57146218	6:57038126-57038338	Promoter_Associated	RP11-203B9.4;BAG2	ENST00000416069.1;ENST00000545080.1	TSS1500;TSS200	RP11-203B9.4;BAG2;BAG2	ENST00000416069.1;ENST00000438730.1;ENST00000545080.1	TSS1500;5'UTR;TSS200	chr6:57037800-57038335	3						TRUE		FALSE	chr6	57173428	57173430	-	1.22634	-2.88401	4.36133	3.66348e-05	0.00740533	2.10075
cg06705862	chr3	128151236	-	cg06705862	rs2461794	0.256187	NA	NA	NA	NA	chr3:128151656-128152180	N_Shore						3:129633908-129634805	3:128151133-128152320	Unclassified_Cell_type_specific							chr3:128151125-128151435	3						TRUE		FALSE	chr3	128432392	128432394	+	1.17336	-1.12915	4.35097	3.80731e-05	0.00756262	2.06585
cg21186576	chr17	79466077	-	cg21186576	NA	NA	NA	NA	NA	NA	chr17:79465815-79466241	Island						17:77080516-77081213											chr17:79465793-79467583	6				TRUE		FALSE	chr17	81499050	81499052	+	1.01893	2.97764	4.34544	3.88637e-05	0.00764947	2.04723
cg13875901	chr11	61879966	+	cg13875901	NA	NA	NA	NA	NA	NA		OpenSea				DMR		11:61636502-61636689	11:61879828-61880268	Unclassified_Cell_type_specific									chr11:61879771-61880355	6	chr11:61879616-61880313	6		TRUE		FALSE	chr11	62112493	62112495	-	1.21089	-3.37424	4.34219	3.93356e-05	0.00768781	2.03629
cg15213081	chr19	523300	-	cg15213081	NA	NA	NA	NA	NA	NA	chr19:523165-523661	Island						19:474111-474652											chr19:522705-523362	5				TRUE		FALSE	chr19	523299	523301	+	-1.7954	2.74994	-4.33911	3.97881e-05	0.0077218	2.02593
cg24280832	chr10	77871958	-	cg24280832	NA	NA	NA	NA	NA	NA	chr10:77872083-77872305	N_Shore	Body				TRUE	10:77541884-77542251			C10orf11	ENST00000496424.1	5'UTR	C10orf11	ENST00000496424.1	5'UTR	chr10:77871680-77872015	3						TRUE		FALSE	chr10	76112199	76112201	+	1.13246	0.664934	4.33867	3.98532e-05	0.00773227	2.02445
cg27327312	chr4	187422091	-	cg27327312	NA	NA	NA	NA	NA	NA	chr4:187422034-187422244	Island						4:187658999-187659338			RP11-215A19.1;U6;RP11-215A19.1	ENST00000508110.1;ENST00000391085.1;ENST00000508110.1	1stExon;TSS200;3'UTR	RP11-215A19.1;U6;RP11-215A19.1;RP11-215A19.1;RP11-215A19.1	ENST00000505103.1;ENST00000391085.1;ENST00000508110.1;ENST00000508287.1;ENST00000505103.1	1stExon;TSS200;3'UTR;3'UTR;3'UTR	chr4:187422000-187422455	3						TRUE		FALSE	chr4	186500936	186500938	+	-1.09859	2.56992	-4.33317	4.06733e-05	0.00780867	2.00599
cg00698771	chr1	113285940	-	cg00698771	NA	NA	NA	NA	NA	NA	chr1:113286332-113287172	N_Shore						1:113087432-113087505									chr1:113285765-113286175	3						TRUE		FALSE	chr1	112743317	112743319	+	1.19798	-1.06605	4.31416	4.36398e-05	0.00811046	1.94223
cg24476033	chr19	6710658	+	cg24476033	NA	NA	NA	NA	NA	NA	chr19:6710625-6710828	Island	Body						19:6710633-6711103	Unclassified_Cell_type_specific	C3	ENST00000245907.4	ExonBnd	C3;C3;C3	ENST00000466344.1;ENST00000245907.4;ENST00000466344.1	3'UTR;ExonBnd;1stExon	chr19:6710625-6711095	3						TRUE		FALSE	chr19	6710646	6710648	-	1.48313	-1.22913	4.30546	4.50666e-05	0.00828254	1.91309
cg00491180	chr16	2892604	+	cg00491180	rs112792631	0.029817	NA	NA	NA	NA	chr16:2892579-2892810	Island	Body					16:2832519-2832800	16:2892264-2893036	Promoter_Associated	PRSS30P	ENST00000475030.1	3'UTR	PRSS30P;PRSS30P;PRSS30P;PRSS30P;PRSS30P;PRSS30P;PRSS30P	ENST00000476276.1;ENST00000475030.1;ENST00000390681.5;ENST00000476276.1;ENST00000390681.5;ENST00000506153.1;ENST00000489864.1	3'UTR;3'UTR;3'UTR;1stExon;1stExon;TSS1500;TSS200	chr16:2892485-2892835	3						TRUE		FALSE	chr16	2842602	2842604	-	-1.09792	-3.24883	-4.28306	4.89495e-05	0.00870061	1.83826
cg07371589	chr1	151104367	+	cg07371589	NA	NA	NA	NA	NA	NA	chr1:151103685-151106100	Island	3'UTR			RDMR		1:149370899-149372627	1:151104345-151104947	Unclassified_Cell_type_specific	SEMA6C;SEMA6C;RP11-68I18.10	ENST00000368913.3;ENST00000341697.3;ENST00000563624.1	3'UTR;3'UTR;TSS1500	SEMA6C;SEMA6C;RP11-68I18.10	ENST00000368913.3;ENST00000341697.3;ENST00000563624.1	3'UTR;3'UTR;TSS1500	chr1:151104020-151104375	3						TRUE		FALSE	chr1	151131890	151131892	-	1.06219	3.22012	4.28281	4.89936e-05	0.00870622	1.83744
cg21885361	chr7	127911034	+	cg21885361	NA	NA	NA	NA	NA	NA	chr7:127910860-127911287	Island						7:127698145-127699454									chr7:127910945-127911235	3						TRUE		FALSE	chr7	128270980	128270982	-	1.01423	1.20677	4.26311	5.26776e-05	0.00904545	1.77182
cg27281791	chr8	106636449	-	cg27281791	NA	NA	NA	NA	NA	NA		OpenSea	Body				TRUE							ZFPM2	ENST00000511341.2	5'UTR	chr8:106636260-106636690	3						TRUE		FALSE	chr8	105624220	105624222	+	-1.0158	1.56427	-4.24748	5.57886e-05	0.00932098	1.7199
cg19866866	chr1	182026044	-	cg19866866	NA	NA	NA	NA	NA	NA	chr1:182025604-182026511	Island	Body					1:180292106-180293224									chr1:182025545-182026555	3						TRUE		FALSE	chr1	182056908	182056910	+	1.17219	-3.02416	4.22868	5.97652e-05	0.00964946	1.65761
cg15853620	chr11	124146203	-	cg15853620	rs146976679	0.010101	NA	NA	NA	NA		OpenSea			chr11:124146082-124146082												chr11:124146080-124146390	3								FALSE	chr11	124276306	124276308	+	1.07694	-2.83808	4.21886	6.19475e-05	0.00980807	1.62517
cg26313888	chr7	72440429	-	cg26313888	NA	NA	NA	NA	NA	NA	chr7:72439687-72440646	Island	Body					7:72077624-72078556			TRIM74;STAG3L3	ENST00000285805.3;ENST00000436857.1	TSS1500;3'UTR	TRIM74;STAG3L3	ENST00000285805.3;ENST00000436857.1	TSS1500;3'UTR								TRUE		FALSE	chr7	72969897	72969899	+	1.06954	2.87032	4.20017	6.63208e-05	0.0101508	1.56349
cg05351827	chr2	220313600	-	cg05351827	rs748363	0.280977	NA	NA	NA	NA	chr2:220312698-220314094	Island	Body					2:220021010-220022217	2:220313036-220314556	Unclassified	SPEG;SPEG	ENST00000396695.2;ENST00000485813.1	5'UTR;5'UTR	SPEG;SPEG;SPEG;SPEG	ENST00000498378.1;ENST00000396695.2;ENST00000464989.1;ENST00000485813.1	5'UTR;5'UTR;5'UTR;5'UTR	chr2:220312220-220314355	3						TRUE		FALSE	chr2	219448877	219448879	+	1.1199	-4.67779	4.19928	6.65361e-05	0.0101717	1.56056
cg08003353	chr13	31407120	+	cg08003353	NA	NA	NA	NA	NA	NA		OpenSea					TRUE										chr13:31407060-31407535	3						TRUE		FALSE	chr13	30832982	30832984	-	1.01983	-2.71856	4.19536	6.74926e-05	0.0102329	1.54765
cg11178337	chr17	43065745	-	cg11178337	NA	NA	NA	NA	NA	NA		OpenSea						17:40421265-40421458									chr17:43065740-43065995	3						TRUE		FALSE	chr17	44988376	44988378	+	1.24341	-2.55818	4.18791	6.9347e-05	0.0103866	1.52315
cg27036347	chr14	69341603	-	cg27036347	NA	NA	NA	NA	NA	NA	chr14:69341427-69341820	Island	Body;Body;Body					14:68411183-68411591						ACTN1;ACTN1	ENST00000553882.1;ENST00000556083.1	3'UTR;3'UTR	chr14:69341525-69342035	3						TRUE		FALSE	chr14	68874885	68874887	+	1.35768	4.07784	4.15919	7.69702e-05	0.0109714	1.4289
cg09482050	chr16	67686832	+	cg09482050	NA	NA	NA	NA	NA	NA	chr16:67686860-67687674	N_Shore	Body	high-CpG:66244314-66244409				16:66244165-66245361									chr16:67685405-67687235	3						TRUE		FALSE	chr16	67652928	67652930	-	1.27824	1.00436	4.15738	7.74753e-05	0.0110128	1.42299
cg13899718	chr1	150947832	+	cg13899718	NA	NA	NA	NA	NA	NA	chr1:150946496-150947950	Island	TSS1500;TSS1500					1:149213121-149214574			CERS2;CERS2;CERS2;RP11-316M1.3	ENST00000345896.3;ENST00000271688.6;ENST00000368954.5;ENST00000412838.1	TSS1500;TSS1500;TSS1500;5'UTR	CERS2;CERS2;CERS2;CERS2;CERS2;CERS2;RP11-316M1.3	ENST00000457392.1;ENST00000421609.1;ENST00000361419.5;ENST00000345896.3;ENST00000271688.6;ENST00000368954.5;ENST00000412838.1	TSS1500;TSS1500;TSS1500;TSS1500;TSS1500;TSS1500;5'UTR	chr1:150947565-150947975	3						TRUE		FALSE	chr1	150975355	150975357	-	1.09289	-4.10326	4.15317	7.86656e-05	0.0110755	1.40921
cg03684807	chr22	46457384	+	cg03684807	rs9284524	0.375	NA	NA	NA	NA	chr22:46457095-46458028	Island					TRUE	22:44835760-44836802			RP4-695O20__B.10	ENST00000381051.2	5'UTR	RP4-695O20__B.10	ENST00000381051.2	5'UTR	chr22:46457245-46457615	3						TRUE		FALSE	chr22	46061503	46061505	-	1.04135	1.30172	4.15035	7.9475e-05	0.0111113	1.39996
cg19092981	chr22	19751654	+	cg19092981	NA	NA	NA	NA	NA	NA	chr22:19751653-19751909	Island	Body;Body;Body			RDMR	TRUE	22:18131549-18131900						TBX1	ENST00000484336.1	TSS1500			chr22:19729114-19756513	6	chr22:19747826-19755854	6		TRUE		FALSE	chr22	19764130	19764132	-	1.53233	0.484789	4.13774	8.31825e-05	0.011381	1.35878
cg25327888	chr10	18689440	-	cg25327888	NA	NA	NA	NA	NA	NA		OpenSea	Body;Body;Body;Body;Body;TSS200;Body;Body;Body				TRUE		10:18689434-18689470	Unclassified_Cell_type_specific	CACNB2	ENST00000377315.4	TSS1500	CACNB2;CACNB2	ENST00000377315.4;ENST00000498816.1	TSS1500;5'UTR	chr10:18689280-18689575	3						TRUE		FALSE	chr10	18400510	18400512	+	1.14155	-2.18267	4.13399	8.43176e-05	0.0114489	1.34654
cg17301379	chr10	134622602	+	cg17301379	NA	NA	NA	NA	NA	NA	chr10:134622423-134622641	Island						10:134472396-134473497									chr10:134622565-134623075	3						TRUE		FALSE	chr10	132809097	132809099	-	1.78024	2.76019	4.11439	9.04911e-05	0.011871	1.28273
cg13779009	chr2	102803740	-	cg13779009	rs2540279	0.451543	NA	NA	NA	NA	chr2:102803672-102804556	Island	5'UTR				TRUE	2:102169987-102171009			IL1RL2;IL1RL2;IL1RL2	ENST00000264257.2;ENST00000539491.1;ENST00000481806.1	5'UTR;TSS200;5'UTR	IL1RL2;IL1RL2;IL1RL2	ENST00000264257.2;ENST00000421464.1;ENST00000481806.1	5'UTR;TSS200;5'UTR	chr2:102803025-102804610	3								FALSE	chr2	102187279	102187281	+	1.157	3.07061	4.10902	9.22602e-05	0.0119782	1.26525
cg13298199	chr1	208132388	-	cg13298199	NA	NA	NA	NA	NA	NA	chr1:208132327-208133117	Island						1:206198951-206199740	1:208132375-208133211	Unclassified_Cell_type_specific							chr1:208132305-208133015	3						TRUE		FALSE	chr1	207959042	207959044	+	1.05027	-3.39796	4.1081	9.25639e-05	0.0119894	1.26229
cg20002756	chr12	54558299	-	cg20002756	NA	NA	NA	NA	NA	NA		OpenSea					TRUE				RP11-834C11.10;RP11-834C11.8	ENST00000551732.1;ENST00000504210.1	TSS200;5'UTR	RP11-834C11.10;RP11-834C11.8	ENST00000551732.1;ENST00000504210.1	TSS200;5'UTR	chr12:54558260-54558515	3								FALSE	chr12	54164514	54164516	+	1.04591	1.16227	4.10692	9.29567e-05	0.0120124	1.25846
cg08517040	chr12	752834	+	cg08517040	NA	NA	NA	NA	NA	NA	chr12:752208-752655	S_Shore	1stExon;Body;5'UTR;Body				TRUE	12:622031-623319	12:751653-753427	Promoter_Associated	RP11-218M22.1;NINJ2;NINJ2;NINJ2;NINJ2;RP11-218M22.1;RP11-218M22.1;RP11-218M22.1	ENST00000318291.4;ENST00000537416.1;ENST00000433832.2;ENST00000542920.1;ENST00000537416.1;ENST00000537514.1;ENST00000543884.1;ENST00000318291.4	1stExon;1stExon;TSS200;TSS200;3'UTR;5'UTR;5'UTR;5'UTR	RP11-218M22.1;NINJ2;NINJ2;NINJ2;NINJ2;RP11-218M22.1;RP11-218M22.1;RP11-218M22.1	ENST00000318291.4;ENST00000537416.1;ENST00000433832.2;ENST00000542920.1;ENST00000537416.1;ENST00000537514.1;ENST00000543884.1;ENST00000318291.4	1stExon;1stExon;TSS200;TSS200;3'UTR;5'UTR;5'UTR;5'UTR	chr12:751660-753430	3								FALSE	chr12	643667	643669	-	1.04543	-4.56793	4.08454	0.000100739	0.0125523	1.1859
cg27011480	chr6	30228083	-	cg27011480	NA	NA	NA	NA	NA	NA	chr6:30227320-30228255	Island	Body			DMR		6:30335300-30336264	6:30226801-30228252	Promoter_Associated	HLA-L;HCG17	ENST00000463348.1;ENST00000453558.1	5'UTR;3'UTR	HLA-L;HLA-L;HCG17	ENST00000482052.1;ENST00000463348.1;ENST00000453558.1	5'UTR;5'UTR;3'UTR	chr6:30227845-30228295	3						TRUE		FALSE	chr6	30260305	30260307	+	1.21341	-2.84808	4.07798	0.000103139	0.0127436	1.16466
cg25597138	chr6	28511790	+	cg25597138	NA	NA	NA	NA	NA	NA		OpenSea						6:28619579-28619801	6:28511439-28512144	Unclassified							chr6:28511360-28511915	3						TRUE		FALSE	chr6	28544012	28544014	-	1.03215	-3.81099	4.06731	0.000107156	0.0130126	1.13019
cg04566512	chr22	46457588	+	cg04566512	NA	NA	NA	NA	NA	NA	chr22:46457095-46458028	Island					TRUE	22:44835760-44836802			RP4-695O20__B.10	ENST00000381051.2	5'UTR	RP4-695O20__B.10	ENST00000381051.2	5'UTR	chr22:46457245-46457615	3						TRUE		FALSE	chr22	46061707	46061709	-	1.50929	2.41787	4.06066	0.000109734	0.0131597	1.10874
cg07412545	chr1	101003924	+	cg07412545	NA	NA	NA	NA	NA	NA	chr1:101004471-101005885	N_Shore	1stExon;5'UTR								GPR88;GPR88	ENST00000315033.4;ENST00000315033.4	1stExon;5'UTR	GPR88;GPR88	ENST00000315033.4;ENST00000315033.4	1stExon;5'UTR	chr1:101003645-101004135	3								FALSE	chr1	100538367	100538369	-	1.77436	0.898336	4.05215	0.000113121	0.0133486	1.08133
cg13527218	chr2	233384601	+	cg13527218	NA	NA	NA	NA	NA	NA	chr2:233386614-233389161	N_Shelf	TSS1500																chr2:233384366-233391758	6						FALSE	chr2	232519890	232519892	-	1.31905	1.65773	4.03528	0.000120132	0.0137546	1.0271
cg24696183	chr11	2891360	+	cg24696183	NA	NA	NA	NA	NA	NA	chr11:2890388-2891337	S_Shore	Body				TRUE	11:2847136-2848075			KCNQ1DN;KCNQ1DN	ENST00000441418.2;ENST00000441418.2	1stExon;5'UTR	KCNQ1DN;KCNQ1DN	ENST00000441418.2;ENST00000441418.2	1stExon;5'UTR	chr11:2891125-2891495	3						TRUE		FALSE	chr11	2870129	2870131	-	1.03115	1.49058	4.01001	0.000131427	0.0143944	0.946114
cg09408571	chr1	101003634	-	cg09408571	NA	NA	NA	NA	NA	NA	chr1:101004471-101005885	N_Shore	TSS200								GPR88	ENST00000315033.4	TSS200	GPR88	ENST00000315033.4	TSS200								TRUE		FALSE	chr1	100538077	100538079	+	1.22979	1.63653	3.99166	0.000140259	0.0148676	0.887518
cg01057741	chr20	61639324	-	cg01057741	NA	NA	NA	NA	NA	NA	chr20:61636171-61639055	S_Shore	TSS1500;TSS1500		chr20:61639302-61639302			20:61106630-61110482			BHLHE23	ENST00000370346.2	TSS1500	BHLHE23	ENST00000370346.2	TSS1500	chr20:61639085-61640430	3								FALSE	chr20	63007971	63007973	+	1.25983	-2.30988	3.97731	0.000147557	0.0152095	0.841829
cg08461752	chr10	43522343	+	cg08461752	NA	NA	NA	NA	NA	NA		OpenSea					TRUE	10:42842027-42842456									chr10:43521305-43522475	3						TRUE		FALSE	chr10	43026894	43026896	-	1.09206	0.702795	3.94699	0.000164196	0.0161363	0.74564
cg12012426	chr4	1366463	-	cg12012426	rs189180146	0.011478	NA	NA	NA	NA	chr4:1366462-1366688	Island	Body					4:1356399-1356827			KIAA1530;KIAA1530	ENST00000296312.5;ENST00000511563.1	5'UTR;5'UTR	KIAA1530;KIAA1530	ENST00000296312.5;ENST00000511563.1	5'UTR;5'UTR	chr4:1366385-1366555	3						TRUE		FALSE	chr4	1372674	1372676	+	3.45798	1.27663	3.92699	0.000176135	0.0167261	0.682483
cg01652244	chr6	74063982	+	cg01652244	NA	NA	NA	NA	NA	NA	chr6:74063519-74064471	Island	TSS200					6:74119872-74121192			DPPA5;DPPA5	ENST00000370370.3;ENST00000370370.3	1stExon;5'UTR	DPPA5;DPPA5	ENST00000370370.3;ENST00000370370.3	1stExon;5'UTR	chr6:74063785-74064275	3						TRUE		FALSE	chr6	73354258	73354260	-	1.93526	3.17767	3.91344	0.000184695	0.0171513	0.639794
cg12479444	chr7	63361394	+	cg12479444	NA	NA	NA	NA	NA	NA	chr7:63361126-63361493	Island						7:62997895-62999263	7:63360294-63361408	Promoter_Associated_Cell_type_specific	RP11-340I6.8;RP11-340I6.8	ENST00000450544.1;ENST00000450544.1	1stExon;5'UTR	RP11-340I6.8;RP11-340I6.8	ENST00000450544.1;ENST00000450544.1	1stExon;5'UTR			chr7:63360359-63361602	6	chr7:63359993-63362292	6		TRUE		FALSE	chr7	63901015	63901017	-	-1.59095	-2.84388	-3.88889	0.000201228	0.0178768	0.562706
cg16749355	chr7	1492619	+	cg16749355	NA	NA	NA	NA	NA	NA	chr7:1491773-1491975	S_Shore	Body					7:1458934-1459296						MICALL2	ENST00000472100.1	3'UTR	chr7:1492560-1492855	3						TRUE		FALSE	chr7	1452982	1452984	-	-1.01613	3.86645	-3.88038	0.000207281	0.0181197	0.536068
cg22836400	chr6	10415636	+	cg22836400	NA	NA	NA	NA	NA	NA	chr6:10417384-10417842	N_Shore	Body;TSS200			RDMR	TRUE	6:10522809-10523865	6:10414885-10415998	Unclassified	RP1-290I10.6;RP1-290I10.6;TFAP2A;TFAP2A;TFAP2A;TFAP2A	ENST00000420777.1;ENST00000443546.1;ENST00000482890.1;ENST00000466073.1;ENST00000379604.2;ENST00000379613.3	5'UTR;5'UTR;5'UTR;TSS1500;TSS200;TSS200	TFAP2A;TFAP2A;TFAP2A;RP1-290I10.6;RP1-290I10.6;TFAP2A;TFAP2A;TFAP2A;TFAP2A;TFAP2A;TFAP2A	ENST00000490875.1;ENST00000473652.1;ENST00000464323.1;ENST00000420777.1;ENST00000443546.1;ENST00000482890.1;ENST00000466073.1;ENST00000498450.1;ENST00000488193.1;ENST00000379604.2;ENST00000379613.3	3'UTR;3'UTR;3'UTR;5'UTR;5'UTR;5'UTR;TSS1500;TSS1500;TSS200;TSS200;TSS200			chr6:10411170-10422881	6	chr6:10395444-10427606	6		TRUE		FALSE	chr6	10415402	10415404	-	1.00625	-4.14573	3.86562	0.000218192	0.0186192	0.48997
cg20749955	chr8	9009401	+	cg20749955	NA	NA	NA	NA	NA	NA	chr8:9008058-9009353	S_Shore	TSS1500					8:9045471-9046812			PPP1R3B;RP11-10A14.4;PPP1R3B;RP11-10A14.4	ENST00000310455.3;ENST00000518496.1;ENST00000519699.1;ENST00000521718.1	TSS1500;1stExon;TSS1500;1stExon	PPP1R3B;RP11-10A14.4;PPP1R3B;RP11-10A14.4;RP11-10A14.4	ENST00000310455.3;ENST00000518496.1;ENST00000519699.1;ENST00000517816.1;ENST00000521718.1	TSS1500;1stExon;TSS1500;1stExon;1stExon	chr8:9008140-9009775	3						TRUE		FALSE	chr8	9151890	9151892	-	1.00343	-1.9372	3.86285	0.000220302	0.0187075	0.481323
cg12864721	chr10	77164987	-	cg12864721	NA	NA	NA	NA	NA	NA	chr10:77155128-77169600	Island	Body;Body					10:76834952-76835038			ZNF503-AS2	ENST00000466942.2	5'UTR	ZNF503-AS2;ZNF503-AS2;ZNF503-AS2;ZNF503-AS2;ZNF503-AS2	ENST00000466942.2;ENST00000486015.1;ENST00000491557.2;ENST00000484411.1;ENST00000527641.1	5'UTR;5'UTR;5'UTR;5'UTR;5'UTR	chr10:77164585-77165455	3						TRUE		FALSE	chr10	75405228	75405230	+	1.07116	-2.44071	3.85521	0.000226224	0.0189322	0.457491
cg09626521	chr3	113933104	-	cg09626521	NA	NA	NA	NA	NA	NA		OpenSea					TRUE		3:113932262-113933373	Promoter_Associated	RP11-553L6.2	ENST00000481773.1	TSS200	RP11-553L6.2;RP11-553L6.2	ENST00000481773.1;ENST00000493033.1	TSS200;TSS200	chr3:113932725-113933370	3						TRUE		FALSE	chr3	114214256	114214258	+	-1.19558	-2.22973	-3.85342	0.000227626	0.0189747	0.451941
cg20390711	chr6	127796683	+	cg20390711	NA	NA	NA	NA	NA	NA	chr6:127796286-127797356	Island	Body					6:127838005-127839014			RP3-403A15.5;RP3-403A15.5;RP11-73O6.4	ENST00000474293.2;ENST00000474293.2;ENST00000563385.1	1stExon;3'UTR;5'UTR	RP3-403A15.5;RP3-403A15.5;RP3-403A15.5;RP3-403A15.5;RP11-73O6.4	ENST00000474293.2;ENST00000473298.2;ENST00000464495.2;ENST00000474293.2;ENST00000563385.1	1stExon;1stExon;TSS200;3'UTR;5'UTR								TRUE		FALSE	chr6	127475537	127475539	-	1.37305	1.83256	3.82975	0.000247056	0.0197803	0.378385
cg16132219	chr10	105992041	-	cg16132219	NA	NA	NA	NA	NA	NA	chr10:105991899-105992248	Island	5'UTR;1stExon	high-CpG:105982028-105982116				10:105981752-105982204	10:105991493-105992503	Promoter_Associated	WDR96;WDR96;WDR96;WDR96;WDR96;WDR96;WDR96	ENST00000369720.1;ENST00000369719.1;ENST00000278064.2;ENST00000369720.1;ENST00000369719.1;ENST00000428666.1;ENST00000428666.1	5'UTR;5'UTR;5'UTR;1stExon;1stExon;1stExon;5'UTR	WDR96;WDR96;WDR96;WDR96;WDR96;WDR96;WDR96	ENST00000369720.1;ENST00000369719.1;ENST00000278064.2;ENST00000369720.1;ENST00000369719.1;ENST00000428666.1;ENST00000428666.1	5'UTR;5'UTR;5'UTR;1stExon;1stExon;1stExon;5'UTR	chr10:105992025-105992295	3						TRUE		FALSE	chr10	104232282	104232284	+	1.20858	-6.1971	3.81035	0.000264144	0.020392	0.318354
cg12289251	chr10	18689471	-	cg12289251	NA	NA	NA	NA	NA	NA		OpenSea	Body;Body;Body;Body;Body;TSS200;Body;Body;Body				TRUE				CACNB2	ENST00000377315.4	TSS1500	CACNB2;CACNB2	ENST00000377315.4;ENST00000498816.1	TSS1500;5'UTR	chr10:18689280-18689575	3						TRUE		FALSE	chr10	18400541	18400543	+	1.18746	-2.05368	3.79475	0.000278707	0.0209844	0.270206
cg26403498	chr3	40279793	-	cg26403498	rs4974036	0.182661	NA	NA	NA	NA		OpenSea	Body;Body;Body;Body;Body;Body;Body								SNORA64;MYRIP	ENST00000365647.1;ENST00000459828.1	TSS1500;5'UTR	SNORA64;MYRIP;MYRIP;MYRIP	ENST00000365647.1;ENST00000458292.1;ENST00000459828.1;ENST00000458441.1	TSS1500;3'UTR;5'UTR;3'UTR	chr3:40279725-40279955	3								FALSE	chr3	40238301	40238303	+	-1.22244	3.89915	-3.79456	0.000278883	0.0209877	0.26964
cg18587137	chr14	103593503	-	cg18587137	NA	NA	NA	NA	NA	NA	chr14:103593234-103593923	Island	Body	high-CpG:102663050-102663493				14:102662833-102663676			TNFAIP2	ENST00000451723.2	TSS1500	TNFAIP2;TNFAIP2;TNFAIP2	ENST00000560428.1;ENST00000560670.1;ENST00000559195.1	TSS1500;TSS1500;5'UTR	chr14:103593180-103593675	3						TRUE		FALSE	chr14	103127165	103127167	+	1.53262	3.65706	3.79309	0.000280299	0.0210531	0.265096
cg11646124	chr1	182140416	+	cg11646124	NA	NA	NA	NA	NA	NA		OpenSea			chr1:182140043-182140043						GS1-122H1.2	ENST00000426309.1	3'UTR	GS1-122H1.2	ENST00000426309.1	3'UTR	chr1:182140120-182140650	3								FALSE	chr1	182171280	182171282	-	-1.07332	2.04899	-3.77431	0.000298944	0.0216337	0.20734
cg10160312	chr3	9989029	+	cg10160312	NA	NA	NA	NA	NA	NA	chr3:9987895-9989619	Island	Body;TSS200			DMR		3:9962919-9964619			PRRT3-AS1	ENST00000431558.1	TSS200	PRRT3-AS1	ENST00000431558.1	TSS200	chr3:9988865-9989130	3								FALSE	chr3	9947344	9947346	-	1.53392	3.94309	3.77387	0.000299386	0.0216514	0.206015
cg05825244	chr20	2730488	+	cg05825244	NA	NA	NA	NA	NA	NA	chr20:2729997-2730797	Island	Body					20:2678063-2679833			EBF4	ENST00000380648.4	ExonBnd	EBF4;EBF4	ENST00000449079.2;ENST00000463145.1	ExonBnd;5'UTR	chr20:2730285-2731035	3						TRUE		FALSE	chr20	2749841	2749843	-	1.15034	-0.128166	3.77378	0.000299479	0.021655	0.205737
cg26314966	chr17	79466160	+	cg26314966	NA	NA	NA	NA	NA	NA	chr17:79465815-79466241	Island						17:77080516-77081213											chr17:79465793-79467583	6				TRUE		FALSE	chr17	81499133	81499135	-	1.04977	2.05869	3.7394	0.000336772	0.022929	0.10055
cg15205559	chr4	188736172	+	cg15205559	NA	NA	NA	NA	NA	NA		OpenSea						4:188973035-188973393									chr4:188735880-188736455	3						TRUE		FALSE	chr4	187815017	187815019	-	-1.25835	2.03659	-3.73677	0.000339802	0.0230448	0.0925251
cg02269453	chr8	9009499	+	cg02269453	rs11989321	0.03071	NA	NA	NA	NA	chr8:9008058-9009353	S_Shore	TSS1500;TSS1500								PPP1R3B;PPP1R3B	ENST00000310455.3;ENST00000519699.1	TSS1500;TSS1500	PPP1R3B;PPP1R3B	ENST00000310455.3;ENST00000519699.1	TSS1500;TSS1500	chr8:9008140-9009775	3								FALSE	chr8	9151988	9151990	-	1.17726	-2.12328	3.73521	0.000341609	0.0231018	0.0877743
cg02612650	chr6	26195910	+	cg02612650	NA	NA	NA	NA	NA	NA	chr6:26197070-26197537	N_Shore						6:26303889-26303981									chr6:26195585-26196035	3						TRUE		FALSE	chr6	26195681	26195683	-	-1.21815	-2.67735	-3.73095	0.000346601	0.0232533	0.0747785
cg03181300	chr6	26195995	-	cg03181300	NA	NA	NA	NA	NA	NA	chr6:26197070-26197537	N_Shore						6:26303889-26303981									chr6:26195585-26196035	3						TRUE		FALSE	chr6	26195766	26195768	+	-1.86514	-3.03968	-3.7158	0.000364891	0.0238523	0.0287262
cg08016802	chr7	76027001	-	cg08016802	NA	NA	NA	NA	NA	NA	chr7:76026790-76027223	Island	5'UTR;1stExon;Body					7:75864753-75865075	7:76026276-76027594	Promoter_Associated	ZP3;ZP3	ENST00000336517.4;ENST00000336517.4	1stExon;5'UTR	ZP3;ZP3	ENST00000336517.4;ENST00000336517.4	1stExon;5'UTR			chr7:76026525-76027475	6	chr7:76024354-76027623	6		TRUE		FALSE	chr7	76397683	76397685	+	1.4102	-5.35093	3.71165	0.000370059	0.0240222	0.0161347
cg24669602	chr7	77426814	-	cg24669602	NA	NA	NA	NA	NA	NA	chr7:77427331-77428850	N_Shore	TSS1500;TSS1500;5'UTR			RDMR					TMEM60;PHTF2;PHTF2;PHTF2;PHTF2;PHTF2	ENST00000257663.3;ENST00000427986.2;ENST00000422959.2;ENST00000424760.1;ENST00000415251.2;ENST00000275575.7	5'UTR;TSS1500;TSS1500;TSS1500;TSS1500;TSS1500	TMEM60;PHTF2;PHTF2;PHTF2;PHTF2;PHTF2	ENST00000257663.3;ENST00000427986.2;ENST00000422959.2;ENST00000424760.1;ENST00000415251.2;ENST00000275575.7	5'UTR;TSS1500;TSS1500;TSS1500;TSS1500;TSS1500	chr7:77426600-77426950	3						TRUE		FALSE	chr7	77797496	77797498	+	-1.15341	-0.736507	-3.67492	0.00041896	0.025415	-0.0949313
cg14079463	chr6	127796989	-	cg14079463	NA	NA	NA	NA	NA	NA	chr6:127796286-127797356	Island	Body					6:127838005-127839014			RP3-403A15.5;RP11-73O6.4	ENST00000474293.2;ENST00000563385.1	TSS200;5'UTR	RP3-403A15.5;RP3-403A15.5;RP3-403A15.5;RP11-73O6.4	ENST00000473298.2;ENST00000464495.2;ENST00000474293.2;ENST00000563385.1	1stExon;TSS1500;TSS200;5'UTR								TRUE		FALSE	chr6	127475843	127475845	+	1.131	0.51561	3.66056	0.0004397	0.0260117	-0.138142
cg11117637	chr5	149546366	-	cg11117637	NA	NA	NA	NA	NA	NA	chr5:149546027-149546988	Island	1stExon;5'UTR				TRUE	5:149526196-149527384	5:149546249-149546400	Unclassified_Cell_type_specific	CDX1;CDX1;CDX1;CDX1;CDX1;CDX1	ENST00000231656.7;ENST00000231656.7;ENST00000394298.2;ENST00000377812.4;ENST00000377812.4;ENST00000394298.2	5'UTR;1stExon;5'UTR;5'UTR;1stExon;1stExon	CDX1;CDX1;CDX1;CDX1;CDX1;CDX1	ENST00000231656.7;ENST00000231656.7;ENST00000394298.2;ENST00000377812.4;ENST00000377812.4;ENST00000394298.2	5'UTR;1stExon;5'UTR;5'UTR;1stExon;1stExon	chr5:149546205-149546630	3						TRUE		FALSE	chr5	150166802	150166804	+	1.20198	2.49716	3.64841	0.000458003	0.0266285	-0.174602
cg06098368	chr7	63386616	+	cg06098368	NA	NA	NA	NA	NA	NA	chr7:63386608-63386885	Island						7:63023158-63024320	7:63385911-63387321	Promoter_Associated_Cell_type_specific	RP11-73B2.6;RP11-73B2.6	ENST00000434426.1;ENST00000434426.1	3'UTR;1stExon	RP11-73B2.6;RP11-73B2.6;RP11-73B2.6	ENST00000434426.1;ENST00000434426.1;ENST00000419937.1	3'UTR;1stExon;TSS1500	chr7:63386000-63386895	3						TRUE		FALSE	chr7	63926237	63926239	-	-1.45977	-3.93536	-3.61469	0.000512665	0.0280166	-0.275338
cg22695986	chr7	63386815	+	cg22695986	NA	NA	NA	NA	NA	NA	chr7:63386608-63386885	Island						7:63023158-63024320	7:63385911-63387321	Promoter_Associated_Cell_type_specific	RP11-73B2.6	ENST00000434426.1	TSS200	RP11-73B2.6;RP11-73B2.6	ENST00000419937.1;ENST00000434426.1	TSS1500;TSS200	chr7:63386000-63386895	3						TRUE		FALSE	chr7	63926436	63926438	-	-1.49957	-2.14075	-3.6077	0.000524752	0.0282846	-0.296146
cg10210594	chr1	208132787	+	cg10210594	NA	NA	NA	NA	NA	NA	chr1:208132327-208133117	Island				DMR		1:206198951-206199740	1:208132375-208133211	Unclassified_Cell_type_specific							chr1:208132305-208133015	3						TRUE		FALSE	chr1	207959441	207959443	-	1.68509	-1.98764	3.60127	0.000536106	0.0285668	-0.315258
cg25438517	chr5	77146796	+	cg25438517	rs6863608	0.234738	NA	NA	NA	NA	chr5:77146998-77147785	N_Shore				RDMR		5:77182134-77183669			TBCA	ENST00000522370.1	5'UTR	TBCA	ENST00000522370.1	5'UTR	chr5:77146385-77146995	3						TRUE		FALSE	chr5	77850971	77850973	-	1.3606	1.84593	3.59478	0.000547787	0.0288674	-0.334499
cg00335715	chr5	90575459	+	cg00335715	NA	NA	NA	NA	NA	NA	chr5:90576347-90576629	N_Shore						5:90611118-90611216	5:90575199-90575574	Unclassified_Cell_type_specific							chr5:90575165-90575535	3						TRUE		FALSE	chr5	91279641	91279643	-	1.06622	-1.23941	3.58579	0.000564395	0.0292686	-0.361156
cg08790320	chr13	102105786	-	cg08790320	rs1379372	0.02839	NA	NA	NA	NA	chr13:102106165-102106488	N_Shore	5'UTR;Body;Body		chr13:102105666-102105666		TRUE				ITGBL1;ITGBL1;ITGBL1;ITGBL1	ENST00000537118.1;ENST00000478675.1;ENST00000539955.1;ENST00000545560.1	5'UTR;5'UTR;5'UTR;5'UTR	ITGBL1;ITGBL1;ITGBL1;ITGBL1	ENST00000537118.1;ENST00000478675.1;ENST00000539955.1;ENST00000545560.1	5'UTR;5'UTR;5'UTR;5'UTR	chr13:102104860-102105815	3								FALSE	chr13	101453434	101453436	+	-1.13084	-0.568629	-3.58339	0.000568895	0.0293854	-0.368242
cg24229701	chr12	130821962	-	cg24229701	NA	NA	NA	NA	NA	NA	chr12:130822360-130822696	N_Shore	TSS1500					12:129387699-129390036			PIWIL1	ENST00000245255.3	TSS1500	PIWIL1;PIWIL1;PIWIL1	ENST00000245255.3;ENST00000546060.1;ENST00000539400.1	TSS1500;TSS1500;TSS1500	chr12:130821880-130822510	3						TRUE		FALSE	chr12	130337416	130337418	+	-1.02665	0.945441	-3.567	0.000600627	0.0301678	-0.416662
cg06369005	chr5	27038846	-	cg06369005	NA	NA	NA	NA	NA	NA		OpenSea	TSS200								CDH9	ENST00000231021.4	TSS200	CDH9;CDH9;CDH9	ENST00000511822.1;ENST00000231021.4;ENST00000513289.1	TSS200;TSS200;5'UTR	chr5:27038540-27038875	3								FALSE	chr5	27038738	27038740	+	-1.04915	1.66399	-3.56097	0.000612721	0.0304749	-0.434442
cg10393598	chr6	87862264	+	cg10393598	NA	NA	NA	NA	NA	NA	chr6:87861526-87862513	Island				DMR		6:87918296-87919232	6:87861273-87862732	Promoter_Associated	ZNF292	ENST00000392985.3	TSS1500	ZNF292	ENST00000392985.3	TSS1500	chr6:87861220-87862795	3						TRUE		FALSE	chr6	87152545	87152547	-	1.03253	-3.81703	3.55553	0.000623838	0.0307061	-0.450475
cg01124132	chr22	32599511	+	cg01124132	NA	NA	NA	NA	NA	NA		OpenSea	TSS200;5'UTR;TSS1500					22:30928951-30930766			RFPL2;RFPL2	ENST00000248983.4;ENST00000400236.3	5'UTR;TSS200	RFPL2;RFPL2	ENST00000248983.4;ENST00000400236.3	5'UTR;TSS200			chr22:32598301-32601800	6	chr22:32598117-32603686	6		TRUE		FALSE	chr22	32203523	32203525	-	-1.19734	-0.165389	-3.55442	0.000626113	0.03076	-0.453721
cg08084154	chr16	2848577	-	cg08084154	NA	NA	NA	NA	NA	NA	chr16:2848426-2849145	Island	1stExon					16:2788434-2789425			AC092117.9;AC092117.9	ENST00000399677.1;ENST00000399677.1	1stExon;5'UTR	AC092117.9;AC092117.9	ENST00000399677.1;ENST00000399677.1	1stExon;5'UTR			chr16:2848101-2850249	6	chr16:2848227-2848595	6		TRUE		FALSE	chr16	2798575	2798577	+	1.38351	2.11997	3.54976	0.000635821	0.0309508	-0.467438
cg09233429	chr15	40583241	+	cg09233429	rs66885559	0.356095	NA	NA	NA	NA	chr15:40583093-40583526	Island	Body				TRUE	15:38370386-38371081						PLCB2;PLCB2;PLCB2;PLCB2;PLCB2;PLCB2;PLCB2	ENST00000559381.1;ENST00000559381.1;ENST00000558588.1;ENST00000558505.1;ENST00000560701.1;ENST00000560009.1;ENST00000559671.1	1stExon;3'UTR;3'UTR;3'UTR;3'UTR;TSS1500;TSS1500	chr15:40582905-40583455	3						TRUE		FALSE	chr15	40291039	40291041	-	1.12083	4.88367	3.54784	0.000639847	0.0310438	-0.473065
cg27308932	chr22	32600139	+	cg27308932	NA	NA	NA	NA	NA	NA		OpenSea	5'UTR;TSS1500					22:30928951-30930766			RFPL2;RP1-90G24.10;RFPL2	ENST00000248983.4;ENST00000434942.1;ENST00000400236.3	5'UTR;TSS1500;TSS1500	RFPL2;RP1-90G24.10;RFPL2	ENST00000248983.4;ENST00000434942.1;ENST00000400236.3	5'UTR;TSS1500;TSS1500			chr22:32598301-32601800	6	chr22:32598117-32603686	6				FALSE	chr22	32204151	32204153	-	-1.1449	-0.00275624	-3.54683	0.000641981	0.0311	-0.476033
cg26020695	chr13	46355841	-	cg26020695	NA	NA	NA	NA	NA	NA		OpenSea	3'UTR								SIAH3;SIAH3	ENST00000400405.2;ENST00000471241.1	3'UTR;3'UTR	SIAH3;SIAH3	ENST00000400405.2;ENST00000471241.1	3'UTR;3'UTR	chr13:46355840-46356155	3						TRUE		FALSE	chr13	45781705	45781707	+	-1.03828	2.12377	-3.52597	0.000687583	0.0321419	-0.537185
cg23467079	chr8	124219425	+	cg23467079	NA	NA	NA	NA	NA	NA	chr8:124219411-124219809	Island	Body;Body														chr8:124219200-124219875	3						TRUE		FALSE	chr8	123207184	123207186	-	1.10574	1.26656	3.51038	0.000723652	0.0329294	-0.582722
cg22382021	chr8	145755756	-	cg22382021	NA	NA	NA	NA	NA	NA	chr8:145751955-145756326	Island	TSS1500;3'UTR					8:145726127-145727040			ARHGAP39;C8orf82;C8orf82	ENST00000377307.2;ENST00000313465.5;ENST00000524821.1	3'UTR;TSS1500;TSS1500	ARHGAP39;C8orf82;C8orf82;C8orf82	ENST00000377307.2;ENST00000527462.1;ENST00000313465.5;ENST00000524821.1	3'UTR;TSS1500;TSS1500;TSS1500			chr8:145721049-145756539	6	chr8:145755241-145756584	6		TRUE		FALSE	chr8	144530371	144530373	+	1.11164	0.69144	3.50558	0.000735112	0.0331527	-0.596712
cg11581472	chr2	172667251	-	cg11581472	NA	NA	NA	NA	NA	NA		OpenSea	Body;Body											SLC25A12;SLC25A12	ENST00000494892.1;ENST00000263812.4	TSS1500;3'UTR										FALSE	chr2	171810740	171810742	+	1.00206	1.84203	3.50335	0.000740481	0.0332779	-0.603191
cg11012412	chr5	77147141	-	cg11012412	NA	NA	NA	NA	NA	NA	chr5:77146998-77147785	Island				RDMR		5:77182134-77183669	5:77147019-77147295	Unclassified_Cell_type_specific	TBCA	ENST00000522370.1	5'UTR	TBCA	ENST00000522370.1	5'UTR	chr5:77147005-77148090	3						TRUE		FALSE	chr5	77851316	77851318	+	1.91661	0.179839	3.46673	0.000834364	0.0350929	-0.709404
cg00452882	chr16	67687119	+	cg00452882	NA	NA	NA	NA	NA	NA	chr16:67686860-67687674	Island	Body					16:66244165-66245361	16:67686932-67687633	Unclassified_Cell_type_specific							chr16:67685405-67687235	3						TRUE		FALSE	chr16	67653215	67653217	-	1.30344	2.66934	3.46317	0.000844051	0.0352719	-0.719668
cg02024240	chr5	159669974	-	cg02024240	NA	NA	NA	NA	NA	NA		OpenSea																			chr5:159669499-159670624	6				FALSE	chr5	160242966	160242968	+	-1.8287	2.68844	-3.45714	0.000860733	0.0356109	-0.737069
cg16915863	chr12	54523294	+	cg16915863	NA	NA	NA	NA	NA	NA	chr12:54519768-54520457	S_Shelf	Body						12:54523215-54523387	Unclassified_Cell_type_specific	RP11-834C11.4	ENST00000508564.1	5'UTR	RP11-834C11.4	ENST00000508564.1	5'UTR	chr12:54523045-54523715	3						TRUE		FALSE	chr12	54129509	54129511	-	1.05067	1.85332	3.45662	0.000862181	0.0356474	-0.738563
cg00413089	chr7	158750985	-	cg00413089	rs4146416	0.198983	NA	NA	NA	NA	chr7:158750984-158751210	Island						7:158442967-158443962	7:158750590-158751377	Unclassified_Cell_type_specific							chr7:158750585-158751335	3						TRUE		FALSE	chr7	158958293	158958295	+	-1.24156	-1.35006	-3.45573	0.000864688	0.0357153	-0.741145
cg00802903	chr7	155592263	-	cg00802903	NA	NA	NA	NA	NA	NA	chr7:155595692-155599414	N_Shelf						7:155284999-155285407									chr7:155592185-155592555	3						TRUE		FALSE	chr7	155799568	155799570	+	1.00956	1.20979	3.45118	0.000877514	0.0359779	-0.754234
cg25434864	chr8	83353753	-	cg25434864	rs1842625	0.386638	NA	NA	NA	NA		OpenSea						8:83516081-83516528																TRUE		FALSE	chr8	82441517	82441519	+	-1.21821	1.91849	-3.44687	0.000889856	0.0362297	-0.766647
cg22753661	chr15	79092743	-	cg22753661	rs78118096	0.364679	NA	NA	NA	NA	chr15:79092538-79092887	Island	Body					15:76879424-76880073			ADAMTS7	ENST00000566303.1	3'UTR	ADAMTS7;ADAMTS7;ADAMTS7;ADAMTS7	ENST00000565793.1;ENST00000566303.1;ENST00000565793.1;ENST00000568712.1	1stExon;3'UTR;3'UTR;3'UTR								TRUE		FALSE	chr15	78800400	78800402	+	1.4484	2.93068	3.43742	0.000917476	0.0367306	-0.793809
cg23250574	chr6	28661310	+	cg23250574	NA	NA	NA	NA	NA	NA		OpenSea						6:28769178-28769334																TRUE		FALSE	chr6	28693532	28693534	-	1.01772	-1.74546	3.42797	0.000945913	0.0372537	-0.820926
cg06223162	chr1	101003688	+	cg06223162	NA	NA	NA	NA	NA	NA	chr1:101004471-101005885	N_Shore	TSS200						1:101003636-101003806	Unclassified_Cell_type_specific	GPR88	ENST00000315033.4	TSS200	GPR88	ENST00000315033.4	TSS200	chr1:101003645-101004135	3						TRUE		FALSE	chr1	100538131	100538133	-	1.92509	0.0867639	3.42667	0.000949888	0.0373189	-0.82465
cg05927610	chr9	115821053	+	cg05927610	NA	NA	NA	NA	NA	NA	chr9:115822071-115823416	N_Shore															chr9:115820905-115821235	3								FALSE	chr9	113058772	113058774	-	1.2281	-0.620921	3.42085	0.000967867	0.0376433	-0.841303
cg14659346	chr2	233246431	+	cg14659346	NA	NA	NA	NA	NA	NA	chr2:233245999-233246448	Island	Body					2:232954225-232954711			AC068134.8;AC068134.8	ENST00000439072.1;ENST00000441266.1	TSS1500;TSS200	AC068134.8;ALPP;AC068134.8	ENST00000439072.1;ENST00000485563.1;ENST00000441266.1	TSS1500;5'UTR;TSS200	chr2:233245805-233247310	3						TRUE		FALSE	chr2	232381720	232381722	-	1.18224	-1.49328	3.41852	0.000975158	0.0377902	-0.847966
cg16088539	chr6	44044443	-	cg16088539	NA	NA	NA	NA	NA	NA	chr6:44041014-44041468	S_Shelf			chr6:44044328-44044328		TRUE	6:44152289-44152472	6:44044168-44044586	Unclassified_Cell_type_specific	RP5-1120P11.3	ENST00000455005.1	5'UTR	RP5-1120P11.3	ENST00000455005.1	5'UTR	chr6:44044240-44044975	3						TRUE		FALSE	chr6	44076705	44076707	+	1.00332	-4.84859	3.41379	0.000990099	0.0380273	-0.861468
cg02626129	chr13	31480646	-	cg02626129	NA	NA	NA	NA	NA	NA	chr13:31480272-31481105	Island	1stExon;5'UTR				TRUE	13:30378304-30379058			C13orf33;C13orf33	ENST00000380482.4;ENST00000380482.4	5'UTR;1stExon	C13orf33;C13orf33;C13orf33	ENST00000380482.4;ENST00000380482.4;ENST00000428944.1	5'UTR;1stExon;TSS200	chr13:31480565-31480875	3						TRUE		FALSE	chr13	30906508	30906510	+	1.14864	-4.1993	3.409	0.00100549	0.0382867	-0.875158
cg12273319	chr19	50861262	+	cg12273319	NA	NA	NA	NA	NA	NA	chr19:50860846-50861263	Island			chr19:50860908-50860908			19:55552400-55553094	19:50860334-50861418	Promoter_Associated	NR1H2	ENST00000542413.1	5'UTR	NR1H2	ENST00000542413.1	5'UTR	chr19:50861065-50861415	3						TRUE		FALSE	chr19	50358004	50358006	-	-1.29503	-1.33501	-3.38617	0.00108188	0.0395849	-0.94014
cg25113513	chr10	99644000	+	cg25113513	NA	NA	NA	NA	NA	NA		OpenSea	Body;Body								CRTAC1;CRTAC1	ENST00000468549.1;ENST00000468549.1	3'UTR;1stExon	CRTAC1;CRTAC1;CRTAC1	ENST00000468549.1;ENST00000468549.1;ENST00000436034.1	3'UTR;1stExon;TSS200	chr10:99643965-99644135	3								FALSE	chr10	97884242	97884244	-	1.24975	2.16983	3.38498	0.001086	0.0396626	-0.943512
cg07612827	chr19	7005180	-	cg07612827	NA	NA	NA	NA	NA	NA		OpenSea	Body					19:6956180-6956479									chr19:7005085-7005535	3						TRUE		FALSE	chr19	7005168	7005170	+	-1.00482	1.82208	-3.38257	0.00109443	0.0398108	-0.950364
cg10190863	chr5	139077047	+	cg10190863	rs11749944	0.379279	NA	NA	NA	NA	chr5:139076542-139077179	Island						5:139056727-139057292	5:139076721-139077981	Unclassified	CTB-35F21.1	ENST00000515296.1	5'UTR	CTB-35F21.1	ENST00000515296.1	5'UTR	chr5:139075885-139077735	3						TRUE		FALSE	chr5	139697461	139697463	-	1.01541	-4.69012	3.37683	0.00111468	0.0401797	-0.966624
cg00083206	chr6	110721305	-	cg00083206	NA	NA	NA	NA	NA	NA	chr6:110721059-110721630	Island	Body;Body					6:110827422-110828273						DDO	ENST00000479373.1	3'UTR	chr6:110720585-110721315	3						TRUE		FALSE	chr6	110400101	110400103	+	1.28342	1.33975	3.36834	0.00114529	0.0407415	-0.990646
cg25417842	chr7	150822987	+	cg25417842	NA	NA	NA	NA	NA	NA	chr7:150822654-150823387	Island	Body					7:150453598-150454416	7:150822381-150823186	Gene_Associated	AGAP3	ENST00000397232.1	5'UTR	AGAP3;AGAP3	ENST00000397232.1;ENST00000485904.1	5'UTR;5'UTR	chr7:150821365-150823215	3						TRUE		FALSE	chr7	151125899	151125901	-	1.21622	3.23994	3.36481	0.00115828	0.0409139	-1.00065
cg07752120	chr5	70746259	-	cg07752120	NA	NA	NA	NA	NA	NA		OpenSea						5:70781999-70782123									chr5:70746160-70746535	3						TRUE		FALSE	chr5	71450431	71450433	+	-1.21727	1.49586	-3.35187	0.001207	0.0417182	-1.03715
cg02390813	chr16	75563489	+	cg02390813	NA	NA	NA	NA	NA	NA	chr16:75563113-75564112	Island	Body					16:74120585-74121613			RP11-77K12.7	ENST00000460606.1	3'UTR	RP11-77K12.7	ENST00000460606.1	3'UTR			chr16:75562793-75563843	3				TRUE		FALSE	chr16	75529590	75529592	-	1.17776	4.50183	3.34706	0.0012256	0.0420237	-1.05071
cg21973163	chr5	7411382	-	cg21973163	NA	NA	NA	NA	NA	NA		OpenSea	Body								ADCY2	ENST00000382532.2	5'UTR	ADCY2	ENST00000382532.2	5'UTR	chr5:7411280-7411555	3								FALSE	chr5	7411268	7411270	+	-1.37167	1.99802	-3.33035	0.00129232	0.0430308	-1.09765
cg16293892	chr5	77142620	-	cg16293892	NA	NA	NA	NA	NA	NA	chr5:77140542-77140914	S_Shore					TRUE	5:77178225-77178494			TBCA	ENST00000522370.1	5'UTR	TBCA	ENST00000522370.1	5'UTR	chr5:77142580-77142955	3						TRUE		FALSE	chr5	77846795	77846797	+	1.65626	0.934807	3.3147	0.00135785	0.044083	-1.14144
cg01418086	chr10	28791293	-	cg01418086	rs3740000	0.102589	NA	NA	NA	NA		OpenSea															chr10:28791165-28791355	3								FALSE	chr10	28502363	28502365	+	-1.04369	1.54718	-3.31309	0.00136477	0.0441825	-1.14593
cg13143330	chr14	106146477	+	cg13143330	NA	NA	NA	NA	NA	NA	chr14:106145948-106146803	Island						14:105216994-105218397									chr14:106146265-106146495	3						TRUE		FALSE	chr14	105680139	105680141	-	-1.37921	-3.25113	-3.30714	0.00139065	0.0445849	-1.16255
cg08692937	chr1	200860499	+	cg08692937	NA	NA	NA	NA	NA	NA	chr1:200860076-200860576	Island	TSS200	high-CpG:199126743-199127316			TRUE	1:199126716-199127506	1:200859855-200860873	Promoter_Associated	C1orf106;C1orf106	ENST00000367342.4;ENST00000367342.4	5'UTR;1stExon	C1orf106;C1orf106;C1orf106;C1orf106;C1orf106;C1orf106	ENST00000532631.1;ENST00000532631.1;ENST00000451872.2;ENST00000451872.2;ENST00000367342.4;ENST00000367342.4	1stExon;5'UTR;1stExon;5'UTR;5'UTR;1stExon	chr1:200859980-200860915	3								FALSE	chr1	200891370	200891372	-	1.41141	-4.02108	3.30408	0.00140412	0.0447569	-1.17108
cg24082121	chr5	672872	+	cg24082121	rs116836284	0.010879	NA	NA	NA	NA		OpenSea	Body		chr5:672861-672861	RDMR	TRUE	5:725845-725911	5:671409-673720	Unclassified									chr5:668437-691773	6	chr5:668596-678208	6		TRUE		FALSE	chr5	672756	672758	-	-1.00119	-0.113898	-3.30134	0.0014163	0.0449542	-1.17872
ch.8.842844F	chr8	35478712	+	ch.8.842844F	NA	NA	NA	NA	NA	NA		OpenSea	Body																					TRUE		FALSE	chr8	35621193	35621194	-	-1.00172	-4.63937	-3.29901	0.00142674	0.0450737	-1.18521
cg12607413	chr11	66062536	-	cg12607413	NA	NA	NA	NA	NA	NA	chr11:66061831-66063092	Island	Body					11:65818439-65819595									chr11:66062185-66062595	3						TRUE		FALSE	chr11	66295064	66295066	+	1.25488	2.65696	3.28248	0.00150283	0.0460317	-1.23115
cg04805181	chr15	66914759	+	cg04805181	NA	NA	NA	NA	NA	NA	chr15:66914241-66914884	Island					TRUE	15:64701343-64701824									chr15:66913725-66914835	3						TRUE		FALSE	chr15	66622420	66622422	-	1.12927	-2.74863	3.27714	0.0015282	0.0464455	-1.24595
cg12744031	chr7	158751184	+	cg12744031	NA	NA	NA	NA	NA	NA	chr7:158750984-158751210	Island						7:158442967-158443962	7:158750590-158751377	Unclassified_Cell_type_specific							chr7:158750585-158751335	3						TRUE		FALSE	chr7	158958492	158958494	-	-1.6661	-2.129	-3.27529	0.00153709	0.046593	-1.25107
cg15203566	chr5	115697446	+	cg15203566	NA	NA	NA	NA	NA	NA	chr5:115697134-115697589	Island					TRUE	5:115725034-115725473			COMMD10	ENST00000503424.1	5'UTR	COMMD10	ENST00000503424.1	5'UTR	chr5:115697105-115697690	3						TRUE		FALSE	chr5	116361748	116361750	-	1.12474	3.35518	3.26788	0.00157317	0.0470835	-1.27158
cg26116556	chr6	150954381	-	cg26116556	NA	NA	NA	NA	NA	NA		OpenSea	5'UTR						6:150954255-150954502	Unclassified_Cell_type_specific	PLEKHG1	ENST00000367328.1	5'UTR	PLEKHG1;PLEKHG1	ENST00000367328.1;ENST00000367326.1	5'UTR;5'UTR	chr6:150954245-150954515	3								FALSE	chr6	150633244	150633246	+	-1.74653	-2.32002	-3.23991	0.00171663	0.0490559	-1.34863
cg19369780	chr11	1578502	-	cg19369780	NA	NA	NA	NA	NA	NA	chr11:1577705-1579091	Island	Body;Body					11:1534294-1535667	11:1578416-1578878	Unclassified_Cell_type_specific							chr11:1577885-1578515	3						TRUE		FALSE	chr11	1557271	1557273	+	1.03367	2.29701	3.2378	0.00172793	0.0491874	-1.35442
cg19196401	chr6	110721138	-	cg19196401	rs6907660	0.430403	NA	NA	NA	NA	chr6:110721059-110721630	Island	Body;Body				TRUE	6:110827422-110828273						DDO	ENST00000479373.1	3'UTR	chr6:110720585-110721315	3						TRUE		FALSE	chr6	110399934	110399936	+	1.476	-0.261908	3.2345	0.00174577	0.0493939	-1.36349
cg17035899	chr4	675264	+	cg17035899	NA	NA	NA	NA	NA	NA	chr4:674843-676091	Island	Body					4:664566-666047						MYL5;MYL5;MYL5	ENST00000513662.1;ENST00000503300.1;ENST00000503612.1	3'UTR;3'UTR;5'UTR	chr4:675085-675410	3						TRUE		FALSE	chr4	681474	681476	-	-1.75728	-3.93303	-3.22639	0.0017903	0.0498931	-1.38571

## Sheet: chrX_XXvs46,XY
	chr	pos	strand	Name	Probe_rs	Probe_maf	CpG_rs	CpG_maf	SBE_rs	SBE_maf	Islands_Name	Relation_to_Island	UCSC_RefGene_Group	Phantom4_Enhancers	Phantom5_Enhancers	DMR	X450k_Enhancer	HMM_Island	Regulatory_Feature_Name	Regulatory_Feature_Group	GencodeBasicV12_NAME	GencodeBasicV12_Accession	GencodeBasicV12_Group	GencodeCompV12_NAME	GencodeCompV12_Accession	GencodeCompV12_Group	DNase_Hypersensitivity_NAME	DNase_Hypersensitivity_Evidence_Count	OpenChromatin_NAME	OpenChromatin_Evidence_Count	TFBS_NAME	TFBS_Evidence_Count	Methyl27_Loci	Methyl450_Loci	Random_Loci	MFG_Change_Flagged	CHR_hg38	Start_hg38	End_hg38	Strand_hg38	logFC	AveExpr	t	P.Value	adj.P.Val	B
cg27069132	chrX	135991543	+	cg27069132	NA	NA	NA	NA	NA	NA	chrX:135991412-135991928	Island		high-CpG:135819147-135819298				X:135818962-135819758	X:135991143-135992723	Promoter_Associated	RP11-308D16.4	ENST00000424306.1	TSS200	RP11-308D16.4;RP11-308D16.4	ENST00000424306.1;ENST00000431464.1	TSS200;TSS200	chrX:135991165-135992115	3						TRUE		FALSE	chrX	136909383	136909385	-	6.57632	-1.90097	96.3278	5.26583e-87	8.66545e-83	186.02
cg27123903	chrX	153672721	-	cg27123903	NA	NA	NA	NA	NA	NA	chrX:153672274-153673020	Island	Body	high-CpG:153325643-153325988				X:153325469-153326199	X:153671977-153672970	Promoter_Associated_Cell_type_specific				FAM50A;FAM50A;FAM50A;FAM50A	ENST00000490480.1;ENST00000464419.1;ENST00000481619.1;ENST00000158526.9	TSS1500;5'UTR;5'UTR;TSS200	chrX:153672600-153673835	3						TRUE		FALSE	chrX	154444373	154444375	+	6.11351	-1.9799	94.4654	2.62684e-86	2.16136e-82	184.559
cg06834235	chrX	48334621	+	cg06834235	NA	NA	NA	NA	NA	NA	chrX:48334229-48335036	Island	5'UTR;1stExon;5'UTR;1stExon	high-CpG:48219344-48219670				X:48219174-48219955	X:48333937-48335021	Promoter_Associated_Cell_type_specific	FTSJ1;FTSJ1;FTSJ1;FTSJ1	ENST00000019019.2;ENST00000019019.2;ENST00000396894.4;ENST00000396894.4	1stExon;5'UTR;1stExon;5'UTR	FTSJ1;FTSJ1;FTSJ1;FTSJ1;FTSJ1;FTSJ1;FTSJ1;FTSJ1;FTSJ1;FTSJ1;FTSJ1	ENST00000487353.1;ENST00000492562.1;ENST00000492562.1;ENST00000019019.2;ENST00000019019.2;ENST00000396894.4;ENST00000396894.4;ENST00000485486.1;ENST00000485486.1;ENST00000473235.1;ENST00000473235.1	TSS200;1stExon;5'UTR;1stExon;5'UTR;1stExon;5'UTR;1stExon;5'UTR;1stExon;5'UTR	chrX:48334065-48334675	3						TRUE		FALSE	chrX	48476232	48476234	-	6.44179	-1.84385	91.1311	5.05249e-85	2.77146e-81	181.855
cg07628886	chrX	129305703	-	cg07628886	NA	NA	NA	NA	NA	NA	chrX:129304946-129306427	Island	TSS200	high-CpG:129132865-129133706		DMR		X:129132688-129134098			RAB33A;RAB33A	ENST00000257017.4;ENST00000257017.4	5'UTR;1stExon	RAB33A;RAB33A	ENST00000257017.4;ENST00000257017.4	5'UTR;1stExon	chrX:129304840-129306050	3								FALSE	chrX	130171728	130171730	+	6.34508	-1.90745	84.4248	2.70245e-82	1.11179e-78	176.053
cg27207144	chrX	153626500	+	cg27207144	NA	NA	NA	NA	NA	NA	chrX:153626095-153627324	Island	TSS200;TSS200					X:153278915-153280518	X:153625687-153628207	Promoter_Associated	RPL10;RPL10;RPL10;RPL10;RPL10	ENST00000344746.4;ENST00000369817.2;ENST00000406022.2;ENST00000479366.1;ENST00000424325.2	TSS1500;5'UTR;TSS1500;5'UTR;TSS200	RPL10;RPL10;RPL10;RPL10;RPL10;RPL10;RPL10;RPL10;RPL10;RPL10;RPL10;RPL10;RPL10;RPL10	ENST00000474786.1;ENST00000436473.1;ENST00000344746.4;ENST00000489200.1;ENST00000458500.1;ENST00000485196.1;ENST00000482732.1;ENST00000492572.1;ENST00000467168.1;ENST00000369817.2;ENST00000406022.2;ENST00000479366.1;ENST00000451365.1;ENST00000424325.2	5'UTR;TSS1500;TSS1500;TSS1500;TSS1500;TSS1500;TSS1500;TSS1500;TSS1500;5'UTR;TSS1500;5'UTR;TSS1500;TSS200	chrX:153626425-153626730	3						TRUE		FALSE	chrX	154398158	154398160	-	5.8773	-2.01249	83.352	7.72307e-82	2.54182e-78	175.076
cg12166502	chrX	23761331	+	cg12166502	NA	NA	NA	NA	NA	NA	chrX:23761070-23761610	Island	5'UTR;1stExon;5'UTR;1stExon					X:23670956-23671531	X:23760798-23761743	Promoter_Associated	ACOT9;ACOT9;ACOT9;ACOT9;ACOT9;ACOT9;ACOT9	ENST00000492081.1;ENST00000379303.5;ENST00000336430.7;ENST00000379303.5;ENST00000336430.7;ENST00000492081.1;ENST00000379295.1	1stExon;1stExon;1stExon;5'UTR;5'UTR;5'UTR;5'UTR	ACOT9;ACOT9;ACOT9;ACOT9;ACOT9;ACOT9;ACOT9;ACOT9;ACOT9	ENST00000492081.1;ENST00000379303.5;ENST00000336430.7;ENST00000494361.1;ENST00000379303.5;ENST00000336430.7;ENST00000494361.1;ENST00000492081.1;ENST00000379295.1	1stExon;1stExon;1stExon;1stExon;5'UTR;5'UTR;5'UTR;5'UTR;5'UTR			chrX:23760090-23761843	6	chrX:23759523-23762264	6		TRUE		FALSE	chrX	23743213	23743215	-	6.02011	-2.10683	79.5878	3.42319e-80	9.38867e-77	171.532
cg13688687	chrX	108976742	+	cg13688687	NA	NA	NA	NA	NA	NA	chrX:108976162-108976894	Island	TSS200;TSS200	high-CpG:108863073-108863450				X:108862410-108863583	X:108975662-108977009	Promoter_Associated	AL138968.1;ACSL4;AL138968.1;ACSL4;ACSL4;ACSL4	ENST00000543012.1;ENST00000340800.2;ENST00000543012.1;ENST00000348502.6;ENST00000504383.1;ENST00000469796.2	1stExon;TSS200;3'UTR;TSS200;TSS1500;TSS1500	AL138968.1;ACSL4;ACSL4;AL138968.1;ACSL4;ACSL4;ACSL4;ACSL4;ACSL4	ENST00000543012.1;ENST00000502391.1;ENST00000340800.2;ENST00000543012.1;ENST00000348502.6;ENST00000504980.1;ENST00000469857.1;ENST00000504383.1;ENST00000469796.2	1stExon;TSS200;TSS200;3'UTR;TSS200;TSS1500;TSS1500;TSS1500;TSS1500	chrX:108976405-108976870	3								FALSE	chrX	109733512	109733514	-	6.30178	-1.87993	78.74	8.23728e-80	1.93647e-76	170.708
cg05958126	chrX	19533458	-	cg05958126	NA	NA	NA	NA	NA	NA	chrX:19533003-19533551	Island	TSS200					X:19442925-19443682	X:19532666-19533897	Unclassified_Cell_type_specific	MAP3K15	ENST00000338883.4	TSS200	MAP3K15	ENST00000338883.4	TSS200	chrX:19532885-19533835	3						TRUE		FALSE	chrX	19515339	19515341	+	6.12797	-1.96998	78.4839	1.07586e-79	2.21305e-76	170.457
cg08784874	chrX	119695210	+	cg08784874	rs151069187	0.043531	NA	NA	NA	NA	chrX:119694943-119695228	Island	Body;TSS1500					X:119578972-119579561	X:119694489-119695993	Promoter_Associated	CUL4B	ENST00000371322.5	TSS1500	CUL4B;CUL4B;CUL4B	ENST00000371323.2;ENST00000371322.5;ENST00000467641.1	TSS1500;TSS1500;TSS200	chrX:119694645-119695575	3						TRUE		FALSE	chrX	120561354	120561356	-	5.97881	-1.993	77.9422	1.8981e-79	3.47057e-76	169.923
cg14513804	chrX	129040123	-	cg14513804	rs5976948	0.074834	NA	NA	NA	NA	chrX:129039750-129040152	Island	1stExon;5'UTR;1stExon;5'UTR	high-CpG:128867757-128867861				X:128867377-128868032	X:129039695-129040199	Promoter_Associated_Cell_type_specific	UTP14A;UTP14A;UTP14A;UTP14A;RP4-537K23.4	ENST00000394422.3;ENST00000371051.5;ENST00000425117.2;ENST00000425117.2;ENST00000432062.1	TSS200;TSS200;5'UTR;1stExon;3'UTR	UTP14A;UTP14A;UTP14A;UTP14A;RP4-537K23.4	ENST00000394422.3;ENST00000371051.5;ENST00000425117.2;ENST00000425117.2;ENST00000432062.1	TSS200;TSS200;5'UTR;1stExon;3'UTR	chrX:129039900-129040175	3						TRUE		FALSE	chrX	129906146	129906148	+	6.29625	-1.85841	75.3975	2.87885e-78	4.73743e-75	167.359
cg23543766	chrX	129091396	+	cg23543766	NA	NA	NA	NA	NA	NA	chrX:129091066-129091628	Island						X:128918433-128919470	X:129090914-129091785	Unclassified	RP4-537K23.4	ENST00000432062.1	3'UTR	RP4-537K23.4	ENST00000432062.1	3'UTR	chrX:129091125-129091795	3						TRUE		FALSE	chrX	129957419	129957421	-	5.74739	-2.00513	75.2133	3.51726e-78	5.26181e-75	167.17
cg10201390	chrX	37706936	-	cg10201390	NA	NA	NA	NA	NA	NA	chrX:37706295-37706972	Island	TSS200					X:37591303-37591888	X:37706331-37707209	Promoter_Associated	DYNLT3;DYNLT3;DYNLT3	ENST00000378581.3;ENST00000432389.2;ENST00000378578.4	TSS200;TSS1500;TSS200	DYNLT3;DYNLT3;DYNLT3	ENST00000378581.3;ENST00000432389.2;ENST00000378578.4	TSS200;TSS1500;TSS200	chrX:37706720-37707150	3						TRUE		FALSE	chrX	37847682	37847684	+	5.98505	-1.92409	74.5728	7.08395e-78	9.71446e-75	166.508
cg24832428	chrX	135849827	+	cg24832428	NA	NA	NA	NA	NA	NA	chrX:135849030-135850178	Island	Body	high-CpG:135677137-135677647		DMR		X:135676746-135677835	X:135848915-135850399	Unclassified_Cell_type_specific	ARHGEF6;ARHGEF6;ARHGEF6;ARHGEF6	ENST00000370620.1;ENST00000535227.1;ENST00000370622.1;ENST00000535736.1	TSS1500;TSS1500;5'UTR;5'UTR	ARHGEF6;ARHGEF6;ARHGEF6;ARHGEF6	ENST00000370620.1;ENST00000535227.1;ENST00000370622.1;ENST00000535736.1	TSS1500;TSS1500;5'UTR;5'UTR	chrX:135849325-135850095	3						TRUE		FALSE	chrX	136767667	136767669	-	6.1439	-2.05547	74.2201	1.04421e-77	1.3218e-74	166.141
cg17399684	chrX	47510170	+	cg17399684	NA	NA	NA	NA	NA	NA	chrX:47509592-47510508	Island	TSS200;TSS200					X:47394289-47395452	X:47509323-47510675	Unclassified	ELK1;ELK1;ELK1	ENST00000376983.3;ENST00000343894.4;ENST00000247161.3	TSS200;TSS200;TSS1500	ELK1;ELK1;ELK1	ENST00000376983.3;ENST00000343894.4;ENST00000247161.3	TSS200;TSS200;TSS1500	chrX:47509945-47510515	3						TRUE		FALSE	chrX	47650770	47650772	-	6.30249	-1.64471	73.6443	1.975e-77	2.32147e-74	165.537
cg19415339	chrX	53713491	+	cg19415339	NA	NA	NA	NA	NA	NA	chrX:53713068-53713794	Island	5'UTR	high-CpG:53729987-53730437				X:53729809-53730611	X:53712977-53713972	Promoter_Associated_Cell_type_specific	HUWE1	ENST00000262854.6	5'UTR	HUWE1	ENST00000262854.6	5'UTR	chrX:53713140-53713515	3						TRUE		FALSE	chrX	53686545	53686547	-	5.60215	-1.93741	72.7675	5.26174e-77	5.77247e-74	164.607
cg07301957	chrX	129040087	+	cg07301957	rs5976948	0.074834	NA	NA	NA	NA	chrX:129039750-129040152	Island	TSS200;TSS200	high-CpG:128867757-128867861				X:128867377-128868032	X:129039695-129040199	Promoter_Associated_Cell_type_specific	UTP14A;UTP14A;UTP14A;RP4-537K23.4	ENST00000425117.2;ENST00000394422.3;ENST00000371051.5;ENST00000432062.1	TSS200;TSS200;TSS200;3'UTR	UTP14A;UTP14A;UTP14A;RP4-537K23.4	ENST00000425117.2;ENST00000394422.3;ENST00000371051.5;ENST00000432062.1	TSS200;TSS200;TSS200;3'UTR	chrX:129039900-129040175	3								FALSE	chrX	129906110	129906112	-	6.26798	-2.01495	70.6613	5.80774e-76	5.97326e-73	162.324
cg03605032	chrX	149533195	-	cg03605032	rs142074739	0.064087	NA	NA	NA	NA	chrX:149529540-149534090	Island				DMR		X:149281427-149284862			MAMLD1;MAMLD1;MAMLD1;MAMLD1	ENST00000468306.1;ENST00000445612.2;ENST00000370401.2;ENST00000432680.2	5'UTR;5'UTR;5'UTR;5'UTR	MAMLD1;MAMLD1;MAMLD1;MAMLD1	ENST00000468306.1;ENST00000445612.2;ENST00000370401.2;ENST00000432680.2	5'UTR;5'UTR;5'UTR;5'UTR	chrX:149532560-149533310	3						TRUE		FALSE	chrX	150364927	150364929	+	6.07936	-1.83833	70.4662	7.28054e-76	7.04756e-73	162.109
cg22969661	chrX	24483476	+	cg22969661	NA	NA	NA	NA	NA	NA	chrX:24483016-24483947	Island	5'UTR;1stExon;5'UTR;1stExon					X:24392942-24393868	X:24482615-24484015	Promoter_Associated_Cell_type_specific	PDK3;PDK3;PDK3	ENST00000379162.4;ENST00000379162.4;ENST00000441463.2	5'UTR;1stExon;TSS200	PDK3;PDK3;PDK3	ENST00000379162.4;ENST00000379162.4;ENST00000441463.2	5'UTR;1stExon;TSS200	chrX:24483085-24483695	3						TRUE		FALSE	chrX	24465358	24465360	-	6.18956	-1.81958	69.3775	2.59757e-75	2.28763e-72	160.896
cg11308037	chrX	153744609	+	cg11308037	rs1055847	0.176719	NA	NA	NA	NA	chrX:153744211-153744831	Island	TSS200;TSS200;TSS200;TSS200;TSS200					X:153397255-153398486	X:153743842-153744988	Promoter_Associated	FAM3A;FAM3A;FAM3A;FAM3A;FAM3A;FAM3A;FAM3A	ENST00000369643.1;ENST00000393572.1;ENST00000492763.1;ENST00000359889.5;ENST00000369641.3;ENST00000447601.2;ENST00000434658.2	TSS200;TSS200;TSS200;TSS200;TSS200;TSS200;TSS200	FAM3A;FAM3A;FAM3A;FAM3A;FAM3A;FAM3A;FAM3A;FAM3A;FAM3A;FAM3A;FAM3A;FAM3A;FAM3A;FAM3A;FAM3A;FAM3A	ENST00000440318.1;ENST00000369643.1;ENST00000497506.1;ENST00000393572.1;ENST00000421517.1;ENST00000412894.1;ENST00000442929.1;ENST00000416319.1;ENST00000426266.1;ENST00000433619.1;ENST00000449971.1;ENST00000359889.5;ENST00000457212.1;ENST00000369641.3;ENST00000447601.2;ENST00000434658.2	TSS1500;TSS200;TSS200;TSS200;TSS200;TSS200;TSS200;TSS200;TSS200;TSS200;TSS200;TSS200;TSS200;TSS200;TSS200;TSS200	chrX:153744205-153745470	3						TRUE		FALSE	chrX	154516284	154516286	-	6.38461	-1.61502	69.3633	2.64129e-75	2.28763e-72	160.88
cg10983111	chrX	49056686	-	cg10983111	NA	NA	NA	NA	NA	NA	chrX:49056348-49056887	Island	TSS200	high-CpG:48943582-48943671				X:48943293-48943824	X:49056264-49057300	Promoter_Associated	SYP-AS1;SYP;SYP;SYP;SYP	ENST00000433499.1;ENST00000263233.4;ENST00000263233.4;ENST00000538567.1;ENST00000479808.1	5'UTR;1stExon;5'UTR;TSS200;TSS200	SYP-AS1;SYP;SYP;SYP;SYP;SYP;SYP	ENST00000433499.1;ENST00000263233.4;ENST00000472598.1;ENST00000263233.4;ENST00000538567.1;ENST00000494396.1;ENST00000479808.1	5'UTR;1stExon;TSS200;5'UTR;TSS200;TSS200;TSS200	chrX:49056540-49057295	3						TRUE		FALSE	chrX	49200226	49200228	+	6.21956	-2.03507	68.9728	4.18849e-75	3.44629e-72	160.44
cg01282008	chrX	130839061	-	cg01282008	NA	NA	NA	NA	NA	NA		OpenSea	Body					X:130666257-130666750	X:130838093-130839712	Gene_Associated	RP11-453F18__B.1	ENST00000427391.1	3'UTR	RP11-453F18__B.1	ENST00000427391.1	3'UTR	chrX:130838965-130839255	3								FALSE	chrX	131705032	131705034	+	-3.89364	1.00299	-68.8597	4.78929e-75	3.75298e-72	160.312
cg26565914	chrX	133683984	-	cg26565914	NA	NA	NA	NA	NA	NA	chrX:133683174-133685463	Island	TSS200					X:133510997-133511914	X:133683289-133685255	Unclassified_Cell_type_specific	AC004383.5	ENST00000434384.1	TSS200	AC004383.5	ENST00000434384.1	TSS200	chrX:133683540-133684695	3								FALSE	chrX	134549953	134549955	+	5.79564	-1.31311	68.5704	6.75355e-75	5.05165e-72	159.984
cg15734257	chrX	23801304	-	cg15734257	NA	NA	NA	NA	NA	NA	chrX:23801055-23801724	Island	5'UTR;1stExon;Body	high-CpG:23711205-23711353				X:23710958-23711645	X:23800826-23801642	Promoter_Associated_Cell_type_specific	SAT1;RP13-314C10.5;SAT1;SAT1;SAT1	ENST00000489394.1;ENST00000366134.2;ENST00000342463.6;ENST00000379251.3;ENST00000379251.3	TSS200;TSS1500;5'UTR;5'UTR;1stExon	SAT1;SAT1;SAT1;RP13-314C10.5;SAT1;SAT1;SAT1	ENST00000487713.1;ENST00000489394.1;ENST00000463236.1;ENST00000366134.2;ENST00000342463.6;ENST00000379251.3;ENST00000379251.3	TSS1500;TSS200;TSS200;TSS1500;5'UTR;5'UTR;1stExon	chrX:23801080-23801430	3								FALSE	chrX	23783186	23783188	+	6.34595	-1.66359	68.3703	8.5727e-75	6.13358e-72	159.756
cg18989810	chrX	152907969	+	cg18989810	NA	NA	NA	NA	NA	NA	chrX:152907595-152908323	Island	1stExon;5'UTR	high-CpG:152560546-152561173		DMR		X:152560732-152561920	X:152907827-152909266	Unclassified_Cell_type_specific	DUSP9;DUSP9;DUSP9	ENST00000370167.4;ENST00000477033.1;ENST00000477033.1	TSS200;1stExon;5'UTR	DUSP9;DUSP9;DUSP9;DUSP9	ENST00000433144.1;ENST00000370167.4;ENST00000477033.1;ENST00000477033.1	TSS1500;TSS200;1stExon;5'UTR	chrX:152907165-152908075	3						TRUE		FALSE	chrX	153642514	153642516	-	5.8927	-1.86068	67.8189	1.66016e-74	1.13832e-71	159.123
cg17376045	chrX	54556668	+	cg17376045	NA	NA	NA	NA	NA	NA	chrX:54556428-54556959	Island	1stExon;5'UTR	high-CpG:54573345-54573482				X:54573090-54573835	X:54555877-54557517	NonGene_Associated	GNL3L;GNL3L;GNL3L;GNL3L	ENST00000360845.2;ENST00000489691.1;ENST00000336470.4;ENST00000336470.4	TSS200;TSS200;1stExon;5'UTR	GNL3L;GNL3L;GNL3L;GNL3L	ENST00000360845.2;ENST00000489691.1;ENST00000336470.4;ENST00000336470.4	TSS200;TSS200;1stExon;5'UTR	chrX:54555965-54556975	3						TRUE		FALSE	chrX	54530234	54530236	-	5.94721	-2.10249	67.5689	2.2441e-74	1.47716e-71	158.835
cg24156746	chrX	153775711	+	cg24156746	rs187927063	0.03023	NA	NA	NA	NA	chrX:153774893-153776136	Island	1stExon;5'UTR;1stExon;1stExon;TSS1500;Body;5'UTR;5'UTR;TSS1500	high-CpG:153428196-153429004				X:153428021-153429369	X:153774668-153776602	Promoter_Associated	IKBKG;G6PD;G6PD;IKBKG;G6PD;IKBKG;IKBKG;IKBKG;IKBKG;IKBKG;IKBKG;G6PD;G6PD	ENST00000369607.1;ENST00000369620.2;ENST00000497281.1;ENST00000369601.3;ENST00000291567.5;ENST00000369606.4;ENST00000369606.4;ENST00000263518.6;ENST00000470142.1;ENST00000455588.2;ENST00000369602.3;ENST00000393562.2;ENST00000369620.2	5'UTR;5'UTR;TSS1500;TSS1500;TSS1500;1stExon;5'UTR;TSS200;TSS200;TSS200;TSS200;TSS1500;1stExon	IKBKG;IKBKG;IKBKG;IKBKG;G6PD;G6PD;G6PD;IKBKG;G6PD;G6PD;G6PD;IKBKG;IKBKG;IKBKG;IKBKG;IKBKG;IKBKG;IKBKG;G6PD;G6PD;G6PD;IKBKG;IKBKG	ENST00000440286.1;ENST00000422680.1;ENST00000369607.1;ENST00000445622.1;ENST00000440967.1;ENST00000393564.2;ENST00000497281.1;ENST00000369601.3;ENST00000433845.1;ENST00000439227.1;ENST00000291567.5;ENST00000369606.4;ENST00000369606.4;ENST00000413620.1;ENST00000263518.6;ENST00000470142.1;ENST00000455588.2;ENST00000369602.3;ENST00000393562.2;ENST00000440967.1;ENST00000393564.2;ENST00000424839.1;ENS…	5'UTR;5'UTR;5'UTR;5'UTR;5'UTR;5'UTR;TSS1500;TSS1500;TSS1500;TSS1500;TSS1500;1stExon;5'UTR;1stExon;TSS200;TSS200;TSS200;TSS200;TSS1500;1stExon;1stExon;TSS200;5'UTR	chrX:153775405-153776655	3						TRUE		FALSE	chrX	154547495	154547497	-	5.66142	-1.89896	67.3148	3.05168e-74	1.93148e-71	158.541
cg05941375	chrX	154299737	-	cg05941375	NA	NA	NA	NA	NA	NA	chrX:154299062-154299795	Island	5'UTR;1stExon;5'UTR;TSS200;TSS200;1stExon	high-CpG:153952868-153952995				X:153952465-153953606	X:154298720-154300585	Promoter_Associated	BRCC3;BRCC3;BRCC3;MTCP1;MTCP1NB;BRCC3;BRCC3;MTCP1;BRCC3;BRCC3;MTCP1	ENST00000369459.2;ENST00000369462.1;ENST00000399042.1;ENST00000482244.1;ENST00000369484.3;ENST00000340647.4;ENST00000340647.4;ENST00000369476.3;ENST00000330045.7;ENST00000330045.7;ENST00000362018.2	TSS200;TSS200;TSS200;TSS1500;TSS200;5'UTR;1stExon;TSS1500;5'UTR;1stExon;5'UTR	BRCC3;BRCC3;BRCC3;BRCC3;BRCC3;MTCP1;MTCP1NB;BRCC3;BRCC3;MTCP1;BRCC3;BRCC3;MTCP1;MTCP1	ENST00000369459.2;ENST00000369462.1;ENST00000411985.1;ENST00000457026.2;ENST00000453705.1;ENST00000482244.1;ENST00000369484.3;ENST00000340647.4;ENST00000340647.4;ENST00000369476.3;ENST00000330045.7;ENST00000330045.7;ENST00000476116.1;ENST00000362018.2	TSS200;TSS200;TSS200;TSS200;TSS200;TSS1500;TSS200;5'UTR;1stExon;TSS1500;5'UTR;1stExon;3'UTR;5'UTR	chrX:154299285-154300075	3						TRUE		FALSE	chrX	155071461	155071463	+	5.93783	-1.6335	67.197	3.52078e-74	2.14585e-71	158.404
cg07446674	chrX	135333561	-	cg07446674	NA	NA	NA	NA	NA	NA	chrX:135332893-135333726	Island	1stExon;5'UTR	high-CpG:135161185-135161253				X:135160560-135161372	X:135332590-135334313	Promoter_Associated	MAP7D3;MAP7D3;MAP7D3	ENST00000316077.9;ENST00000316077.9;ENST00000370661.1	1stExon;5'UTR;TSS200	MAP7D3;MAP7D3;MAP7D3;MAP7D3	ENST00000316077.9;ENST00000316077.9;ENST00000370661.1;ENST00000370660.3	1stExon;5'UTR;TSS200;TSS200	chrX:135332600-135334135	3						TRUE		FALSE	chrX	136251401	136251403	+	6.74424	-1.69411	66.5808	7.46341e-74	4.38635e-71	157.684
cg22164912	chrX	54556670	+	cg22164912	NA	NA	NA	NA	NA	NA	chrX:54556428-54556959	Island	1stExon;5'UTR	high-CpG:54573345-54573482				X:54573090-54573835	X:54555877-54557517	NonGene_Associated	GNL3L;GNL3L;GNL3L;GNL3L	ENST00000360845.2;ENST00000489691.1;ENST00000336470.4;ENST00000336470.4	TSS200;TSS200;1stExon;5'UTR	GNL3L;GNL3L;GNL3L;GNL3L	ENST00000360845.2;ENST00000489691.1;ENST00000336470.4;ENST00000336470.4	TSS200;TSS200;1stExon;5'UTR	chrX:54555965-54556975	3						TRUE		FALSE	chrX	54530236	54530238	-	6.08291	-1.80152	66.438	8.89215e-74	5.04584e-71	157.516
cg25442267	chrX	153606680	-	cg25442267	NA	NA	NA	NA	NA	NA	chrX:153606334-153608237	Island	TSS1500					X:153259580-153261632	X:153606302-153606695	Unclassified_Cell_type_specific	EMD;EMD;EMD	ENST00000369842.4;ENST00000369835.3;ENST00000492448.1	TSS1500;TSS1500;TSS1500	EMD;EMD;EMD;EMD;EMD;EMD;EMD;EMD	ENST00000369842.4;ENST00000369835.3;ENST00000486738.1;ENST00000428228.1;ENST00000485261.1;ENST00000494443.1;ENST00000468294.1;ENST00000492448.1	TSS1500;TSS1500;TSS1500;TSS1500;TSS1500;TSS1500;TSS1500;TSS1500	chrX:153606460-153606835	3								FALSE	chrX	154378319	154378321	+	6.2383	-1.64875	65.9148	1.69417e-73	9.29309e-71	156.898
cg03748372	chrX	49126128	+	cg03748372	NA	NA	NA	NA	NA	NA	chrX:49125645-49127200	Island	TSS200					X:49012590-49014144	X:49125345-49126853	Promoter_Associated	PPP1R3F;PPP1R3F;PPP1R3F	ENST00000495799.1;ENST00000438316.1;ENST00000055335.6	TSS1500;TSS200;TSS200	PPP1R3F;PPP1R3F;PPP1R3F;PPP1R3F	ENST00000495799.1;ENST00000471261.1;ENST00000438316.1;ENST00000055335.6	TSS1500;TSS1500;TSS200;TSS200	chrX:49126020-49126315	3						TRUE		FALSE	chrX	49269664	49269666	-	5.4181	-1.186	65.5549	2.64723e-73	1.40525e-70	156.469
cg09406238	chrX	63615383	+	cg09406238	NA	NA	NA	NA	NA	NA	chrX:63614957-63615423	Island	TSS200					X:63531683-63532148	X:63614856-63615958	Promoter_Associated	MTMR8;MTMR8	ENST00000374852.3;ENST00000453546.1	TSS200;TSS200	MTMR8;MTMR8	ENST00000374852.3;ENST00000453546.1	TSS200;TSS200	chrX:63615105-63615490	3					TRUE	TRUE		FALSE	chrX	64395502	64395504	-	4.89761	-1.77487	65.2974	3.64838e-73	1.87618e-70	156.161
cg06266461	chrX	153719192	-	cg06266461	NA	NA	NA	NA	NA	NA	chrX:153718654-153719455	Island	TSS200;TSS200;TSS200					X:153371859-153372601	X:153718312-153719523	Promoter_Associated	SLC10A3;SLC10A3;SLC10A3	ENST00000263512.4;ENST00000369649.4;ENST00000393586.1	TSS200;TSS1500;TSS1500	SLC10A3;SLC10A3;SLC10A3;SLC10A3	ENST00000263512.4;ENST00000453912.1;ENST00000369649.4;ENST00000393586.1	TSS200;TSS200;TSS1500;TSS1500	chrX:153718965-153719270	3						TRUE		FALSE	chrX	154490852	154490854	+	6.53987	-1.92013	65.0331	5.07739e-73	2.53193e-70	155.844
cg02553463	chrX	130897388	-	cg02553463	NA	NA	NA	NA	NA	NA		OpenSea	Body						X:130896750-130898111	Gene_Associated	RP11-453F18__B.1	ENST00000427391.1	3'UTR	RP11-453F18__B.1	ENST00000427391.1	3'UTR					chrX:130896586-130898572	6				FALSE	chrX	131763359	131763361	+	-3.88859	0.832148	-64.6601	8.11246e-73	3.92643e-70	155.393
cg25427918	chrX	49687176	-	cg25427918	rs145369383	0.015719	NA	NA	NA	NA	chrX:49687027-49687993	Island	TSS200;TSS200					X:49573768-49574703	X:49686836-49687917	Promoter_Associated	CLCN5;CLCN5;CLCN5	ENST00000482218.1;ENST00000450422.3;ENST00000376091.3	TSS1500;TSS200;TSS200	CLCN5;CLCN5;CLCN5	ENST00000482218.1;ENST00000450422.3;ENST00000376091.3	TSS1500;TSS200;TSS200	chrX:49687005-49687335	3						TRUE		FALSE	chrX	49922565	49922567	+	6.22406	-1.68874	64.5701	9.08748e-73	4.27267e-70	155.284
cg25858008	chrX	71934184	-	cg25858008	NA	NA	NA	NA	NA	NA	chrX:71933681-71934265	Island	TSS200;TSS200					X:71850213-71850977	X:71934172-71934471	Unclassified	PHKA1;PHKA1;PHKA1;PHKA1	ENST00000339490.3;ENST00000373542.4;ENST00000373539.3;ENST00000373545.3	TSS200;TSS1500;TSS200;TSS200	PHKA1;PHKA1;PHKA1;PHKA1	ENST00000541944.1;ENST00000373542.4;ENST00000373539.3;ENST00000373545.3	TSS200;TSS1500;TSS200;TSS200	chrX:71933360-71934710	3						TRUE		FALSE	chrX	72714335	72714337	+	5.76748	-2.10296	64.4992	9.93806e-73	4.5428e-70	155.198
cg01878430	chrX	103411021	-	cg01878430	NA	NA	NA	NA	NA	NA	chrX:103411059-103411782	N_Shore	TSS200					X:103297516-103298551	X:103410493-103411602	Promoter_Associated	FAM199X	ENST00000493442.1	TSS1500	FAM199X	ENST00000493442.1	TSS1500	chrX:103410820-103411235	3								FALSE	chrX	104166339	104166341	+	5.88966	-1.94011	64.334	1.22469e-72	5.44689e-70	154.997
cg15002478	chrX	152990345	-	cg15002478	NA	NA	NA	NA	NA	NA	chrX:152988874-152991719	Island	TSS1500;TSS1500;TSS1500;TSS200;5'UTR;1stExon	high-CpG:152643129-152643659				X:152642116-152643793	X:152990008-152990488	Promoter_Associated	BCAP31;BCAP31;ABCD1;BCAP31;BCAP31;ABCD1;ABCD1	ENST00000426131.2;ENST00000458587.2;ENST00000370129.3;ENST00000441714.1;ENST00000345046.6;ENST00000218104.3;ENST00000218104.3	TSS1500;TSS1500;TSS1500;TSS1500;TSS200;5'UTR;1stExon	BCAP31;BCAP31;BCAP31;BCAP31;BCAP31;ABCD1;BCAP31;BCAP31;BCAP31;ABCD1;ABCD1	ENST00000430088.1;ENST00000423827.1;ENST00000426131.2;ENST00000458587.2;ENST00000416815.1;ENST00000370129.3;ENST00000441714.1;ENST00000345046.6;ENST00000429550.1;ENST00000218104.3;ENST00000218104.3	TSS1500;TSS1500;TSS1500;TSS1500;TSS1500;TSS1500;TSS1500;TSS200;TSS1500;5'UTR;1stExon	chrX:152989780-152990450	3								FALSE	chrX	153724889	153724891	+	5.634	-1.81978	63.684	2.79981e-72	1.21246e-69	154.201
cg26927606	chrX	55026807	-	cg26927606	NA	NA	NA	NA	NA	NA	chrX:55026359-55026985	Island	1stExon;5'UTR	high-CpG:55043447-55043638				X:55043087-55043710	X:55025908-55027049	Promoter_Associated_Cell_type_specific	APEX2;APEX2;APEX2	ENST00000471758.1;ENST00000374987.3;ENST00000374987.3	TSS200;5'UTR;1stExon	APEX2;APEX2;APEX2	ENST00000471758.1;ENST00000374987.3;ENST00000374987.3	TSS200;5'UTR;1stExon	chrX:55026125-55026835	3						TRUE		FALSE	chrX	55000373	55000375	+	5.64871	-1.97921	63.5684	3.24647e-72	1.36984e-69	154.059
cg02465785	chrX	30671530	-	cg02465785	NA	NA	NA	NA	NA	NA	chrX:30670739-30671869	Island	5'UTR;5'UTR;5'UTR;5'UTR;1stExon;1stExon;1stExon;1stExon	high-CpG:30581377-30581576				X:30580708-30582096	X:30670643-30672199	Promoter_Associated	GK;GK;GK;GK;GK;GK	ENST00000378945.3;ENST00000427190.1;ENST00000451432.2;ENST00000378941.3;ENST00000378943.3;ENST00000378943.3	TSS200;TSS200;TSS200;TSS200;5'UTR;1stExon	GK;GK;GK;GK;GK;GK;GK;GK	ENST00000378945.3;ENST00000427190.1;ENST00000479048.1;ENST00000487652.1;ENST00000471362.1;ENST00000378941.3;ENST00000378946.3;ENST00000378946.3	TSS200;TSS200;TSS200;TSS200;TSS200;TSS200;5'UTR;1stExon			chrX:30670071-30672638	6	chrX:30669542-30680799	6				FALSE	chrX	30653412	30653414	+	5.68279	-2.45249	63.4179	3.93734e-72	1.61982e-69	153.873
cg26342575	chrX	48937688	-	cg26342575	NA	NA	NA	NA	NA	NA	chrX:48937435-48937976	Island	TSS200;5'UTR					X:48824401-48824920	X:48937345-48937990	Promoter_Associated	WDR45;WDR45;WDR45;WDR45;WDR45;WDR45;WDR45;WDR45;WDR45	ENST00000322995.8;ENST00000473974.1;ENST00000396681.4;ENST00000553851.1;ENST00000376368.2;ENST00000485908.1;ENST00000470270.1;ENST00000376372.3;ENST00000356463.3	TSS200;TSS200;TSS200;TSS200;TSS200;TSS200;TSS200;TSS200;5'UTR	WDR45;WDR45;WDR45;WDR45;WDR45;WDR45;WDR45;WDR45;WDR45;WDR45;WDR45;WDR45;WDR45;WDR45;WDR45;WDR45;WDR45	ENST00000376357.1;ENST00000423215.2;ENST00000322995.8;ENST00000473974.1;ENST00000475880.1;ENST00000396681.4;ENST00000553851.1;ENST00000376368.2;ENST00000485908.1;ENST00000496803.1;ENST00000470270.1;ENST00000376372.3;ENST00000376357.1;ENST00000423215.2;ENST00000465382.1;ENST00000465806.1;ENST00000356463.3	3'UTR;5'UTR;TSS200;TSS200;TSS200;TSS200;TSS200;TSS200;TSS200;TSS200;TSS200;TSS200;1stExon;1stExon;TSS200;3'UTR;5'UTR	chrX:48937465-48938250	3						TRUE		FALSE	chrX	49080028	49080030	+	5.3692	-1.65752	63.3885	4.08878e-72	1.6411e-69	153.837
cg02291897	chrX	47509947	+	cg02291897	NA	NA	NA	NA	NA	NA	chrX:47509592-47510508	Island	5'UTR;1stExon;1stExon;5'UTR	high-CpG:47394883-47394968				X:47394289-47395452	X:47509323-47510675	Unclassified	ELK1;ELK1;ELK1;ELK1;ELK1;ELK1	ENST00000376983.3;ENST00000343894.4;ENST00000468956.1;ENST00000376983.3;ENST00000343894.4;ENST00000247161.3	5'UTR;5'UTR;3'UTR;1stExon;1stExon;TSS200	ELK1;ELK1;ELK1;ELK1;ELK1;ELK1;ELK1	ENST00000376983.3;ENST00000343894.4;ENST00000468956.1;ENST00000376983.3;ENST00000343894.4;ENST00000247161.3;ENST00000480157.1	5'UTR;5'UTR;3'UTR;1stExon;1stExon;TSS200;3'UTR	chrX:47509945-47510515	3						TRUE		FALSE	chrX	47650547	47650549	-	5.50389	-1.94181	63.0368	6.43069e-72	2.51961e-69	153.4
cg10315562	chrX	149533878	+	cg10315562	NA	NA	NA	NA	NA	NA	chrX:149529540-149534090	Island			chrX:149533685-149533685	DMR		X:149281427-149284862	X:149533383-149535290	Unclassified	MAMLD1;MAMLD1;MAMLD1;MAMLD1	ENST00000468306.1;ENST00000445612.2;ENST00000370401.2;ENST00000432680.2	5'UTR;5'UTR;5'UTR;5'UTR	MAMLD1;MAMLD1;MAMLD1;MAMLD1	ENST00000468306.1;ENST00000445612.2;ENST00000370401.2;ENST00000432680.2	5'UTR;5'UTR;5'UTR;5'UTR	chrX:149533580-149535175	3						TRUE		FALSE	chrX	150365610	150365612	-	6.08333	-1.80938	62.9633	7.07124e-72	2.70615e-69	153.309
cg26640879	chrX	149736893	+	cg26640879	NA	NA	NA	NA	NA	NA	chrX:149736720-149737756	Island	TSS200					X:149487398-149488414	X:149736302-149737928	Promoter_Associated	MTM1;MTM1;MTM1;MTM1	ENST00000370396.2;ENST00000542741.1;ENST00000306167.7;ENST00000413012.2	TSS200;TSS200;TSS200;TSS200	MTM1;MTM1;MTM1;MTM1;MTM1;MTM1;MTM1	ENST00000370396.2;ENST00000542741.1;ENST00000424519.1;ENST00000370393.1;ENST00000306167.7;ENST00000490530.1;ENST00000413012.2	TSS200;TSS200;TSS200;TSS200;TSS200;TSS200;TSS200	chrX:149736760-149737095	3								FALSE	chrX	150568442	150568444	-	5.87109	-1.65853	62.8372	8.32363e-72	3.11304e-69	153.152
cg09207137	chrX	21958629	-	cg09207137	rs144094040	0.013301	NA	NA	NA	NA	chrX:21958611-21959701	Island	TSS1500					X:21868420-21869617	X:21958317-21959738	Promoter_Associated	SMS;SMS;SMS;SMS	ENST00000379404.1;ENST00000415881.2;ENST00000478094.1;ENST00000404933.2	TSS1500;TSS1500;TSS1500;TSS200	SMS;SMS;SMS;SMS;SMS	ENST00000379404.1;ENST00000415881.2;ENST00000478094.1;ENST00000457085.1;ENST00000404933.2	TSS1500;TSS1500;TSS1500;TSS1500;TSS200	chrX:21958540-21958935	3						TRUE		FALSE	chrX	21940510	21940512	+	5.7063	-1.51205	62.1115	2.14154e-71	7.83138e-69	152.24
cg26359388	chrX	130926603	+	cg26359388	NA	NA	NA	NA	NA	NA	chrX:130929933-130930183	N_Shelf	Body						X:130926277-130927642	Gene_Associated	RP11-453F18__B.1	ENST00000427391.1	3'UTR	RP11-453F18__B.1	ENST00000427391.1	3'UTR	chrX:130926120-130926695	3						TRUE		FALSE	chrX	131792574	131792576	-	-3.82919	0.932769	-61.6867	3.74229e-71	1.33877e-68	151.701
cg05461361	chrX	154299395	+	cg05461361	NA	NA	NA	NA	NA	NA	chrX:154299062-154299795	Island	1stExon;5'UTR;TSS1500;5'UTR;TSS1500;1stExon	high-CpG:153952447-153952836				X:153952465-153953606	X:154298720-154300585	Promoter_Associated	MTCP1NB;MTCP1;MTCP1;BRCC3;BRCC3;BRCC3;BRCC3;BRCC3;MTCP1;MTCP1;MTCP1NB;MTCP1	ENST00000369484.3;ENST00000482244.1;ENST00000369476.3;ENST00000340647.4;ENST00000330045.7;ENST00000369459.2;ENST00000369462.1;ENST00000399042.1;ENST00000482244.1;ENST00000369476.3;ENST00000369484.3;ENST00000362018.2	5'UTR;3'UTR;5'UTR;TSS1500;TSS1500;TSS1500;TSS1500;TSS1500;1stExon;1stExon;1stExon;5'UTR	MTCP1NB;MTCP1;MTCP1;BRCC3;BRCC3;BRCC3;BRCC3;BRCC3;BRCC3;BRCC3;MTCP1;MTCP1;MTCP1NB;MTCP1;MTCP1	ENST00000369484.3;ENST00000482244.1;ENST00000369476.3;ENST00000340647.4;ENST00000330045.7;ENST00000369459.2;ENST00000369462.1;ENST00000411985.1;ENST00000457026.2;ENST00000453705.1;ENST00000482244.1;ENST00000369476.3;ENST00000369484.3;ENST00000476116.1;ENST00000362018.2	5'UTR;3'UTR;5'UTR;TSS1500;TSS1500;TSS1500;TSS1500;TSS1500;TSS1500;TSS1500;1stExon;1stExon;1stExon;3'UTR;5'UTR	chrX:154299285-154300075	3						TRUE		FALSE	chrX	155071119	155071121	-	6.1591	-1.92057	61.5371	4.55887e-71	1.58906e-68	151.511
cg11717280	chrX	73072619	+	cg11717280	NA	NA	NA	NA	NA	NA		OpenSea	TSS200						X:73072417-73072793	Unclassified_Cell_type_specific	XIST	ENST00000429829.1	TSS200	XIST	ENST00000429829.1	TSS200	chrX:73072465-73072855	3						TRUE		FALSE	chrX	73852783	73852785	-	-3.17659	1.21221	-61.5245	4.63508e-71	1.58906e-68	151.495
cg10088372	chrX	133507354	+	cg10088372	NA	NA	NA	NA	NA	NA	chrX:133507134-133507666	Island	1stExon;5'UTR;1stExon;5'UTR;5'UTR;1stExon	high-CpG:133334965-133335041				X:133334629-133335409	X:133506720-133507660	Promoter_Associated	PHF6;PHF6;PHF6;PHF6;PHF6;PHF6;PHF6;PHF6	ENST00000416404.2;ENST00000370800.4;ENST00000370803.3;ENST00000370803.3;ENST00000394292.1;ENST00000394292.1;ENST00000370799.1;ENST00000370799.1	TSS200;TSS200;1stExon;5'UTR;1stExon;5'UTR;1stExon;5'UTR	PHF6;PHF6;PHF6;PHF6;PHF6;PHF6;PHF6;PHF6	ENST00000416404.2;ENST00000370800.4;ENST00000370803.3;ENST00000370803.3;ENST00000332070.3;ENST00000332070.3;ENST00000370799.1;ENST00000370799.1	TSS200;TSS200;1stExon;5'UTR;1stExon;5'UTR;1stExon;5'UTR	chrX:133507105-133507395	3						TRUE		FALSE	chrX	134373323	134373325	-	6.04654	-1.71624	60.0011	3.55509e-70	1.19393e-67	149.525
cg01873087	chrX	48397836	+	cg01873087	NA	NA	NA	NA	NA	NA	chrX:48397759-48398529	Island	TSS1500	high-CpG:48282764-48283111				X:48282721-48283434	X:48397581-48398829	Promoter_Associated	TBC1D25;TBC1D25;TBC1D25;TBC1D25	ENST00000537536.1;ENST00000481090.1;ENST00000427713.1;ENST00000376771.4	TSS1500;TSS1500;TSS1500;TSS200	TBC1D25;TBC1D25;TBC1D25;TBC1D25;TBC1D25;TBC1D25;TBC1D25	ENST00000537536.1;ENST00000481090.1;ENST00000427713.1;ENST00000494495.1;ENST00000476141.1;ENST00000418627.1;ENST00000376771.4	TSS1500;TSS1500;TSS1500;TSS1500;TSS1500;TSS1500;TSS200	chrX:48397705-48398735	3						TRUE		FALSE	chrX	48539447	48539449	-	5.60667	-2.00872	59.7924	4.71802e-70	1.55279e-67	149.251
cg14137558	chrX	129040091	+	cg14137558	rs5976948	0.074834	NA	NA	NA	NA	chrX:129039750-129040152	Island	TSS200;TSS200	high-CpG:128867757-128867861				X:128867377-128868032	X:129039695-129040199	Promoter_Associated_Cell_type_specific	UTP14A;UTP14A;UTP14A;RP4-537K23.4	ENST00000425117.2;ENST00000394422.3;ENST00000371051.5;ENST00000432062.1	TSS200;TSS200;TSS200;3'UTR	UTP14A;UTP14A;UTP14A;RP4-537K23.4	ENST00000425117.2;ENST00000394422.3;ENST00000371051.5;ENST00000432062.1	TSS200;TSS200;TSS200;3'UTR	chrX:129039900-129040175	3						TRUE		FALSE	chrX	129906114	129906116	-	6.42648	-1.78942	58.6922	2.13024e-69	6.87357e-67	147.79
cg09850561	chrX	38420581	+	cg09850561	NA	NA	NA	NA	NA	NA	chrX:38420557-38421478	Island	TSS200					X:38305204-38306057	X:38420222-38420946	Unclassified_Cell_type_specific	TSPAN7;TSPAN7;TSPAN7	ENST00000422612.2;ENST00000545599.1;ENST00000378482.2	TSS1500;TSS1500;TSS200	TSPAN7;TSPAN7;TSPAN7	ENST00000471410.1;ENST00000480976.1;ENST00000378482.2	TSS1500;TSS1500;TSS200	chrX:38420485-38420855	3						TRUE		FALSE	chrX	38561327	38561329	-	4.99603	-1.66623	58.0373	5.29237e-69	1.67483e-66	146.907
cg20208613	chrX	109561147	+	cg20208613	NA	NA	NA	NA	NA	NA	chrX:109560703-109561534	Island	5'UTR;1stExon;1stExon	high-CpG:109447730-109448090				X:109447067-109448450	X:109560609-109562069	Promoter_Associated	AMMECR1;AMMECR1;AMMECR1;AMMECR1	ENST00000372059.2;ENST00000262844.5;ENST00000496695.1;ENST00000372057.1	1stExon;1stExon;TSS200;5'UTR	AMMECR1;AMMECR1;AMMECR1;AMMECR1;AMMECR1	ENST00000372059.2;ENST00000262844.5;ENST00000496695.1;ENST00000473662.1;ENST00000372057.1	1stExon;1stExon;TSS200;TSS200;5'UTR	chrX:109560000-109561550	3						TRUE		FALSE	chrX	110317918	110317920	-	6.17334	-1.75224	58.0042	5.54309e-69	1.72108e-66	146.862
cg22681487	chrX	130917681	-	cg22681487	NA	NA	NA	NA	NA	NA		OpenSea	Body								RP11-453F18__B.1	ENST00000427391.1	3'UTR	RP11-453F18__B.1	ENST00000427391.1	3'UTR	chrX:130917620-130917915	3								FALSE	chrX	131783652	131783654	+	-3.37775	1.34062	-57.7978	7.40036e-69	2.25519e-66	146.582
cg16501779	chrX	148713353	+	cg16501779	NA	NA	NA	NA	NA	NA	chrX:148712839-148713679	Island	5'UTR;1stExon	high-CpG:148521091-148521308				X:148520659-148521552			TMEM185A;TMEM185A;TMEM185A;TMEM185A;TMEM185A;TMEM185A	ENST00000507237.1;ENST00000536359.1;ENST00000316916.8;ENST00000507237.1;ENST00000536359.1;ENST00000316916.8	1stExon;1stExon;1stExon;5'UTR;5'UTR;5'UTR	TMEM185A;TMEM185A;TMEM185A;TMEM185A;TMEM185A;TMEM185A;TMEM185A;TMEM185A;TMEM185A;TMEM185A;TMEM185A;TMEM185A	ENST00000511776.1;ENST00000507237.1;ENST00000513505.2;ENST00000502900.1;ENST00000536359.1;ENST00000316916.8;ENST00000511776.1;ENST00000507237.1;ENST00000513505.2;ENST00000502900.1;ENST00000536359.1;ENST00000316916.8	1stExon;1stExon;1stExon;1stExon;1stExon;1stExon;5'UTR;5'UTR;5'UTR;5'UTR;5'UTR;5'UTR	chrX:148712700-148713375	3						TRUE		FALSE	chrX	149631669	149631671	-	5.88501	-2.02479	57.7476	7.94098e-69	2.37594e-66	146.513
cg05908188	chrX	134478884	-	cg05908188	rs144321723	0.012092	NA	NA	NA	NA	chrX:134478644-134479057	Island	TSS1500;5'UTR					X:134305172-134306836			ZNF75D;ZNF449	ENST00000494295.1;ENST00000370760.3	TSS1500;5'UTR	ZNF75D;ZNF449	ENST00000494295.1;ENST00000370760.3	TSS1500;5'UTR			chrX:134477238-134479770	6	chrX:134476348-134479977	6		TRUE		FALSE	chrX	135344958	135344960	+	5.48831	-2.26467	57.6516	9.08787e-69	2.67053e-66	146.382
cg10721440	chrX	108976619	-	cg10721440	NA	NA	NA	NA	NA	NA	chrX:108976162-108976894	Island	1stExon;5'UTR;1stExon;5'UTR	high-CpG:108863073-108863450				X:108862410-108863583	X:108975662-108977009	Promoter_Associated	AL138968.1;ACSL4;ACSL4;ACSL4;ACSL4;ACSL4;ACSL4	ENST00000543012.1;ENST00000340800.2;ENST00000348502.6;ENST00000504383.1;ENST00000469796.2;ENST00000348502.6;ENST00000340800.2	1stExon;1stExon;1stExon;TSS200;TSS200;5'UTR;5'UTR	AL138968.1;ACSL4;ACSL4;ACSL4;ACSL4;ACSL4;ACSL4;ACSL4;ACSL4;ACSL4	ENST00000543012.1;ENST00000340800.2;ENST00000348502.6;ENST00000504980.1;ENST00000469857.1;ENST00000504383.1;ENST00000469796.2;ENST00000502391.1;ENST00000348502.6;ENST00000340800.2	1stExon;1stExon;1stExon;TSS200;TSS200;TSS200;TSS200;TSS200;5'UTR;5'UTR	chrX:108976405-108976870	3						TRUE		FALSE	chrX	109733389	109733391	+	5.69591	-1.94303	57.1729	1.78611e-68	5.15654e-66	145.726
cg19718903	chrX	129091104	-	cg19718903	NA	NA	NA	NA	NA	NA	chrX:129091066-129091628	Island						X:128918433-128919470	X:129090914-129091785	Unclassified	RP4-537K23.4	ENST00000432062.1	3'UTR	RP4-537K23.4	ENST00000432062.1	3'UTR			chrX:129090031-129092616	6	chrX:129090414-129092449	6		TRUE		FALSE	chrX	129957127	129957129	+	5.46481	-1.87521	57.0491	2.12909e-68	6.04075e-66	145.555
cg09102275	chrX	53711144	+	cg09102275	NA	NA	NA	NA	NA	NA	chrX:53710495-53711457	Island	5'UTR	high-CpG:53727476-53727928				X:53727013-53728182	X:53710187-53711697	Promoter_Associated	HUWE1;HUWE1	ENST00000342160.3;ENST00000262854.6	TSS200;5'UTR	HUWE1;HUWE1	ENST00000342160.3;ENST00000262854.6	TSS200;5'UTR	chrX:53710685-53711475	3								FALSE	chrX	53684198	53684200	-	5.02001	-1.98991	57.0032	2.27255e-68	6.33849e-66	145.492
cg26246138	chrX	18372612	-	cg26246138	NA	NA	NA	NA	NA	NA	chrX:18371897-18373148	Island	5'UTR					X:18281819-18283196	X:18371697-18373050	Unclassified_Cell_type_specific	SCML2;SCML2	ENST00000442000.2;ENST00000251900.4	5'UTR;5'UTR	SCML2;SCML2	ENST00000442000.2;ENST00000251900.4	5'UTR;5'UTR	chrX:18371940-18373055	3					TRUE	TRUE		FALSE	chrX	18354491	18354493	+	5.6123	-2.37397	56.78	3.12284e-68	8.5649e-66	145.183
cg12263679	chrX	133941121	+	cg12263679	rs147245653	0.012092	NA	NA	NA	NA		OpenSea	TSS200;TSS200;TSS200;TSS200;TSS200;TSS200;Body					X:133768787-133769438	X:133940939-133941380	Promoter_Associated	FAM122C;FAM122C;FAM122C;FAM122C	ENST00000370784.4;ENST00000370785.3;ENST00000475361.1;ENST00000445123.1	TSS200;TSS200;TSS200;TSS200	FAM122C;FAM122C;FAM122C;FAM122C;FAM122C;FAM122C;FAM122C;FAM122C	ENST00000495147.1;ENST00000370784.4;ENST00000370785.3;ENST00000482240.1;ENST00000475361.1;ENST00000445123.1;ENST00000494709.1;ENST00000470657.1	TSS200;TSS200;TSS200;TSS200;TSS200;TSS200;TSS200;TSS200	chrX:133941005-133941315	3						TRUE		FALSE	chrX	134807090	134807092	-	5.27953	-2.91727	56.6425	3.80044e-68	1.02525e-65	144.992
cg11233153	chrX	153718691	-	cg11233153	NA	NA	NA	NA	NA	NA	chrX:153718654-153719455	Island	5'UTR;1stExon;5'UTR;5'UTR					X:153371859-153372601	X:153718312-153719523	Promoter_Associated	SLC10A3;SLC10A3;SLC10A3;SLC10A3;SLC10A3	ENST00000369649.4;ENST00000263512.4;ENST00000393586.1;ENST00000263512.4;ENST00000369649.4	5'UTR;5'UTR;5'UTR;1stExon;ExonBnd	SLC10A3;SLC10A3;SLC10A3;SLC10A3;SLC10A3;SLC10A3;SLC10A3	ENST00000369649.4;ENST00000263512.4;ENST00000453912.1;ENST00000393586.1;ENST00000263512.4;ENST00000453912.1;ENST00000369649.4	5'UTR;5'UTR;5'UTR;5'UTR;1stExon;1stExon;ExonBnd	chrX:153718205-153718775	3					TRUE	TRUE		FALSE	chrX	154490351	154490353	+	5.98993	-1.78295	56.5781	4.16703e-68	1.09408e-65	144.902
cg13603288	chrX	45710501	-	cg13603288	NA	NA	NA	NA	NA	NA	chrX:45710269-45710979	Island	Body					X:45595010-45596224			RP5-1158E12.3	ENST00000414772.1	TSS200	RP5-1158E12.3;RP5-1158E12.3	ENST00000456532.1;ENST00000414772.1	3'UTR;TSS200	chrX:45709600-45710590	3								FALSE	chrX	45851070	45851072	+	5.77982	-2.06532	56.5745	4.18856e-68	1.09408e-65	144.897
cg17639056	chrX	46618639	+	cg17639056	NA	NA	NA	NA	NA	NA	chrX:46618013-46618969	Island	TSS200	high-CpG:46503490-46503609				X:46502814-46503913	X:46617919-46619242	Promoter_Associated	SLC9A7	ENST00000328306.4	TSS200	SLC9A7	ENST00000328306.4	TSS200	chrX:46618405-46619035	3						TRUE		FALSE	chrX	46759203	46759205	-	6.5114	-1.7935	56.3744	5.58068e-68	1.43493e-65	144.618
cg00832270	chrX	77359535	+	cg00832270	NA	NA	NA	NA	NA	NA	chrX:77359303-77359979	Island	TSS200					X:77246011-77247167	X:77359057-77359965	Promoter_Associated	PGK1;PGK1	ENST00000450919.2;ENST00000373316.4	TSS1500;TSS200	PGK1;PGK1;PGK1;PGK1	ENST00000450919.2;ENST00000373316.4;ENST00000477335.1;ENST00000491291.1	TSS1500;TSS200;5'UTR;5'UTR	chrX:77359400-77359715	3						TRUE		FALSE	chrX	78104037	78104039	-	6.48123	-1.71745	56.2433	6.73838e-68	1.70595e-65	144.435
cg09022442	chrX	62571359	-	cg09022442	NA	NA	NA	NA	NA	NA	chrX:62570952-62571426	Island	TSS200	high-CpG:62487712-62488155				X:62487588-62488122	X:62570379-62571582	Promoter_Associated	SPIN4;SPIN4;SPIN4-AS1	ENST00000335144.3;ENST00000374884.2;ENST00000451979.1	TSS200;TSS200;5'UTR	SPIN4;SPIN4;SPIN4-AS1	ENST00000335144.3;ENST00000374884.2;ENST00000451979.1	TSS200;TSS200;5'UTR	chrX:62571140-62571475	3								FALSE	chrX	63351479	63351481	+	6.08574	-2.22314	55.9621	1.01114e-67	2.52111e-65	144.04
cg24529533	chrX	103411031	-	cg24529533	NA	NA	NA	NA	NA	NA	chrX:103411059-103411782	N_Shore	TSS200					X:103297516-103298551	X:103410493-103411602	Promoter_Associated	FAM199X	ENST00000493442.1	TSS1500	FAM199X	ENST00000493442.1	TSS1500	chrX:103410820-103411235	3								FALSE	chrX	104166349	104166351	+	5.3513	-2.10357	55.8974	1.11032e-67	2.72707e-65	143.949
cg09666011	chrX	56590113	+	cg09666011	NA	NA	NA	NA	NA	NA	chrX:56589945-56590514	Island	1stExon;5'UTR	high-CpG:56606686-56606866				X:56606671-56607217	X:56589467-56590755	Promoter_Associated_Cell_type_specific	UBQLN2;UBQLN2;UBQLN2;UBQLN2	ENST00000338222.5;ENST00000535171.1;ENST00000338222.5;ENST00000535171.1	5'UTR;5'UTR;1stExon;1stExon	UBQLN2;UBQLN2;UBQLN2;UBQLN2	ENST00000338222.5;ENST00000535171.1;ENST00000338222.5;ENST00000535171.1	5'UTR;5'UTR;1stExon;1stExon	chrX:56589605-56590395	3						TRUE		FALSE	chrX	56563679	56563681	-	5.35537	-2.24473	55.8239	1.23509e-67	2.98891e-65	143.845
cg25123033	chrX	153059884	-	cg25123033	NA	NA	NA	NA	NA	NA	chrX:153059275-153060557	Island	1stExon;1stExon;TSS200;TSS200;5'UTR;5'UTR;Body;TSS200	high-CpG:152712655-152713086				X:152712470-152714037	X:153059070-153060237	Promoter_Associated	SSR4;IDH3G;IDH3G;IDH3G;IDH3G;IDH3G;IDH3G;IDH3G;SSR4;SSR4;SSR4;SSR4;SSR4	ENST00000370087.1;ENST00000370092.3;ENST00000217901.5;ENST00000370092.3;ENST00000217901.5;ENST00000427365.2;ENST00000393771.3;ENST00000370093.1;ENST00000370086.3;ENST00000460616.1;ENST00000370085.3;ENST00000320857.3;ENST00000320857.3	5'UTR;1stExon;1stExon;5'UTR;5'UTR;TSS200;TSS200;TSS200;TSS1500;TSS1500;TSS1500;1stExon;5'UTR	SSR4;SSR4;IDH3G;IDH3G;SSR4;IDH3G;IDH3G;IDH3G;IDH3G;IDH3G;IDH3G;IDH3G;IDH3G;IDH3G;SSR4;SSR4;SSR4;SSR4;SSR4;SSR4;SSR4;SSR4;SSR4	ENST00000491833.1;ENST00000370087.1;ENST00000370092.3;ENST00000217901.5;ENST00000482902.1;ENST00000491235.1;ENST00000370092.3;ENST00000217901.5;ENST00000495356.1;ENST00000461215.1;ENST00000427365.2;ENST00000444450.1;ENST00000393771.3;ENST00000370093.1;ENST00000370086.3;ENST00000460616.1;ENST00000370085.3;ENST00000471724.1;ENST00000471880.1;ENST00000489777.1;ENST00000320857.3;ENST00000320857.3;ENS…	5'UTR;5'UTR;1stExon;1stExon;TSS200;TSS200;5'UTR;5'UTR;TSS200;TSS200;TSS200;TSS200;TSS200;TSS200;TSS1500;TSS1500;TSS1500;TSS1500;TSS1500;TSS1500;1stExon;5'UTR;TSS1500	chrX:153059760-153060115	3								FALSE	chrX	153794428	153794430	+	5.64736	-2.00085	55.7726	1.33049e-67	3.17312e-65	143.773
cg06945800	chrX	118892610	-	cg06945800	NA	NA	NA	NA	NA	NA	chrX:118891923-118893527	Island	1stExon;5'UTR	high-CpG:118776572-118776646				X:118776001-118777956	X:118891867-118893179	Unclassified_Cell_type_specific	SOWAHD;SOWAHD	ENST00000343905.3;ENST00000343905.3	5'UTR;1stExon	SOWAHD;SOWAHD	ENST00000343905.3;ENST00000343905.3	5'UTR;1stExon	chrX:118891705-118893395	3						TRUE		FALSE	chrX	119758646	119758648	+	5.91915	-1.76874	55.6411	1.61062e-67	3.78529e-65	143.587
cg19579913	chrX	134166344	+	cg19579913	NA	NA	NA	NA	NA	NA	chrX:134166067-134166985	Island	1stExon;5'UTR	high-CpG:133993984-133994069		DMR		X:133993685-133994651	X:134165921-134166843	Promoter_Associated	FAM127A;FAM127A;FAM127A	ENST00000464369.1;ENST00000257013.7;ENST00000257013.7	TSS200;5'UTR;1stExon	FAM127A;FAM127A;FAM127A	ENST00000495563.1;ENST00000257013.7;ENST00000257013.7	TSS200;5'UTR;1stExon	chrX:134166185-134166455	3						TRUE		FALSE	chrX	135032313	135032315	-	5.65812	-2.33177	55.6315	1.63318e-67	3.78529e-65	143.573
cg01773478	chrX	46434442	-	cg01773478	NA	NA	NA	NA	NA	NA	chrX:46433054-46434902	Island	1stExon			DMR		X:46317999-46319801	X:46433413-46434885	Unclassified	CHST7	ENST00000276055.3	1stExon	CHST7	ENST00000276055.3	1stExon	chrX:46434380-46434695	3						TRUE		FALSE	chrX	46575006	46575008	+	5.12941	-2.83445	55.5776	1.76654e-67	4.03753e-65	143.497
cg02682989	chrX	153714605	+	cg02682989	NA	NA	NA	NA	NA	NA	chrX:153714288-153715375	Island	Body					X:153367483-153368534	X:153714274-153715541	Promoter_Associated	UBL4A	ENST00000477777.1	TSS200	UBL4A;UBL4A	ENST00000477777.1;ENST00000481237.1	TSS200;3'UTR	chrX:153714065-153715715	3								FALSE	chrX	154486265	154486267	-	5.62394	-1.8163	55.4756	2.04952e-67	4.62011e-65	143.352
cg06579087	chrX	23801291	-	cg06579087	NA	NA	NA	NA	NA	NA	chrX:23801055-23801724	Island	5'UTR;1stExon;Body	high-CpG:23711205-23711353				X:23710958-23711645	X:23800826-23801642	Promoter_Associated_Cell_type_specific	SAT1;RP13-314C10.5;SAT1;SAT1;SAT1	ENST00000489394.1;ENST00000366134.2;ENST00000342463.6;ENST00000379251.3;ENST00000379251.3	TSS200;TSS1500;5'UTR;5'UTR;1stExon	SAT1;SAT1;SAT1;RP13-314C10.5;SAT1;SAT1;SAT1	ENST00000487713.1;ENST00000489394.1;ENST00000463236.1;ENST00000366134.2;ENST00000342463.6;ENST00000379251.3;ENST00000379251.3	TSS1500;TSS200;TSS200;TSS1500;5'UTR;5'UTR;1stExon	chrX:23801080-23801430	3								FALSE	chrX	23783173	23783175	+	5.82061	-1.87469	55.4658	2.0789e-67	4.62302e-65	143.338
cg26857803	chrX	146993447	-	cg26857803	NA	NA	NA	NA	NA	NA	chrX:146993091-146994200	Island	TSS200;TSS200;TSS200;TSS200;TSS200;TSS200;TSS200;TSS200;TSS200;TSS200;TSS200	high-CpG:146801062-146801415				X:146800503-146802002	X:146992752-146994591	Promoter_Associated	FMR1;FMR1;FMR1;FMR1	ENST00000370470.1;ENST00000370471.3;ENST00000370477.1;ENST00000334557.6	TSS1500;TSS200;TSS200;TSS200	FMR1;FMR1;FMR1;FMR1;FMR1	ENST00000495717.1;ENST00000370470.1;ENST00000218200.8;ENST00000370477.1;ENST00000334557.6	TSS1500;TSS1500;TSS200;TSS200;TSS200	chrX:146993185-146993495	3								FALSE	chrX	147911928	147911930	+	5.82579	-1.94993	55.4351	2.17415e-67	4.77038e-65	143.294
cg00622384	chrX	118925635	+	cg00622384	NA	NA	NA	NA	NA	NA	chrX:118925157-118926129	Island	TSS200					X:118809040-118810125	X:118924850-118926318	Promoter_Associated_Cell_type_specific	RPL39;RPL39	ENST00000468844.1;ENST00000361575.3	TSS200;TSS200	RPL39;RPL39	ENST00000468844.1;ENST00000361575.3	TSS200;TSS200	chrX:118925265-118925795	3						TRUE		FALSE	chrX	119791671	119791673	-	5.75249	-2.2305	55.2969	2.66059e-67	5.71672e-65	143.098
cg23323276	chrX	134186288	-	cg23323276	NA	NA	NA	NA	NA	NA	chrX:134185563-134186337	Island	TSS200;TSS200					X:134013283-134014096	X:134185997-134186694	Promoter_Associated	FAM127B;FAM127B	ENST00000370775.2;ENST00000520964.1	TSS200;TSS200	FAM127B;FAM127B;FAM127B;FAM127B	ENST00000518153.1;ENST00000522309.1;ENST00000370775.2;ENST00000520964.1	TSS200;TSS200;TSS200;TSS200	chrX:134186125-134186535	3						TRUE		FALSE	chrX	135052257	135052259	+	5.09803	-2.11326	55.2933	2.67494e-67	5.71672e-65	143.093
cg02167895	chrX	130913282	-	cg02167895	NA	NA	NA	NA	NA	NA		OpenSea	Body								RP11-453F18__B.1	ENST00000427391.1	3'UTR	RP11-453F18__B.1	ENST00000427391.1	3'UTR					chrX:130912448-130913905	6				FALSE	chrX	131779253	131779255	+	-3.36845	0.992011	-55.0468	3.83893e-67	8.09915e-65	142.741
cg01832419	chrX	24043059	-	cg01832419	NA	NA	NA	NA	NA	NA	chrX:24042835-24044094	Island	5'UTR					X:23952798-23954094			KLHL15	ENST00000328046.8	5'UTR	KLHL15	ENST00000328046.8	5'UTR	chrX:24042865-24043855	3						TRUE		FALSE	chrX	24024941	24024943	+	5.3978	-2.23889	54.9982	4.12334e-67	8.58908e-65	142.671
cg00114625	chrX	24483478	+	cg00114625	NA	NA	NA	NA	NA	NA	chrX:24483016-24483947	Island	5'UTR;1stExon;5'UTR;1stExon					X:24392942-24393868	X:24482615-24484015	Promoter_Associated_Cell_type_specific	PDK3;PDK3;PDK3	ENST00000379162.4;ENST00000379162.4;ENST00000441463.2	5'UTR;1stExon;TSS200	PDK3;PDK3;PDK3	ENST00000379162.4;ENST00000379162.4;ENST00000441463.2	5'UTR;1stExon;TSS200	chrX:24483085-24483695	3						TRUE		FALSE	chrX	24465360	24465362	-	6.32401	-1.54859	54.9714	4.2895e-67	8.77274e-65	142.632
cg18742441	chrX	153657222	-	cg18742441	NA	NA	NA	NA	NA	NA	chrX:153656733-153657363	Island	Body					X:153309936-153310637	X:153656668-153657524	Promoter_Associated	ATP6AP1	ENST00000445849.3	5'UTR	ATP6AP1;ATP6AP1;ATP6AP1	ENST00000445849.3;ENST00000491569.1;ENST00000491569.1	5'UTR;1stExon;5'UTR	chrX:153657185-153657610	3					TRUE	TRUE		FALSE	chrX	154428875	154428877	+	5.52278	-2.05724	54.9668	4.31813e-67	8.77274e-65	142.626
cg16756025	chrX	152599402	-	cg16756025	NA	NA	NA	NA	NA	NA	chrX:152599434-152600076	N_Shore	TSS1500	high-CpG:152252491-152252657				X:152252540-152253259	X:152599025-152600555	Promoter_Associated	ZNF275	ENST00000370251.2	TSS1500	ZNF275	ENST00000370251.2	TSS1500	chrX:152599185-152599690	3						TRUE		FALSE	chrX	153333943	153333945	+	6.51779	-1.713	54.7056	6.34722e-67	1.27378e-64	142.251
cg06072560	chrX	100075379	-	cg06072560	NA	NA	NA	NA	NA	NA	chrX:100075232-100075559	Island	1stExon;5'UTR	high-CpG:99962010-99962040				X:99961835-99962353	X:100074500-100075649	Promoter_Associated	CSTF2;CSTF2;CSTF2;CSTF2	ENST00000415585.2;ENST00000372972.2;ENST00000486615.1;ENST00000458320.2	TSS200;TSS200;TSS200;TSS200	CSTF2;CSTF2;CSTF2;CSTF2;CSTF2;CSTF2	ENST00000415585.2;ENST00000372972.2;ENST00000486615.1;ENST00000458320.2;ENST00000475126.1;ENST00000413437.1	TSS200;TSS200;TSS200;TSS200;TSS200;TSS200	chrX:100074680-100075455	3						TRUE		FALSE	chrX	100820389	100820391	+	4.90809	-2.34755	54.6968	6.42993e-67	1.27483e-64	142.238
cg13232664	chrX	131352497	+	cg13232664	NA	NA	NA	NA	NA	NA	chrX:131351531-131352535	Island	TSS1500	high-CpG:131179886-131180190				X:131179025-131180216			RAP2C;RP5-842K24.2;RAP2C;RAP2C;RP5-842K24.2	ENST00000370874.1;ENST00000441399.1;ENST00000342983.2;ENST00000460462.1;ENST00000421483.1	5'UTR;TSS200;TSS1500;TSS200;5'UTR	RAP2C;RAP2C;RP5-842K24.2;RAP2C;RAP2C;RP5-842K24.2	ENST00000370874.1;ENST00000490400.1;ENST00000441399.1;ENST00000342983.2;ENST00000460462.1;ENST00000421483.1	5'UTR;3'UTR;TSS200;TSS1500;TSS200;5'UTR	chrX:131352420-131352935	3						TRUE		FALSE	chrX	132218468	132218470	-	5.06381	-2.11171	54.6793	6.59929e-67	1.29283e-64	142.213
cg18132745	chrX	14891338	-	cg18132745	NA	NA	NA	NA	NA	NA	chrX:14890991-14891734	Island	TSS1500;TSS200;TSS200					X:14800913-14801685	X:14890952-14892003	Promoter_Associated	MOSPD2;MOSPD2;FANCB;FANCB	ENST00000380492.3;ENST00000482354.1;ENST00000398334.1;ENST00000324138.3	TSS1500;TSS1500;TSS200;TSS200	MOSPD2;MOSPD2;MOSPD2;MOSPD2;FANCB;FANCB;FANCB	ENST00000380492.3;ENST00000497603.1;ENST00000482354.1;ENST00000461777.1;ENST00000452869.1;ENST00000398334.1;ENST00000324138.3	TSS1500;TSS1500;TSS1500;TSS1500;TSS200;TSS200;TSS200	chrX:14891125-14891575	3						TRUE		FALSE	chrX	14873215	14873217	+	5.81279	-2.03117	54.4085	9.85765e-67	1.90844e-64	141.821
cg06796204	chrX	71351792	-	cg06796204	NA	NA	NA	NA	NA	NA	chrX:71350941-71352137	Island	Body;TSS200	high-CpG:71268487-71268667				X:71267179-71268815	X:71351217-71352051	Unclassified_Cell_type_specific	RGAG4;RGAG4	ENST00000479991.1;ENST00000545866.1	TSS200;TSS200	RGAG4;RGAG4	ENST00000479991.1;ENST00000545866.1	TSS200;TSS200	chrX:71351785-71352115	3						TRUE		FALSE	chrX	72131941	72131943	+	5.89269	-1.87303	54.3778	1.03174e-66	1.97422e-64	141.777
cg11329209	chrX	68724047	-	cg11329209	NA	NA	NA	NA	NA	NA	chrX:68723731-68726051	Island	TSS1500			DMR		X:68640125-68642699			FAM155B	ENST00000252338.4	TSS1500	FAM155B	ENST00000252338.4	TSS1500	chrX:68723365-68724535	3						TRUE		FALSE	chrX	69504203	69504205	+	5.23824	-2.04597	54.3519	1.07225e-66	2.02816e-64	141.739
cg24608181	chrX	148713502	+	cg24608181	rs55855923	0.136145	NA	NA	NA	NA	chrX:148712839-148713679	Island	1stExon;1stExon;1stExon;5'UTR;5'UTR;5'UTR;Body					X:148520659-148521552			TMEM185A;TMEM185A;TMEM185A;TMEM185A	ENST00000316916.8;ENST00000316916.8;ENST00000507237.1;ENST00000536359.1	1stExon;5'UTR;TSS200;TSS200	TMEM185A;TMEM185A;TMEM185A;TMEM185A;TMEM185A;TMEM185A;TMEM185A	ENST00000316916.8;ENST00000316916.8;ENST00000511776.1;ENST00000507237.1;ENST00000513505.2;ENST00000502900.1;ENST00000536359.1	1stExon;5'UTR;TSS200;TSS200;TSS200;TSS200;TSS200	chrX:148713380-148713630	3								FALSE	chrX	149631845	149631847	-	5.7673	-1.67572	54.3378	1.09501e-66	2.04768e-64	141.719
cg05454424	chrX	42637578	+	cg05454424	NA	NA	NA	NA	NA	NA	chrX:42637008-42637383	S_Shore	TSS200					X:42521932-42522589	X:42637484-42637653	Unclassified_Cell_type_specific														TRUE		FALSE	chrX	42778326	42778328	-	-3.92557	2.17649	-54.2166	1.31149e-66	2.42494e-64	141.543
cg09799350	chrX	18372126	+	cg09799350	NA	NA	NA	NA	NA	NA	chrX:18371897-18373148	Island	5'UTR					X:18281819-18283196	X:18371697-18373050	Unclassified_Cell_type_specific	SCML2;SCML2	ENST00000442000.2;ENST00000251900.4	5'UTR;5'UTR	SCML2;SCML2	ENST00000442000.2;ENST00000251900.4	5'UTR;5'UTR	chrX:18371940-18373055	3						TRUE		FALSE	chrX	18354005	18354007	-	5.37192	-2.16655	54.1484	1.45193e-66	2.65477e-64	141.444
cg19493242	chrX	66765122	+	cg19493242	NA	NA	NA	NA	NA	NA	chrX:66766037-66766279	N_Shore	1stExon			DMR		X:66681508-66681852			AR;AR;AR;AR;AR;AR;AR	ENST00000396044.3;ENST00000538891.1;ENST00000544984.1;ENST00000544984.1;ENST00000374690.3;ENST00000513847.1;ENST00000513847.1	1stExon;1stExon;5'UTR;1stExon;1stExon;1stExon;5'UTR	AR;AR;AR;AR;AR;AR;AR	ENST00000396044.3;ENST00000538891.1;ENST00000544984.1;ENST00000544984.1;ENST00000374690.3;ENST00000513847.1;ENST00000513847.1	1stExon;1stExon;5'UTR;1stExon;1stExon;1stExon;5'UTR	chrX:66764865-66765695	3						TRUE		FALSE	chrX	67545279	67545281	-	5.29873	-2.12153	54.1223	1.50964e-66	2.72996e-64	141.406
cg09879385	chrX	130838253	+	cg09879385	NA	NA	NA	NA	NA	NA		OpenSea	Body						X:130838093-130839712	Gene_Associated	RP11-453F18__B.1	ENST00000427391.1	3'UTR	RP11-453F18__B.1	ENST00000427391.1	3'UTR	chrX:130838165-130838475	3								FALSE	chrX	131704224	131704226	-	-3.81642	0.943792	-54.0973	1.5671e-66	2.80306e-64	141.369
cg23860088	chrX	101186994	+	cg23860088	NA	NA	NA	NA	NA	NA	chrX:101186525-101187258	Island	TSS1500	high-CpG:101073632-101073712				X:101073201-101073905	X:101186029-101187426	Promoter_Associated_Cell_type_specific	ZMAT1;ZMAT1;ZMAT1	ENST00000458570.1;ENST00000458570.1;ENST00000372782.3	1stExon;5'UTR;TSS1500	ZMAT1;ZMAT1;ZMAT1;ZMAT1;ZMAT1	ENST00000488347.1;ENST00000458570.1;ENST00000488347.1;ENST00000458570.1;ENST00000372782.3	1stExon;1stExon;3'UTR;5'UTR;TSS1500	chrX:101186960-101187255	3						TRUE		FALSE	chrX	101932020	101932022	-	4.93999	-2.29307	53.9839	1.85643e-66	3.28489e-64	141.204
cg03104298	chrX	135579224	+	cg03104298	NA	NA	NA	NA	NA	NA	chrX:135579001-135580099	Island	TSS1500;TSS200					X:135406459-135407765	X:135578666-135580196	Promoter_Associated_Cell_type_specific	HTATSF1;HTATSF1;HTATSF1	ENST00000218364.4;ENST00000415377.2;ENST00000535601.1	TSS1500;TSS1500;TSS200	HTATSF1;HTATSF1;HTATSF1;HTATSF1;HTATSF1	ENST00000218364.4;ENST00000415377.2;ENST00000535601.1;ENST00000448450.1;ENST00000425695.1	TSS1500;TSS1500;TSS200;TSS200;TSS200	chrX:135578900-135579750	3						TRUE		FALSE	chrX	136497064	136497066	-	5.9279	-1.68536	53.9451	1.96755e-66	3.44448e-64	141.147
cg21473514	chrX	103411291	-	cg21473514	NA	NA	NA	NA	NA	NA	chrX:103411059-103411782	Island	TSS200	high-CpG:103297721-103298057				X:103297516-103298551	X:103410493-103411602	Promoter_Associated	FAM199X	ENST00000493442.1	TSS200	FAM199X	ENST00000493442.1	TSS200			chrX:103410459-103412296	6	chrX:103409574-103412740	6		TRUE		FALSE	chrX	104166609	104166611	+	6.26035	-1.01465	53.7998	2.44636e-66	4.2376e-64	140.934
cg03900860	chrX	119737944	+	cg03900860	NA	NA	NA	NA	NA	NA		OpenSea	5'UTR;TSS1500;1stExon	low-CpG:119621778-119622029				X:119621751-119622050	X:119737584-119738036	Promoter_Associated	MCTS1;MCTS1;MCTS1;MCTS1	ENST00000371315.3;ENST00000487133.1;ENST00000371317.5;ENST00000371317.5	TSS1500;TSS1500;5'UTR;1stExon	MCTS1;MCTS1;MCTS1;MCTS1;MCTS1;MCTS1	ENST00000371315.3;ENST00000487133.1;ENST00000371317.5;ENST00000371317.5;ENST00000493879.1;ENST00000493274.1	TSS1500;TSS1500;5'UTR;1stExon;5'UTR;5'UTR	chrX:119737545-119737995	3						TRUE		FALSE	chrX	120604088	120604090	-	5.55114	-1.70173	53.7167	2.7717e-66	4.75115e-64	140.813
cg25643517	chrX	153627201	-	cg25643517	NA	NA	NA	NA	NA	NA	chrX:153626095-153627324	Island	Body;Body;Body;Body;Body;Body;TSS1500					X:153278915-153280518	X:153625687-153628207	Promoter_Associated	RPL10;SNORA70	ENST00000406022.2;ENST00000384436.1	TSS200;TSS1500	RPL10;RPL10;RPL10;RPL10;RPL10;RPL10;RPL10;RPL10;RPL10;RPL10;SNORA70	ENST00000474786.1;ENST00000451365.1;ENST00000489200.1;ENST00000491035.1;ENST00000485196.1;ENST00000449494.1;ENST00000482732.1;ENST00000492572.1;ENST00000467168.1;ENST00000406022.2;ENST00000384436.1	5'UTR;TSS1500;5'UTR;5'UTR;5'UTR;TSS1500;5'UTR;5'UTR;5'UTR;TSS200;TSS1500	chrX:153627105-153627355	3								FALSE	chrX	154398859	154398861	+	4.83318	-2.25615	53.6952	2.86273e-66	4.85661e-64	140.781
cg05008355	chrX	153095404	+	cg05008355	NA	NA	NA	NA	NA	NA	chrX:153094946-153096040	Island	TSS200;TSS200;Body;Body;Body;5'UTR	high-CpG:152748526-152749594			TRUE	X:152747214-152749925	X:153095367-153096441	Unclassified_Cell_type_specific	PDZD4;PDZD4	ENST00000475140.1;ENST00000393758.2	TSS200;TSS200	PDZD4;PDZD4;PDZD4;PDZD4;PDZD4;PDZD4	ENST00000475140.1;ENST00000468491.1;ENST00000393758.2;ENST00000483693.1;ENST00000480418.1;ENST00000480650.1	TSS200;TSS1500;TSS200;3'UTR;3'UTR;3'UTR	chrX:153095345-153096510	3								FALSE	chrX	153829948	153829950	-	5.50683	-2.13566	53.6758	2.94779e-66	4.94988e-64	140.752
cg18426655	chrX	14891118	+	cg18426655	NA	NA	NA	NA	NA	NA	chrX:14890991-14891734	Island	1stExon;TSS1500;5'UTR;5'UTR;1stExon					X:14800913-14801685	X:14890952-14892003	Promoter_Associated	FANCB;FANCB;MOSPD2;MOSPD2;FANCB;FANCB	ENST00000398334.1;ENST00000324138.3;ENST00000380492.3;ENST00000482354.1;ENST00000398334.1;ENST00000324138.3	5'UTR;5'UTR;TSS1500;TSS1500;1stExon;1stExon	FANCB;FANCB;FANCB;MOSPD2;MOSPD2;MOSPD2;MOSPD2;FANCB;FANCB;FANCB	ENST00000452869.1;ENST00000398334.1;ENST00000324138.3;ENST00000380492.3;ENST00000497603.1;ENST00000482354.1;ENST00000461777.1;ENST00000452869.1;ENST00000398334.1;ENST00000324138.3	5'UTR;5'UTR;5'UTR;TSS1500;TSS1500;TSS1500;TSS1500;1stExon;1stExon;1stExon			chrX:14890483-14892389	6	chrX:14890335-14892569	6		TRUE		FALSE	chrX	14872995	14872997	-	5.41417	-2.04215	53.5961	3.32339e-66	5.52421e-64	140.635
cg10987536	chrX	53711084	-	cg10987536	NA	NA	NA	NA	NA	NA	chrX:53710495-53711457	Island	5'UTR	high-CpG:53727476-53727928				X:53727013-53728182	X:53710187-53711697	Promoter_Associated	HUWE1;HUWE1;HUWE1	ENST00000342160.3;ENST00000342160.3;ENST00000262854.6	1stExon;5'UTR;5'UTR	HUWE1;HUWE1;HUWE1	ENST00000342160.3;ENST00000342160.3;ENST00000262854.6	1stExon;5'UTR;5'UTR	chrX:53710685-53711475	3						TRUE		FALSE	chrX	53684138	53684140	+	6.39867	-1.44657	53.4986	3.84995e-66	6.33547e-64	140.492
cg15324534	chrX	150067412	-	cg15324534	NA	NA	NA	NA	NA	NA	chrX:150066792-150068172	Island	TSS200;TSS200;TSS200;TSS200;TSS200					X:149817081-149818776			CD99L2;CD99L2;CD99L2;CD99L2;CD99L2	ENST00000437787.2;ENST00000438086.2;ENST00000466436.1;ENST00000346693.4;ENST00000370377.3	TSS200;TSS1500;TSS1500;TSS1500;TSS1500	CD99L2;CD99L2;CD99L2;CD99L2;CD99L2;CD99L2	ENST00000491877.1;ENST00000437787.2;ENST00000438086.2;ENST00000466436.1;ENST00000346693.4;ENST00000370377.3	TSS1500;TSS200;TSS1500;TSS1500;TSS1500;TSS1500	chrX:150066805-150067675	3								FALSE	chrX	150898938	150898940	+	5.70476	-2.07843	53.4643	4.05467e-66	6.6063e-64	140.441
cg08338641	chrX	23926332	+	cg08338641	rs143443628	0.012696	NA	NA	NA	NA	chrX:23925590-23926315	S_Shore	5'UTR;5'UTR;1stExon;TSS1500;1stExon;TSS1500						X:23925325-23926585	Promoter_Associated	CXorf58;CXorf58;APOO;APOO	ENST00000379211.3;ENST00000379211.3;ENST00000379226.4;ENST00000379220.3	1stExon;5'UTR;TSS1500;TSS1500	CXorf58;CXorf58;APOO;APOO;APOO	ENST00000379211.3;ENST00000379211.3;ENST00000490078.1;ENST00000379226.4;ENST00000379220.3	1stExon;5'UTR;TSS1500;TSS1500;TSS1500			chrX:23925242-23927423	6	chrX:23924142-23927237	6		TRUE		FALSE	chrX	23908214	23908216	-	5.39245	-1.44342	53.3132	5.09561e-66	8.22091e-64	140.218
cg07867687	chrX	48334539	-	cg07867687	NA	NA	NA	NA	NA	NA	chrX:48334229-48335036	Island	TSS200;TSS200	high-CpG:48219344-48219670				X:48219174-48219955	X:48333937-48335021	Promoter_Associated_Cell_type_specific	FTSJ1;FTSJ1	ENST00000019019.2;ENST00000396894.4	TSS200;TSS200	FTSJ1;FTSJ1;FTSJ1;FTSJ1;FTSJ1;FTSJ1	ENST00000492562.1;ENST00000019019.2;ENST00000396894.4;ENST00000485486.1;ENST00000473235.1;ENST00000487353.1	TSS200;TSS200;TSS200;TSS200;TSS200;TSS200	chrX:48334065-48334675	3						TRUE		FALSE	chrX	48476150	48476152	+	6.16086	-1.96135	53.2701	5.43938e-66	8.69034e-64	140.154
cg08648877	chrX	153719071	+	cg08648877	NA	NA	NA	NA	NA	NA	chrX:153718654-153719455	Island	TSS200;TSS200;TSS200					X:153371859-153372601	X:153718312-153719523	Promoter_Associated	SLC10A3;SLC10A3;SLC10A3	ENST00000369649.4;ENST00000393586.1;ENST00000263512.4	TSS200;TSS200;TSS200	SLC10A3;SLC10A3;SLC10A3;SLC10A3	ENST00000369649.4;ENST00000393586.1;ENST00000263512.4;ENST00000453912.1	TSS200;TSS200;TSS200;TSS200	chrX:153718965-153719270	3						TRUE		FALSE	chrX	154490731	154490733	-	6.02249	-1.77755	52.9587	8.73126e-66	1.38155e-63	139.692
cg24035229	chrX	129115416	-	cg24035229	NA	NA	NA	NA	NA	NA	chrX:129113845-129118029	Island	TSS1500					X:128941100-128946452			BCORL1;BCORL1;BCORL1	ENST00000218147.7;ENST00000359304.2;ENST00000488135.1	TSS1500;TSS1500;5'UTR	BCORL1;BCORL1;BCORL1	ENST00000218147.7;ENST00000303743.5;ENST00000488135.1	TSS1500;TSS1500;5'UTR	chrX:129115205-129115435	3						TRUE		FALSE	chrX	129981439	129981441	+	5.06065	-1.84939	52.9174	9.29848e-66	1.45729e-63	139.631
cg26505619	chrX	118533166	+	cg26505619	NA	NA	NA	NA	NA	NA	chrX:118533163-118533787	Island	TSS200					X:118417154-118417946	X:118532037-118534007	Promoter_Associated	SLC25A43;SLC25A43;SLC25A43;SLC25A43	ENST00000217909.7;ENST00000217909.7;ENST00000336249.7;ENST00000326714.7	5'UTR;1stExon;TSS200;TSS200	SLC25A43;SLC25A43;SLC25A43;SLC25A43;SLC25A43;SLC25A43	ENST00000493093.1;ENST00000495750.1;ENST00000217909.7;ENST00000217909.7;ENST00000336249.7;ENST00000326714.7	TSS1500;TSS1500;5'UTR;1stExon;TSS200;TSS200	chrX:118532660-118534115	3								FALSE	chrX	119399202	119399204	-	5.69967	-2.05751	52.6727	1.35156e-65	2.09824e-63	139.265
cg17877174	chrX	129473999	-	cg17877174	NA	NA	NA	NA	NA	NA	chrX:129473463-129473945	S_Shore	TSS200;TSS200					X:129301145-129301887	X:129473352-129474426	Promoter_Associated_Cell_type_specific	SLC25A14;SLC25A14;SLC25A14;SLC25A14;SLC25A14	ENST00000339231.3;ENST00000218197.5;ENST00000467496.1;ENST00000545805.1;ENST00000543953.1	TSS1500;TSS200;TSS200;5'UTR;5'UTR	SLC25A14;SLC25A14;SLC25A14;SLC25A14;SLC25A14;SLC25A14;SLC25A14;SLC25A14;SLC25A14	ENST00000339231.3;ENST00000218197.5;ENST00000424447.1;ENST00000467496.1;ENST00000545805.1;ENST00000543953.1;ENST00000495156.1;ENST00000464184.1;ENST00000464342.1	TSS1500;TSS200;5'UTR;TSS200;5'UTR;5'UTR;5'UTR;5'UTR;5'UTR	chrX:129473285-129474215	3						TRUE		FALSE	chrX	130340024	130340026	+	4.8496	-2.54057	52.5262	1.69202e-65	2.60224e-63	139.045
cg11143827	chrX	39961764	+	cg11143827	NA	NA	NA	NA	NA	NA	chrX:39953434-39969247	Island	5'UTR;5'UTR			RDMR		X:39846551-39847459			BCOR	ENST00000378455.4	5'UTR	BCOR;BCOR;BCOR	ENST00000412952.1;ENST00000406200.2;ENST00000378455.4	5'UTR;5'UTR;5'UTR	chrX:39961720-39962015	3						TRUE		FALSE	chrX	40102510	40102512	-	-4.15442	1.95085	-52.3271	2.2984e-65	3.50208e-63	138.746
cg10950413	chrX	56590097	+	cg10950413	NA	NA	NA	NA	NA	NA	chrX:56589945-56590514	Island	1stExon;5'UTR	high-CpG:56606686-56606866				X:56606671-56607217	X:56589467-56590755	Promoter_Associated_Cell_type_specific	UBQLN2;UBQLN2;UBQLN2;UBQLN2	ENST00000338222.5;ENST00000535171.1;ENST00000338222.5;ENST00000535171.1	5'UTR;5'UTR;1stExon;1stExon	UBQLN2;UBQLN2;UBQLN2;UBQLN2	ENST00000338222.5;ENST00000535171.1;ENST00000338222.5;ENST00000535171.1	5'UTR;5'UTR;1stExon;1stExon	chrX:56589605-56590395	3						TRUE		FALSE	chrX	56563663	56563665	-	5.34134	-2.28328	52.2406	2.62658e-65	3.96542e-63	138.615
cg16764296	chrX	129473723	+	cg16764296	rs6637602	0.157005	NA	NA	NA	NA	chrX:129473463-129473945	Island	TSS200;TSS200;TSS200;TSS200;TSS200					X:129301145-129301887	X:129473352-129474426	Promoter_Associated_Cell_type_specific	SLC25A14;SLC25A14;SLC25A14;SLC25A14;SLC25A14	ENST00000545805.1;ENST00000543953.1;ENST00000218197.5;ENST00000467496.1;ENST00000339231.3	TSS1500;TSS1500;TSS1500;TSS1500;TSS1500	SLC25A14;SLC25A14;SLC25A14;SLC25A14;SLC25A14;SLC25A14;SLC25A14;SLC25A14;SLC25A14	ENST00000545805.1;ENST00000543953.1;ENST00000218197.5;ENST00000467496.1;ENST00000339231.3;ENST00000495156.1;ENST00000464342.1;ENST00000464184.1;ENST00000424447.1	TSS1500;TSS1500;TSS1500;TSS1500;TSS1500;TSS200;TSS200;TSS200;TSS200	chrX:129473285-129474215	3								FALSE	chrX	130339748	130339750	-	5.2737	-1.68149	52.0947	3.29101e-65	4.92335e-63	138.395
cg21393171	chrX	130881392	-	cg21393171	NA	NA	NA	NA	NA	NA		OpenSea	Body						X:130880267-130881616	Gene_Associated	RP11-453F18__B.1	ENST00000427391.1	3'UTR	RP11-453F18__B.1	ENST00000427391.1	3'UTR	chrX:130881200-130881515	3								FALSE	chrX	131747363	131747365	+	-3.83347	1.06462	-52.04	3.58179e-65	5.31008e-63	138.312
cg23951868	chrX	49687084	-	cg23951868	NA	NA	NA	NA	NA	NA	chrX:49687027-49687993	Island	TSS200;TSS200					X:49573768-49574703	X:49686836-49687917	Promoter_Associated	CLCN5;CLCN5;CLCN5	ENST00000482218.1;ENST00000450422.3;ENST00000376091.3	TSS1500;TSS200;TSS200	CLCN5;CLCN5;CLCN5	ENST00000482218.1;ENST00000450422.3;ENST00000376091.3	TSS1500;TSS200;TSS200	chrX:49687005-49687335	3						TRUE		FALSE	chrX	49922473	49922475	+	6.09801	-1.6124	51.9967	3.8304e-65	5.62796e-63	138.246
cg25124605	chrX	129116500	-	cg25124605	NA	NA	NA	NA	NA	NA	chrX:129113845-129118029	Island	TSS200					X:128941100-128946452	X:129116458-129116735	Promoter_Associated	BCORL1;BCORL1;BCORL1	ENST00000218147.7;ENST00000359304.2;ENST00000488135.1	TSS200;TSS200;5'UTR	BCORL1;BCORL1;BCORL1	ENST00000218147.7;ENST00000303743.5;ENST00000488135.1	TSS200;TSS200;5'UTR	chrX:129116285-129116655	3						TRUE		FALSE	chrX	129982523	129982525	+	5.38911	-2.09322	51.9416	4.1722e-65	6.0759e-63	138.163
cg10286673	chrX	107069680	-	cg10286673	rs1152334	0.438628	NA	NA	NA	NA	chrX:107069308-107070201	Island	Body;Body				TRUE	X:106955614-106956857	X:107068691-107070658	Unclassified_Cell_type_specific				MID2	ENST00000451923.1	5'UTR	chrX:107069185-107070615	3						TRUE		FALSE	chrX	107826449	107826451	+	5.50509	-1.70691	51.8597	4.73811e-65	6.83951e-63	138.038
cg22775593	chrX	149531605	-	cg22775593	NA	NA	NA	NA	NA	NA	chrX:149529540-149534090	Island	1stExon;5'UTR	high-CpG:149282097-149282272		DMR		X:149281427-149284862	X:149530262-149531798	Unclassified	MAMLD1;MAMLD1;MAMLD1;MAMLD1;MAMLD1	ENST00000432680.2;ENST00000370401.2;ENST00000468306.1;ENST00000445612.2;ENST00000370401.2	TSS200;1stExon;5'UTR;5'UTR;5'UTR	MAMLD1;MAMLD1;MAMLD1;MAMLD1;MAMLD1	ENST00000432680.2;ENST00000370401.2;ENST00000468306.1;ENST00000445612.2;ENST00000370401.2	TSS200;1stExon;5'UTR;5'UTR;5'UTR	chrX:149531265-149531775	3								FALSE	chrX	150363337	150363339	+	5.2921	-2.25103	51.8522	4.7933e-65	6.859e-63	138.027
cg05551578	chrX	133930791	+	cg05551578	NA	NA	NA	NA	NA	NA	chrX:133930787-133931355	Island	5'UTR;1stExon;5'UTR;5'UTR;5'UTR;TSS1500;TSS1500						X:133930670-133931685	Promoter_Associated	FAM122B;FAM122B;FAM122B;FAM122B;FAM122B;FAM122C;FAM122B	ENST00000370790.1;ENST00000370790.1;ENST00000298090.6;ENST00000486347.1;ENST00000343004.5;ENST00000414371.2;ENST00000493333.1	1stExon;5'UTR;5'UTR;TSS1500;TSS1500;TSS200;3'UTR	FAM122B;FAM122B;FAM122B;FAM122B;FAM122B;FAM122C;FAM122B;FAM122B	ENST00000370790.1;ENST00000370790.1;ENST00000298090.6;ENST00000486347.1;ENST00000343004.5;ENST00000414371.2;ENST00000493333.1;ENST00000467413.1	1stExon;5'UTR;5'UTR;TSS1500;TSS1500;TSS200;3'UTR;3'UTR	chrX:133930125-133931435	3								FALSE	chrX	134796760	134796762	-	5.41574	-2.0944	51.7542	5.58319e-65	7.92043e-63	137.878
cg09610589	chrX	149106647	+	cg09610589	NA	NA	NA	NA	NA	NA	chrX:149106113-149106682	Island	TSS200;1stExon;5'UTR					X:148856772-148859104	X:149106540-149107146	Promoter_Associated	CXorf40B;CXorf40B;CXorf40B;CXorf40B;CXorf40B;CXorf40B;CXorf40B;CXorf40B;CXorf40B;RP13-507I23.1	ENST00000370409.3;ENST00000462691.1;ENST00000370404.1;ENST00000370406.3;ENST00000355203.2;ENST00000462691.1;ENST00000370404.1;ENST00000370409.3;ENST00000370406.3;ENST00000449111.1	3'UTR;5'UTR;5'UTR;5'UTR;TSS1500;1stExon;1stExon;1stExon;1stExon;TSS200	CXorf40B;CXorf40B;CXorf40B;CXorf40B;CXorf40B;CXorf40B;CXorf40B;CXorf40B;CXorf40B;CXorf40B;CXorf40B;CXorf40B;CXorf40B;RP13-507I23.1;RP13-507I23.1	ENST00000370409.3;ENST00000483447.1;ENST00000462691.1;ENST00000370404.1;ENST00000370406.3;ENST00000497550.1;ENST00000355203.2;ENST00000497550.1;ENST00000462691.1;ENST00000370404.1;ENST00000483447.1;ENST00000370409.3;ENST00000370406.3;ENST00000458274.1;ENST00000449111.1	3'UTR;3'UTR;5'UTR;5'UTR;5'UTR;3'UTR;TSS1500;1stExon;1stExon;1stExon;1stExon;1stExon;1stExon;TSS1500;TSS200	chrX:149106585-149107435	3						TRUE		FALSE	chrX	149938428	149938430	-	4.75259	-2.37272	51.1404	1.45989e-64	2.05333e-62	136.937
cg11190082	chrX	119005710	+	cg11190082	NA	NA	NA	NA	NA	NA	chrX:119005251-119006217	Island	5'UTR;TSS200;1stExon	high-CpG:118889372-118889781				X:118889144-118890238	X:119005139-119006336	Promoter_Associated_Cell_type_specific	RNF113A;NDUFA1;NDUFA1;RNF113A	ENST00000371442.2;ENST00000371437.4;ENST00000371437.4;ENST00000371442.2	1stExon;5'UTR;1stExon;5'UTR	RNF113A;NDUFA1;NDUFA1;RNF113A	ENST00000371442.2;ENST00000371437.4;ENST00000371437.4;ENST00000371442.2	1stExon;5'UTR;1stExon;5'UTR	chrX:119005600-119005915	3						TRUE		FALSE	chrX	119871746	119871748	-	5.40836	-1.8469	51.0557	1.6685e-64	2.32685e-62	136.806
cg17149359	chrX	119764131	+	cg17149359	NA	NA	NA	NA	NA	NA	chrX:119763737-119764230	Island	TSS200;TSS200					X:119647766-119648258	X:119763366-119764558	Promoter_Associated	C1GALT1C1;C1GALT1C1	ENST00000304661.5;ENST00000371313.2	TSS200;TSS1500	C1GALT1C1;C1GALT1C1	ENST00000304661.5;ENST00000371313.2	TSS200;TSS1500	chrX:119763545-119764215	3						TRUE		FALSE	chrX	120630275	120630277	-	6.00255	-1.97783	50.8966	2.14503e-64	2.96627e-62	136.56
cg11894108	chrX	153626015	-	cg11894108	rs5945156	0.312651	NA	NA	NA	NA	chrX:153626095-153627324	N_Shore	TSS1500;TSS1500;TSS1500;TSS1500;TSS1500;TSS1500					X:153278915-153280518	X:153625687-153628207	Promoter_Associated	RPL10;RPL10;RPL10;RPL10;RPL10	ENST00000424325.2;ENST00000344746.4;ENST00000369817.2;ENST00000406022.2;ENST00000479366.1	TSS1500;TSS1500;5'UTR;TSS1500;TSS200	RPL10;RPL10;RPL10;RPL10;RPL10;RPL10;RPL10;RPL10;RPL10;RPL10;RPL10;RPL10;RPL10	ENST00000474786.1;ENST00000424325.2;ENST00000436473.1;ENST00000344746.4;ENST00000489200.1;ENST00000458500.1;ENST00000485196.1;ENST00000482732.1;ENST00000492572.1;ENST00000467168.1;ENST00000369817.2;ENST00000406022.2;ENST00000479366.1	5'UTR;TSS1500;TSS1500;TSS1500;TSS1500;TSS1500;TSS1500;TSS1500;TSS1500;TSS1500;5'UTR;TSS1500;TSS200	chrX:153625905-153626275	3								FALSE	chrX	154397673	154397675	+	5.98893	-1.5933	50.7597	2.66434e-64	3.6537e-62	136.348
cg25897349	chrX	153979507	+	cg25897349	NA	NA	NA	NA	NA	NA	chrX:153978838-153979650	Island	TSS200;TSS200	high-CpG:153632355-153633010				X:153631939-153632911	X:153978764-153979675	Promoter_Associated_Cell_type_specific	GAB3;GAB3;GAB3;GAB3	ENST00000369575.3;ENST00000369568.4;ENST00000424127.2;ENST00000496390.1	TSS200;TSS200;TSS200;3'UTR	GAB3;GAB3;GAB3;GAB3	ENST00000369575.3;ENST00000369568.4;ENST00000424127.2;ENST00000496390.1	TSS200;TSS200;TSS200;3'UTR	chrX:153979505-153980030	3						TRUE		FALSE	chrX	154751231	154751233	-	5.98184	-1.83071	50.7252	2.81452e-64	3.82775e-62	136.294
cg06158088	chrX	47518504	+	cg06158088	NA	NA	NA	NA	NA	NA	chrX:47518015-47518850	Island	Body;Body;5'UTR;1stExon;5'UTR	high-CpG:47403431-47403533				X:47402910-47403794	X:47517859-47519027	Promoter_Associated	UXT;UXT;UXT;UXT;UXT;UXT	ENST00000485641.1;ENST00000335890.2;ENST00000376964.3;ENST00000333119.3;ENST00000335890.2;ENST00000485641.1	1stExon;1stExon;5'UTR;5'UTR;5'UTR;3'UTR	UXT;UXT;UXT;UXT;UXT;UXT	ENST00000485641.1;ENST00000335890.2;ENST00000376964.3;ENST00000333119.3;ENST00000335890.2;ENST00000485641.1	1stExon;1stExon;5'UTR;5'UTR;5'UTR;3'UTR	chrX:47518500-47518835	3						TRUE		FALSE	chrX	47659104	47659106	-	5.51433	-2.0076	50.7068	2.89799e-64	3.90897e-62	136.265
cg03944921	chrX	117479980	-	cg03944921	rs141940962	0.013301	NA	NA	NA	NA	chrX:117479565-117480488	Island	TSS200					X:117363780-117364877	X:117479159-117481066	Promoter_Associated	WDR44;WDR44;WDR44;WDR44	ENST00000371822.5;ENST00000254029.3;ENST00000371825.3;ENST00000493448.1	TSS200;TSS200;TSS200;TSS200	WDR44;WDR44;WDR44;WDR44	ENST00000371822.5;ENST00000254029.3;ENST00000371825.3;ENST00000493448.1	TSS200;TSS200;TSS200;TSS200	chrX:117479765-117480115	3						TRUE		FALSE	chrX	118346016	118346018	+	6.47146	-1.78426	50.6357	3.2445e-64	4.34077e-62	136.155
cg03825574	chrX	129116503	-	cg03825574	NA	NA	NA	NA	NA	NA	chrX:129113845-129118029	Island	TSS200					X:128941100-128946452	X:129116458-129116735	Promoter_Associated	BCORL1;BCORL1;BCORL1	ENST00000218147.7;ENST00000359304.2;ENST00000488135.1	TSS200;TSS200;5'UTR	BCORL1;BCORL1;BCORL1	ENST00000218147.7;ENST00000303743.5;ENST00000488135.1	TSS200;TSS200;5'UTR	chrX:129116285-129116655	3						TRUE		FALSE	chrX	129982526	129982528	+	5.79283	-2.04347	50.4189	4.58207e-64	6.08085e-62	135.817
cg08282969	chrX	122993891	+	cg08282969	NA	NA	NA	NA	NA	NA	chrX:122993547-122994335	Island	TSS200					X:122821229-122822016	X:122993086-122994722	Promoter_Associated	XIAP;XIAP;XIAP;XIAP;XIAP	ENST00000355640.3;ENST00000371199.3;ENST00000434753.3;ENST00000468691.1;ENST00000371199.3	TSS1500;1stExon;5'UTR;5'UTR;5'UTR	XIAP;XIAP;XIAP;XIAP;XIAP;XIAP;XIAP;XIAP;XIAP;XIAP;XIAP	ENST00000355640.3;ENST00000468503.1;ENST00000497640.1;ENST00000371199.3;ENST00000422098.1;ENST00000481776.1;ENST00000434753.3;ENST00000497906.1;ENST00000468691.1;ENST00000430625.1;ENST00000371199.3	TSS1500;TSS1500;TSS200;1stExon;5'UTR;5'UTR;5'UTR;5'UTR;5'UTR;5'UTR;5'UTR	chrX:122993380-122994630	3						TRUE		FALSE	chrX	123860040	123860042	-	2.98709	-0.419017	50.3354	5.23631e-64	6.8935e-62	135.686
cg09834142	chrX	64255215	+	cg09834142	NA	NA	NA	NA	NA	NA	chrX:64254408-64255291	Island						X:64171164-64172289	X:64253932-64255699	Promoter_Associated	ZC4H2	ENST00000337990.2	TSS1500	ZC4H2;ZC4H2	ENST00000488831.1;ENST00000337990.2	TSS1500;TSS1500	chrX:64254885-64255635	3						TRUE		FALSE	chrX	65035334	65035336	-	5.42947	-1.9088	50.1655	6.87222e-64	8.97534e-62	135.419
cg21414424	chrX	152989775	+	cg21414424	NA	NA	NA	NA	NA	NA	chrX:152988874-152991719	Island	5'UTR;5'UTR;TSS1500;TSS200;1stExon;TSS1500	high-CpG:152642548-152643122				X:152642116-152643793			BCAP31;BCAP31;ABCD1;BCAP31;BCAP31;BCAP31;ABCD1	ENST00000441714.1;ENST00000345046.6;ENST00000218104.3;ENST00000441714.1;ENST00000426131.2;ENST00000458587.2;ENST00000370129.3	5'UTR;5'UTR;TSS1500;1stExon;TSS1500;TSS1500;TSS1500	BCAP31;BCAP31;BCAP31;ABCD1;BCAP31;BCAP31;BCAP31;BCAP31;BCAP31;BCAP31;ABCD1	ENST00000441714.1;ENST00000429550.1;ENST00000345046.6;ENST00000218104.3;ENST00000430088.1;ENST00000441714.1;ENST00000423827.1;ENST00000426131.2;ENST00000458587.2;ENST00000416815.1;ENST00000370129.3	5'UTR;5'UTR;5'UTR;TSS1500;TSS1500;1stExon;TSS1500;TSS1500;TSS1500;TSS1500;TSS1500			chrX:152988150-152994054	6	chrX:152987465-152994800	6				FALSE	chrX	153724319	153724321	-	5.85225	-1.85153	50.1156	7.44591e-64	9.64802e-62	135.341
cg06616857	chrX	153719132	-	cg06616857	NA	NA	NA	NA	NA	NA	chrX:153718654-153719455	Island	TSS200;TSS200;TSS200					X:153371859-153372601	X:153718312-153719523	Promoter_Associated	SLC10A3;SLC10A3;SLC10A3	ENST00000369649.4;ENST00000393586.1;ENST00000263512.4	TSS200;TSS200;TSS200	SLC10A3;SLC10A3;SLC10A3;SLC10A3	ENST00000369649.4;ENST00000393586.1;ENST00000263512.4;ENST00000453912.1	TSS200;TSS200;TSS200;TSS200	chrX:153718965-153719270	3						TRUE		FALSE	chrX	154490792	154490794	+	6.44597	-1.66362	50.0822	7.85558e-64	1.00993e-61	135.288
cg06172626	chrX	48398133	-	cg06172626	NA	NA	NA	NA	NA	NA	chrX:48397759-48398529	Island	1stExon;5'UTR	high-CpG:48282764-48283111				X:48282721-48283434	X:48397581-48398829	Promoter_Associated	TBC1D25;TBC1D25;TBC1D25;TBC1D25;TBC1D25;TBC1D25;TBC1D25	ENST00000376771.4;ENST00000376771.4;ENST00000427713.1;ENST00000537536.1;ENST00000481090.1;ENST00000537536.1;ENST00000481090.1	5'UTR;1stExon;TSS200;1stExon;1stExon;5'UTR;5'UTR	TBC1D25;TBC1D25;TBC1D25;TBC1D25;TBC1D25;TBC1D25;TBC1D25;TBC1D25;TBC1D25;TBC1D25	ENST00000376771.4;ENST00000376771.4;ENST00000427713.1;ENST00000494495.1;ENST00000476141.1;ENST00000418627.1;ENST00000537536.1;ENST00000481090.1;ENST00000537536.1;ENST00000481090.1	5'UTR;1stExon;TSS200;TSS200;TSS200;TSS200;1stExon;1stExon;5'UTR;5'UTR	chrX:48397705-48398735	3						TRUE		FALSE	chrX	48539744	48539746	+	5.07452	-2.01049	50.0203	8.67736e-64	1.10693e-61	135.191
cg24183173	chrX	39962195	+	cg24183173	NA	NA	NA	NA	NA	NA	chrX:39953434-39969247	Island	5'UTR;5'UTR			RDMR	TRUE	X:39846551-39847459			BCOR	ENST00000378455.4	5'UTR	BCOR;BCOR;BCOR	ENST00000412952.1;ENST00000406200.2;ENST00000378455.4	5'UTR;5'UTR;5'UTR	chrX:39962105-39962555	3					TRUE	TRUE		FALSE	chrX	40102941	40102943	-	-3.48368	1.48659	-49.926	1.00996e-63	1.27846e-61	135.042
cg02971902	chrX	135991927	-	cg02971902	rs6635208	0.094662	NA	NA	NA	NA	chrX:135991412-135991928	Island						X:135818962-135819758	X:135991143-135992723	Promoter_Associated	RP11-308D16.4;RP11-308D16.4	ENST00000424306.1;ENST00000424306.1	1stExon;5'UTR	RP11-308D16.4;RP11-308D16.4;RP11-308D16.4;RP11-308D16.4	ENST00000424306.1;ENST00000431464.1;ENST00000424306.1;ENST00000431464.1	1stExon;1stExon;5'UTR;5'UTR	chrX:135991165-135992115	3						TRUE		FALSE	chrX	136909767	136909769	+	5.22466	-2.23358	49.8216	1.19501e-63	1.50115e-61	134.877
cg20077602	chrX	153775868	+	cg20077602	NA	NA	NA	NA	NA	NA	chrX:153774893-153776136	Island	1stExon;5'UTR;5'UTR;TSS200;1stExon;TSS1500;TSS200;Body	high-CpG:153429028-153429077				X:153428021-153429369	X:153774668-153776602	Promoter_Associated	IKBKG;G6PD;IKBKG;IKBKG;G6PD;G6PD;IKBKG;IKBKG;IKBKG;IKBKG;IKBKG;IKBKG;IKBKG;IKBKG;IKBKG	ENST00000369607.1;ENST00000291567.5;ENST00000369606.4;ENST00000369606.4;ENST00000393562.2;ENST00000369620.2;ENST00000263518.6;ENST00000263518.6;ENST00000470142.1;ENST00000470142.1;ENST00000455588.2;ENST00000455588.2;ENST00000369602.3;ENST00000369602.3;ENST00000369601.3	5'UTR;TSS1500;1stExon;5'UTR;TSS1500;TSS200;1stExon;5'UTR;1stExon;5'UTR;1stExon;5'UTR;1stExon;5'UTR;TSS200	IKBKG;IKBKG;IKBKG;IKBKG;G6PD;G6PD;G6PD;IKBKG;IKBKG;G6PD;IKBKG;G6PD;G6PD;IKBKG;IKBKG;IKBKG;IKBKG;IKBKG;IKBKG;IKBKG;IKBKG;IKBKG;IKBKG	ENST00000440286.1;ENST00000422680.1;ENST00000369607.1;ENST00000445622.1;ENST00000433845.1;ENST00000439227.1;ENST00000291567.5;ENST00000369606.4;ENST00000369606.4;ENST00000393562.2;ENST00000424839.1;ENST00000440967.1;ENST00000393564.2;ENST00000263518.6;ENST00000263518.6;ENST00000470142.1;ENST00000470142.1;ENST00000455588.2;ENST00000455588.2;ENST00000369602.3;ENST00000369602.3;ENST00000369601.3;ENS…	5'UTR;5'UTR;5'UTR;5'UTR;TSS1500;TSS1500;TSS1500;1stExon;5'UTR;TSS1500;TSS200;TSS200;TSS200;1stExon;5'UTR;1stExon;5'UTR;1stExon;5'UTR;1stExon;5'UTR;TSS200;5'UTR	chrX:153775405-153776655	3						TRUE		FALSE	chrX	154547652	154547654	-	5.44162	-1.75438	49.7188	1.41102e-63	1.75907e-61	134.714
cg24741068	chrX	48432888	+	cg24741068	NA	NA	NA	NA	NA	NA	chrX:48432815-48433322	Island	1stExon;5'UTR	high-CpG:48317772-48317853				X:48317584-48318315	X:48432268-48433808	Promoter_Associated	AC115618.1;RBM3;RBM3;RBM3;RBM3;RBM3;RBM3	ENST00000376775.2;ENST00000376755.1;ENST00000376759.3;ENST00000430348.2;ENST00000354480.2;ENST00000466764.1;ENST00000466764.1	1stExon;TSS1500;TSS200;TSS200;TSS1500;1stExon;5'UTR	AC115618.1;RBM3;RBM3;RBM3;RBM3;RBM3;RBM3;RBM3;RBM3;RBM3;RBM3;RBM3;RBM3;RBM3	ENST00000376775.2;ENST00000376755.1;ENST00000491236.1;ENST00000490127.1;ENST00000491240.1;ENST00000485213.1;ENST00000430348.2;ENST00000354480.2;ENST00000472897.1;ENST00000472897.1;ENST00000488216.1;ENST00000488216.1;ENST00000466764.1;ENST00000466764.1	1stExon;TSS1500;TSS1500;TSS200;TSS200;TSS200;TSS200;TSS1500;1stExon;5'UTR;1stExon;5'UTR;1stExon;5'UTR	chrX:48432105-48432895	3						TRUE		FALSE	chrX	48574499	48574501	-	5.77062	-1.0645	49.5399	1.88532e-63	2.33269e-61	134.429
cg01318188	chrX	123094675	+	cg01318188	NA	NA	NA	NA	NA	NA	chrX:123093923-123094582	S_Shore	1stExon;TSS1500;5'UTR;TSS1500;TSS1500					X:122922222-122923182			RP1-315G1.3;STAG2;STAG2;STAG2;STAG2;STAG2;STAG2;STAG2;STAG2;STAG2;STAG2	ENST00000426367.1;ENST00000371160.1;ENST00000371157.3;ENST00000371145.3;ENST00000371144.3;ENST00000218089.9;ENST00000469481.1;ENST00000354548.5;ENST00000218089.9;ENST00000354548.5;ENST00000469481.1	3'UTR;TSS1500;TSS1500;TSS1500;TSS1500;1stExon;1stExon;1stExon;5'UTR;5'UTR;5'UTR	RP1-315G1.3;STAG2;STAG2;STAG2;STAG2;STAG2;STAG2;STAG2;STAG2;STAG2;STAG2;STAG2;STAG2;STAG2;STAG2;STAG2;STAG2;STAG2;STAG2;STAG2	ENST00000426367.1;ENST00000371160.1;ENST00000435103.1;ENST00000371157.3;ENST00000371145.3;ENST00000458176.1;ENST00000466748.1;ENST00000471107.1;ENST00000455404.1;ENST00000428941.1;ENST00000483575.1;ENST00000435215.1;ENST00000458700.1;ENST00000469481.1;ENST00000354548.5;ENST00000394477.1;ENST00000455404.1;ENST00000483575.1;ENST00000354548.5;ENST00000469481.1	3'UTR;TSS1500;TSS1500;TSS1500;TSS1500;TSS1500;TSS1500;TSS1500;1stExon;TSS1500;1stExon;TSS1500;TSS200;1stExon;1stExon;5'UTR;5'UTR;5'UTR;5'UTR;5'UTR	chrX:123094540-123094815	3						TRUE		FALSE	chrX	123960824	123960826	-	5.23751	-1.22328	49.3964	2.37999e-63	2.92276e-61	134.201
cg18396806	chrX	133941123	+	cg18396806	rs147245653	0.012092	NA	NA	NA	NA		OpenSea	TSS200;TSS200;TSS200;TSS200;TSS200;TSS200;Body					X:133768787-133769438	X:133940939-133941380	Promoter_Associated	FAM122C;FAM122C;FAM122C;FAM122C	ENST00000370784.4;ENST00000370785.3;ENST00000475361.1;ENST00000445123.1	TSS200;TSS200;TSS200;TSS200	FAM122C;FAM122C;FAM122C;FAM122C;FAM122C;FAM122C;FAM122C;FAM122C	ENST00000495147.1;ENST00000370784.4;ENST00000370785.3;ENST00000482240.1;ENST00000475361.1;ENST00000445123.1;ENST00000494709.1;ENST00000470657.1	TSS200;TSS200;TSS200;TSS200;TSS200;TSS200;TSS200;TSS200	chrX:133941005-133941315	3						TRUE		FALSE	chrX	134807092	134807094	-	5.76716	-2.32341	49.2942	2.81095e-63	3.42644e-61	134.038
cg02480419	chrX	48815856	+	cg02480419	NA	NA	NA	NA	NA	NA	chrX:48814267-48815894	Island	TSS1500;TSS1500;TSS1500;TSS1500					X:48699188-48700813	X:48814180-48816023	Promoter_Associated	OTUD5;OTUD5;OTUD5;OTUD5	ENST00000453548.1;ENST00000376488.3;ENST00000396743.3;ENST00000428668.2	TSS1500;TSS1500;TSS1500;TSS1500	OTUD5;OTUD5;OTUD5;OTUD5;OTUD5	ENST00000455452.1;ENST00000453548.1;ENST00000376488.3;ENST00000396743.3;ENST00000428668.2	TSS1500;TSS1500;TSS1500;TSS1500;TSS1500	chrX:48815060-48815895	3						TRUE		FALSE	chrX	48958593	48958595	-	5.00318	-2.05153	49.2462	3.04002e-63	3.67843e-61	133.961
cg03513471	chrX	146993485	-	cg03513471	NA	NA	NA	NA	NA	NA	chrX:146993091-146994200	Island	Body;TSS200;Body;Body;Body;Body	high-CpG:146801062-146801415				X:146800503-146802002	X:146992752-146994591	Promoter_Associated	FMR1;FMR1;FMR1;FMR1;FMR1;FMR1	ENST00000370470.1;ENST00000334557.6;ENST00000370471.3;ENST00000370471.3;ENST00000370477.1;ENST00000370477.1	TSS1500;TSS200;5'UTR;1stExon;5'UTR;1stExon	FMR1;FMR1;FMR1;FMR1;FMR1;FMR1;FMR1	ENST00000370470.1;ENST00000334557.6;ENST00000218200.8;ENST00000218200.8;ENST00000495717.1;ENST00000370477.1;ENST00000370477.1	TSS1500;TSS200;5'UTR;1stExon;TSS200;5'UTR;1stExon	chrX:146993185-146993495	3						TRUE		FALSE	chrX	147911966	147911968	+	5.00471	-2.35585	49.2253	3.14525e-63	3.77797e-61	133.927
cg18102950	chrX	122866938	-	cg18102950	NA	NA	NA	NA	NA	NA	chrX:122866199-122867097	Island	TSS200					X:122693836-122694778	X:122866193-122867302	Promoter_Associated	RP5-931E15.2;THOC2;THOC2	ENST00000442332.1;ENST00000245838.8;ENST00000355725.4	TSS200;TSS200;TSS200	RP5-931E15.2;THOC2;THOC2;THOC2	ENST00000442332.1;ENST00000472687.1;ENST00000245838.8;ENST00000355725.4	TSS200;TSS200;TSS200;TSS200	chrX:122866785-122867095	3						TRUE		FALSE	chrX	123733087	123733089	+	5.69024	-1.78898	48.8796	5.54048e-63	6.60682e-61	133.372
cg03487706	chrX	54666256	-	cg03487706	NA	NA	NA	NA	NA	NA	chrX:54665781-54666274	Island			chrX:54665732-54665732			X:54682524-54683218	X:54665579-54666800	Promoter_Associated							chrX:54665745-54666475	3						TRUE		FALSE	chrX	54639822	54639824	+	4.98055	-1.59389	48.8045	6.26809e-63	7.4207e-61	133.25
cg00343163	chrX	130926488	-	cg00343163	NA	NA	NA	NA	NA	NA	chrX:130929933-130930183	N_Shelf	Body						X:130926277-130927642	Gene_Associated	RP11-453F18__B.1	ENST00000427391.1	3'UTR	RP11-453F18__B.1	ENST00000427391.1	3'UTR	chrX:130926120-130926695	3								FALSE	chrX	131792459	131792461	+	-3.41451	0.523075	-48.5853	8.99774e-63	1.05451e-60	132.895
cg21911363	chrX	49687331	-	cg21911363	NA	NA	NA	NA	NA	NA	chrX:49687027-49687993	Island	1stExon;5'UTR;1stExon;5'UTR	high-CpG:49573952-49574080				X:49573768-49574703	X:49686836-49687917	Promoter_Associated	CLCN5;CLCN5;CLCN5;CLCN5;CLCN5;CLCN5	ENST00000482218.1;ENST00000450422.3;ENST00000376088.3;ENST00000376091.3;ENST00000376091.3;ENST00000450422.3	TSS200;1stExon;5'UTR;1stExon;5'UTR;5'UTR	CLCN5;CLCN5;CLCN5;CLCN5;CLCN5;CLCN5	ENST00000482218.1;ENST00000450422.3;ENST00000376088.3;ENST00000376091.3;ENST00000376091.3;ENST00000450422.3	TSS200;1stExon;5'UTR;1stExon;5'UTR;5'UTR	chrX:49687005-49687335	3						TRUE		FALSE	chrX	49922720	49922722	+	5.59193	-2.24628	48.5828	9.03534e-63	1.05451e-60	132.891
cg24701794	chrX	46405123	+	cg24701794	NA	NA	NA	NA	NA	NA	chrX:46404634-46405165	Island	TSS1500;Body;TSS1500					X:46289535-46290146	X:46404458-46405206	Promoter_Associated	ZNF674;RP1-71L16.2;ZNF674	ENST00000414387.2;ENST00000421685.1;ENST00000523374.1	TSS1500;5'UTR;TSS1500	ZNF674;RP1-71L16.2;ZNF674;ZNF674;ZNF674;ZNF674	ENST00000414387.2;ENST00000421685.1;ENST00000521626.1;ENST00000518708.1;ENST00000523374.1;ENST00000522017.1	TSS1500;5'UTR;TSS1500;TSS1500;TSS1500;TSS1500	chrX:46405085-46405475	3						TRUE		FALSE	chrX	46545687	46545689	-	5.00845	-2.75864	48.5305	9.85099e-63	1.14161e-60	132.806
cg19780807	chrX	119763998	-	cg19780807	NA	NA	NA	NA	NA	NA	chrX:119763737-119764230	Island	1stExon;1stExon;5'UTR;5'UTR					X:119647766-119648258	X:119763366-119764558	Promoter_Associated	C1GALT1C1;C1GALT1C1;C1GALT1C1	ENST00000304661.5;ENST00000304661.5;ENST00000371313.2	5'UTR;1stExon;TSS200	C1GALT1C1;C1GALT1C1;C1GALT1C1	ENST00000304661.5;ENST00000304661.5;ENST00000371313.2	5'UTR;1stExon;TSS200	chrX:119763545-119764215	3						TRUE		FALSE	chrX	120630142	120630144	+	4.68512	-2.88625	48.4119	1.19874e-62	1.37947e-60	132.614
cg19068385	chrX	47483024	+	cg19068385	NA	NA	NA	NA	NA	NA	chrX:47483042-47483364	N_Shore				DMR	TRUE	X:47367922-47368671	X:47482867-47483310	Unclassified_Cell_type_specific							chrX:47483005-47483435	3						TRUE		FALSE	chrX	47623624	47623626	-	5.85452	-1.59226	48.3996	1.22342e-62	1.39809e-60	132.594
cg21681732	chrX	152989773	+	cg21681732	NA	NA	NA	NA	NA	NA	chrX:152988874-152991719	Island	5'UTR;5'UTR;TSS1500;TSS200;1stExon;TSS1500	high-CpG:152642548-152643122				X:152642116-152643793			BCAP31;BCAP31;ABCD1;BCAP31;BCAP31;BCAP31;ABCD1	ENST00000441714.1;ENST00000345046.6;ENST00000218104.3;ENST00000441714.1;ENST00000426131.2;ENST00000458587.2;ENST00000370129.3	5'UTR;5'UTR;TSS1500;1stExon;TSS1500;TSS1500;TSS1500	BCAP31;BCAP31;BCAP31;ABCD1;BCAP31;BCAP31;BCAP31;BCAP31;BCAP31;BCAP31;ABCD1	ENST00000441714.1;ENST00000429550.1;ENST00000345046.6;ENST00000218104.3;ENST00000430088.1;ENST00000441714.1;ENST00000423827.1;ENST00000426131.2;ENST00000458587.2;ENST00000416815.1;ENST00000370129.3	5'UTR;5'UTR;5'UTR;TSS1500;TSS1500;1stExon;TSS1500;TSS1500;TSS1500;TSS1500;TSS1500			chrX:152988150-152994054	6	chrX:152987465-152994800	6				FALSE	chrX	153724317	153724319	-	5.5611	-1.98071	48.2949	1.4557e-62	1.65207e-60	132.423
cg06780766	chrX	133930788	+	cg06780766	NA	NA	NA	NA	NA	NA	chrX:133930787-133931355	Island	5'UTR;1stExon;5'UTR;5'UTR;5'UTR;TSS1500;TSS1500						X:133930670-133931685	Promoter_Associated	FAM122B;FAM122B;FAM122B;FAM122B;FAM122B;FAM122C;FAM122B	ENST00000370790.1;ENST00000370790.1;ENST00000298090.6;ENST00000486347.1;ENST00000343004.5;ENST00000414371.2;ENST00000493333.1	1stExon;5'UTR;5'UTR;TSS1500;TSS1500;TSS200;3'UTR	FAM122B;FAM122B;FAM122B;FAM122B;FAM122B;FAM122C;FAM122B;FAM122B	ENST00000370790.1;ENST00000370790.1;ENST00000298090.6;ENST00000486347.1;ENST00000343004.5;ENST00000414371.2;ENST00000493333.1;ENST00000467413.1	1stExon;5'UTR;5'UTR;TSS1500;TSS1500;TSS200;3'UTR;3'UTR	chrX:133930125-133931435	3								FALSE	chrX	134796757	134796759	-	5.42145	-2.28959	48.1676	1.79903e-62	2.02772e-60	132.215
cg13014982	chrX	153776009	-	cg13014982	NA	NA	NA	NA	NA	NA	chrX:153774893-153776136	Island	5'UTR;5'UTR;TSS1500;TSS1500;TSS200;Body					X:153428021-153429369	X:153774668-153776602	Promoter_Associated	IKBKG;G6PD;IKBKG;G6PD;IKBKG;IKBKG;IKBKG;IKBKG;IKBKG;G6PD	ENST00000369607.1;ENST00000291567.5;ENST00000369606.4;ENST00000393562.2;ENST00000263518.6;ENST00000470142.1;ENST00000455588.2;ENST00000369602.3;ENST00000369601.3;ENST00000369620.2	5'UTR;TSS1500;5'UTR;TSS1500;5'UTR;5'UTR;5'UTR;5'UTR;TSS200;TSS1500	IKBKG;IKBKG;IKBKG;IKBKG;G6PD;G6PD;G6PD;IKBKG;G6PD;IKBKG;IKBKG;IKBKG;IKBKG;IKBKG;G6PD;G6PD;IKBKG;IKBKG	ENST00000440286.1;ENST00000422680.1;ENST00000369607.1;ENST00000445622.1;ENST00000433845.1;ENST00000439227.1;ENST00000291567.5;ENST00000369606.4;ENST00000393562.2;ENST00000263518.6;ENST00000470142.1;ENST00000455588.2;ENST00000369602.3;ENST00000369601.3;ENST00000440967.1;ENST00000393564.2;ENST00000413620.1;ENST00000424839.1	5'UTR;5'UTR;5'UTR;5'UTR;TSS1500;TSS1500;TSS1500;5'UTR;TSS1500;5'UTR;5'UTR;5'UTR;5'UTR;TSS200;TSS1500;TSS1500;5'UTR;5'UTR	chrX:153775405-153776655	3						TRUE		FALSE	chrX	154547793	154547795	+	5.52425	-2.34562	48.0408	2.22258e-62	2.48808e-60	132.007
cg07896193	chrX	106449457	+	cg07896193	NA	NA	NA	NA	NA	NA	chrX:106449029-106449740	Island	5'UTR;TSS1500;TSS1500					X:106335686-106336601	X:106449138-106449985	Unclassified	CXorf41;CXorf41;NUP62CL;NUP62CL	ENST00000535523.1;ENST00000336387.4;ENST00000372466.4;ENST00000372465.3	TSS1500;TSS1500;5'UTR;5'UTR	CXorf41;CXorf41;NUP62CL;NUP62CL	ENST00000535523.1;ENST00000336387.4;ENST00000372466.4;ENST00000372465.3	TSS1500;TSS1500;5'UTR;5'UTR			chrX:106448969-106450265	6	chrX:106448371-106450655	6		TRUE		FALSE	chrX	107206226	107206228	-	5.17778	-2.04182	48.0009	2.37586e-62	2.64169e-60	131.941
cg25714218	chrX	150151618	-	cg25714218	NA	NA	NA	NA	NA	NA	chrX:150151106-150152457	Island	TSS200					X:149901834-149904072	X:150151536-150151832	Unclassified	HMGB3;HMGB3	ENST00000448905.2;ENST00000325307.7	TSS1500;TSS200	HMGB3;HMGB3;HMGB3;HMGB3	ENST00000419110.1;ENST00000455596.1;ENST00000448905.2;ENST00000325307.7	5'UTR;TSS1500;TSS1500;TSS200	chrX:150151600-150151855	3						TRUE		FALSE	chrX	150983144	150983146	+	5.7891	-2.30996	47.9531	2.57334e-62	2.84208e-60	131.863
cg09790289	chrX	77359560	-	cg09790289	NA	NA	NA	NA	NA	NA	chrX:77359303-77359979	Island	TSS200					X:77246011-77247167	X:77359057-77359965	Promoter_Associated	PGK1;PGK1	ENST00000373316.4;ENST00000450919.2	TSS200;TSS200	PGK1;PGK1;PGK1;PGK1	ENST00000373316.4;ENST00000450919.2;ENST00000477335.1;ENST00000491291.1	TSS200;TSS200;5'UTR;5'UTR	chrX:77359400-77359715	3						TRUE		FALSE	chrX	78104062	78104064	+	6.04833	-2.05926	47.783	3.42216e-62	3.75433e-60	131.583
cg20445038	chrX	150565466	-	cg20445038	NA	NA	NA	NA	NA	NA	chrX:150565211-150565865	Island	TSS200					X:150315829-150316693	X:150564711-150566029	Promoter_Associated	VMA21;VMA21	ENST00000330374.6;ENST00000477649.1	TSS1500;5'UTR	VMA21;VMA21	ENST00000330374.6;ENST00000477649.1	TSS1500;5'UTR	chrX:150564640-150565775	3						TRUE		FALSE	chrX	151396993	151396995	+	6.23591	-1.64723	47.7039	3.90781e-62	4.25874e-60	131.452
cg04288012	chrX	53711065	+	cg04288012	NA	NA	NA	NA	NA	NA	chrX:53710495-53711457	Island	5'UTR	high-CpG:53727476-53727928				X:53727013-53728182	X:53710187-53711697	Promoter_Associated	HUWE1;HUWE1;HUWE1	ENST00000342160.3;ENST00000342160.3;ENST00000262854.6	1stExon;5'UTR;5'UTR	HUWE1;HUWE1;HUWE1	ENST00000342160.3;ENST00000342160.3;ENST00000262854.6	1stExon;5'UTR;5'UTR	chrX:53710685-53711475	3						TRUE		FALSE	chrX	53684119	53684121	-	4.62244	-2.66536	47.5608	4.97215e-62	5.38301e-60	131.215
cg03983969	chrX	41782695	-	cg03983969	NA	NA	NA	NA	NA	NA	chrX:41782106-41783258	Island	TSS1500;TSS1500;TSS1500	high-CpG:41667595-41667753				X:41666835-41668202			CASK;CASK;CASK;CASK;CASK;CASK;CASK	ENST00000378163.1;ENST00000378163.1;ENST00000442742.2;ENST00000421587.2;ENST00000378166.4;ENST00000318588.9;ENST00000378158.1	1stExon;5'UTR;TSS1500;TSS1500;TSS1500;TSS1500;TSS200	CASK;CASK;CASK;CASK;CASK;CASK;CASK;CASK	ENST00000378163.1;ENST00000378163.1;ENST00000477823.1;ENST00000442742.2;ENST00000421587.2;ENST00000378166.4;ENST00000318588.9;ENST00000378158.1	1stExon;5'UTR;TSS1500;TSS1500;TSS1500;TSS1500;TSS1500;TSS200			chrX:41781326-41784012	6	chrX:41780716-41784121	6		TRUE		FALSE	chrX	41923441	41923443	+	5.64784	-2.21853	47.297	7.76553e-62	8.35226e-60	130.777
cg09310980	chrX	152740503	+	cg09310980	rs186013438	0	NA	NA	NA	NA	chrX:152740205-152740657	Island						X:152393344-152393840	X:152739439-152741123	Unclassified_Cell_type_specific	HAUS7;HAUS7;HAUS7	ENST00000421080.2;ENST00000370210.1;ENST00000453918.2	5'UTR;5'UTR;5'UTR	HAUS7;HAUS7;HAUS7	ENST00000421080.2;ENST00000370210.1;ENST00000453918.2	5'UTR;5'UTR;5'UTR			chrX:152735101-152765963	6	chrX:152739530-152740893	6		TRUE		FALSE	chrX	153475044	153475046	-	3.19923	-0.436969	47.2529	8.3683e-62	8.94213e-60	130.703
cg24639370	chrX	46618792	+	cg24639370	NA	NA	NA	NA	NA	NA	chrX:46618013-46618969	Island	TSS200;TSS200					X:46502814-46503913	X:46617919-46619242	Promoter_Associated	SLC9A7	ENST00000328306.4	TSS1500	SLC9A7	ENST00000328306.4	TSS1500	chrX:46618405-46619035	3								FALSE	chrX	46759356	46759358	-	5.42651	-2.02862	47.2174	8.88708e-62	9.43521e-60	130.644
cg04524851	chrX	57618891	+	cg04524851	rs141398478	0.012092	NA	NA	NA	NA	chrX:57618402-57619328	Island	1stExon					X:57635128-57636557	X:57618620-57619213	Unclassified_Cell_type_specific	ZXDB	ENST00000374888.1	1stExon	ZXDB	ENST00000374888.1	1stExon	chrX:57617965-57619310	3						TRUE		FALSE	chrX	57592457	57592459	-	5.76205	-2.00775	47.0483	1.18453e-61	1.24953e-59	130.362
cg11520843	chrX	153059894	+	cg11520843	NA	NA	NA	NA	NA	NA	chrX:153059275-153060557	Island	5'UTR;TSS200;1stExon;5'UTR;1stExon					X:152712470-152714037	X:153059070-153060237	Promoter_Associated	SSR4;IDH3G;IDH3G;IDH3G;IDH3G;IDH3G;IDH3G;IDH3G;SSR4;SSR4;SSR4;SSR4;SSR4	ENST00000370087.1;ENST00000370092.3;ENST00000217901.5;ENST00000370092.3;ENST00000217901.5;ENST00000427365.2;ENST00000393771.3;ENST00000370093.1;ENST00000370086.3;ENST00000460616.1;ENST00000370085.3;ENST00000320857.3;ENST00000320857.3	5'UTR;1stExon;1stExon;5'UTR;5'UTR;TSS200;TSS200;TSS200;TSS200;TSS1500;TSS1500;1stExon;5'UTR	SSR4;SSR4;IDH3G;IDH3G;SSR4;IDH3G;IDH3G;IDH3G;IDH3G;IDH3G;IDH3G;IDH3G;IDH3G;IDH3G;SSR4;SSR4;SSR4;SSR4;SSR4;SSR4;SSR4;SSR4;SSR4	ENST00000491833.1;ENST00000370087.1;ENST00000370092.3;ENST00000217901.5;ENST00000482902.1;ENST00000491235.1;ENST00000370092.3;ENST00000217901.5;ENST00000495356.1;ENST00000461215.1;ENST00000427365.2;ENST00000444450.1;ENST00000393771.3;ENST00000370093.1;ENST00000370086.3;ENST00000460616.1;ENST00000370085.3;ENST00000471724.1;ENST00000471880.1;ENST00000489777.1;ENST00000320857.3;ENST00000320857.3;ENS…	5'UTR;5'UTR;1stExon;1stExon;TSS200;TSS200;5'UTR;5'UTR;TSS200;TSS200;TSS200;TSS200;TSS200;TSS200;TSS200;TSS1500;TSS1500;TSS1500;TSS1500;TSS1500;1stExon;5'UTR;TSS1500	chrX:153059760-153060115	3						TRUE		FALSE	chrX	153794438	153794440	-	5.44852	-2.07218	47.0413	1.19887e-61	1.2566e-59	130.35
cg03670113	chrX	153640589	+	cg03670113	NA	NA	NA	NA	NA	NA	chrX:153639734-153640675	Island	Body;Body;Body;Body;TSS200;TSS200;Body;TSS200					X:153292929-153293809			DNASE1L1;DNASE1L1;DNASE1L1	ENST00000488225.1;ENST00000393638.1;ENST00000309585.5	TSS200;TSS200;TSS200	TAZ;TAZ;TAZ;TAZ;TAZ;TAZ;TAZ;TAZ;DNASE1L1;DNASE1L1;DNASE1L1;DNASE1L1;DNASE1L1;DNASE1L1;TAZ;TAZ	ENST00000476679.1;ENST00000479875.1;ENST00000483674.1;ENST00000476307.1;ENST00000465540.1;ENST00000476800.1;ENST00000480812.1;ENST00000470127.1;ENST00000488225.1;ENST00000451865.1;ENST00000432135.1;ENST00000369809.1;ENST00000424626.1;ENST00000309585.5;ENST00000483780.1;ENST00000369793.3	TSS1500;TSS1500;TSS1500;5'UTR;5'UTR;TSS1500;5'UTR;TSS1500;TSS200;TSS200;TSS200;TSS200;TSS200;TSS200;5'UTR;5'UTR	chrX:153639945-153640595	3						TRUE		FALSE	chrX	154412251	154412253	-	6.03681	-0.479919	47.0337	1.21437e-61	1.26479e-59	130.337
cg24597825	chrX	117480246	-	cg24597825	NA	NA	NA	NA	NA	NA	chrX:117479565-117480488	Island	1stExon;5'UTR	high-CpG:117364055-117364520				X:117363780-117364877	X:117479159-117481066	Promoter_Associated	WDR44;WDR44;WDR44;WDR44;WDR44;WDR44;WDR44;WDR44	ENST00000371822.5;ENST00000371822.5;ENST00000254029.3;ENST00000254029.3;ENST00000371825.3;ENST00000371825.3;ENST00000493448.1;ENST00000493448.1	5'UTR;1stExon;5'UTR;1stExon;5'UTR;1stExon;1stExon;5'UTR	WDR44;WDR44;WDR44;WDR44;WDR44;WDR44;WDR44;WDR44	ENST00000371822.5;ENST00000371822.5;ENST00000254029.3;ENST00000254029.3;ENST00000371825.3;ENST00000371825.3;ENST00000493448.1;ENST00000493448.1	5'UTR;1stExon;5'UTR;1stExon;5'UTR;1stExon;1stExon;5'UTR	chrX:117480245-117480795	3						TRUE		FALSE	chrX	118346282	118346284	+	5.92574	-2.25799	47.0281	1.2261e-61	1.26897e-59	130.328
cg15535487	chrX	153775668	+	cg15535487	rs5945162	0.182588	NA	NA	NA	NA	chrX:153774893-153776136	Island	5'UTR;TSS1500;TSS1500;1stExon;1stExon;5'UTR;5'UTR;Body	high-CpG:153428196-153429004				X:153428021-153429369	X:153774668-153776602	Promoter_Associated	IKBKG;G6PD;G6PD;IKBKG;G6PD;G6PD;IKBKG;IKBKG;IKBKG;IKBKG;IKBKG;IKBKG	ENST00000369607.1;ENST00000369620.2;ENST00000497281.1;ENST00000369601.3;ENST00000291567.5;ENST00000393562.2;ENST00000369606.4;ENST00000369606.4;ENST00000263518.6;ENST00000470142.1;ENST00000455588.2;ENST00000369602.3	5'UTR;5'UTR;TSS1500;TSS1500;TSS1500;TSS200;1stExon;5'UTR;TSS200;TSS200;TSS200;TSS200	IKBKG;IKBKG;IKBKG;IKBKG;G6PD;G6PD;IKBKG;G6PD;IKBKG;G6PD;G6PD;G6PD;G6PD;IKBKG;IKBKG;IKBKG;IKBKG;IKBKG;IKBKG;IKBKG;IKBKG	ENST00000440286.1;ENST00000422680.1;ENST00000369607.1;ENST00000445622.1;ENST00000440967.1;ENST00000393564.2;ENST00000424839.1;ENST00000497281.1;ENST00000369601.3;ENST00000433845.1;ENST00000439227.1;ENST00000291567.5;ENST00000393562.2;ENST00000369606.4;ENST00000369606.4;ENST00000413620.1;ENST00000263518.6;ENST00000470142.1;ENST00000455588.2;ENST00000369602.3;ENST00000413620.1	5'UTR;5'UTR;5'UTR;5'UTR;5'UTR;5'UTR;TSS1500;TSS1500;TSS1500;TSS1500;TSS1500;TSS1500;TSS200;1stExon;5'UTR;1stExon;TSS200;TSS200;TSS200;TSS200;5'UTR	chrX:153775405-153776655	3								FALSE	chrX	154547452	154547454	-	5.74557	-1.75204	46.8691	1.60803e-61	1.65386e-59	130.061
cg04734394	chrX	48911060	-	cg04734394	NA	NA	NA	NA	NA	NA	chrX:48910926-48911514	Island						X:48797895-48798445	X:48910650-48912265	Unclassified_Cell_type_specific							chrX:48910865-48911135	3						TRUE		FALSE	chrX	49053530	49053532	+	5.65168	-2.02683	46.4744	3.16434e-61	3.23431e-59	129.395
cg22655232	chrX	42637497	-	cg22655232	NA	NA	NA	NA	NA	NA	chrX:42637008-42637383	S_Shore	TSS200					X:42521932-42522589	X:42637484-42637653	Unclassified_Cell_type_specific														TRUE		FALSE	chrX	42778245	42778247	+	-3.57456	1.25676	-46.4667	3.20665e-61	3.25733e-59	129.382
cg20746035	chrX	49042873	-	cg20746035	rs12012631	0.159058	NA	NA	NA	NA	chrX:49042676-49043059	Island	TSS200					X:48929646-48930183	X:49042547-49043130	Unclassified_Cell_type_specific	PRICKLE3;PRICKLE3;PRICKLE3	ENST00000538114.1;ENST00000376310.3;ENST00000376317.3	TSS200;TSS200;TSS200	PRICKLE3;PRICKLE3;PRICKLE3	ENST00000538114.1;ENST00000376310.3;ENST00000376317.3	TSS200;TSS200;TSS200	chrX:49042760-49043035	3						TRUE		FALSE	chrX	49186419	49186421	+	5.01162	-1.96359	46.3578	3.8687e-61	3.90572e-59	129.197
cg07659240	chrX	149531594	-	cg07659240	NA	NA	NA	NA	NA	NA	chrX:149529540-149534090	Island		high-CpG:149282097-149282272		DMR		X:149281427-149284862	X:149530262-149531798	Unclassified	MAMLD1;MAMLD1;MAMLD1;MAMLD1;MAMLD1	ENST00000432680.2;ENST00000370401.2;ENST00000468306.1;ENST00000445612.2;ENST00000370401.2	TSS200;1stExon;5'UTR;5'UTR;5'UTR	MAMLD1;MAMLD1;MAMLD1;MAMLD1;MAMLD1	ENST00000432680.2;ENST00000370401.2;ENST00000468306.1;ENST00000445612.2;ENST00000370401.2	TSS200;1stExon;5'UTR;5'UTR;5'UTR	chrX:149531265-149531775	3						TRUE		FALSE	chrX	150363326	150363328	+	4.9327	-2.06946	46.1647	5.40296e-61	5.42141e-59	128.868
cg18677034	chrX	107019262	-	cg18677034	rs146532895	0.032044	NA	NA	NA	NA	chrX:107018606-107019611	Island	TSS1500					X:106905047-106906480	X:107018859-107021211	Unclassified	TSC22D3;TSC22D3;TSC22D3;TSC22D3;TSC22D3;TSC22D3	ENST00000315660.4;ENST00000372384.2;ENST00000514426.1;ENST00000506081.1;ENST00000394928.2;ENST00000372383.4	TSS200;TSS200;5'UTR;5'UTR;TSS1500;TSS1500	TSC22D3;TSC22D3;TSC22D3;TSC22D3;TSC22D3;TSC22D3;TSC22D3;TSC22D3;TSC22D3;TSC22D3;TSC22D3;TSC22D3;TSC22D3;TSC22D3	ENST00000502650.1;ENST00000506724.1;ENST00000510887.1;ENST00000480691.2;ENST00000315660.4;ENST00000372384.2;ENST00000502650.1;ENST00000514426.1;ENST00000506081.1;ENST00000502961.1;ENST00000505965.1;ENST00000514897.1;ENST00000394928.2;ENST00000372383.4	5'UTR;5'UTR;5'UTR;5'UTR;TSS200;TSS200;1stExon;5'UTR;5'UTR;5'UTR;5'UTR;5'UTR;TSS1500;TSS1500	chrX:107018960-107020035	3								FALSE	chrX	107776031	107776033	+	5.40559	-2.20362	46.1297	5.74094e-61	5.72563e-59	128.808
cg08117231	chrX	130863515	+	cg08117231	NA	NA	NA	NA	NA	NA		OpenSea	Body						X:130862717-130863733	Unclassified	RP11-453F18__B.1	ENST00000427391.1	3'UTR	RP11-453F18__B.1	ENST00000427391.1	3'UTR	chrX:130863405-130863675	3								FALSE	chrX	131729486	131729488	-	-3.11545	0.878619	-45.9137	8.35534e-61	8.28286e-59	128.438
cg03679269	chrX	71351803	-	cg03679269	NA	NA	NA	NA	NA	NA	chrX:71350941-71352137	Island	Body;TSS200	high-CpG:71268487-71268667				X:71267179-71268815	X:71351217-71352051	Unclassified_Cell_type_specific	RGAG4;RGAG4	ENST00000479991.1;ENST00000545866.1	TSS200;TSS200	RGAG4;RGAG4	ENST00000479991.1;ENST00000545866.1	TSS200;TSS200	chrX:71351785-71352115	3						TRUE		FALSE	chrX	72131952	72131954	+	5.11005	-2.25054	45.7344	1.14228e-60	1.12559e-58	128.13
cg07674503	chrX	131352282	-	cg07674503	rs28678472	0.106409	NA	NA	NA	NA	chrX:131351531-131352535	Island	TSS200	high-CpG:131179886-131180190				X:131179025-131180216	X:131352154-131352367	Promoter_Associated	RP5-842K24.2;RAP2C;RAP2C;RAP2C;RAP2C;RP5-842K24.2	ENST00000441399.1;ENST00000370874.1;ENST00000342983.2;ENST00000460462.1;ENST00000460462.1;ENST00000421483.1	TSS1500;5'UTR;TSS200;1stExon;3'UTR;5'UTR	RP5-842K24.2;RAP2C;RAP2C;RAP2C;RAP2C;RAP2C;RP5-842K24.2	ENST00000441399.1;ENST00000370874.1;ENST00000490400.1;ENST00000342983.2;ENST00000460462.1;ENST00000460462.1;ENST00000421483.1	TSS1500;5'UTR;3'UTR;TSS200;1stExon;3'UTR;5'UTR	chrX:131351285-131352370	3						TRUE		FALSE	chrX	132218253	132218255	+	6.24792	-1.6392	45.4807	1.78187e-60	1.74539e-58	127.692
cg22404117	chrX	100353450	-	cg22404117	NA	NA	NA	NA	NA	NA	chrX:100353009-100353276	S_Shore	TSS1500						X:100352456-100353480	Promoter_Associated	CENPI;CENPI	ENST00000423383.1;ENST00000423383.1	5'UTR;ExonBnd	CENPI;CENPI;CENPI;CENPI	ENST00000423383.1;ENST00000403304.2;ENST00000435570.1;ENST00000423383.1	5'UTR;5'UTR;5'UTR;ExonBnd			chrX:100352377-100353624	6	chrX:100352214-100354085	6		TRUE		FALSE	chrX	101098460	101098462	+	4.22597	-1.79989	45.042	3.86359e-60	3.76208e-58	126.929
cg12782125	chrX	134654580	-	cg12782125	NA	NA	NA	NA	NA	NA	chrX:134655874-134656127	N_Shore	Body;5'UTR;1stExon					X:134482049-134483793			DDX26B-AS1;DDX26B;DDX26B;DDX26B-AS1	ENST00000430820.1;ENST00000370752.4;ENST00000493637.1;ENST00000430820.1	3'UTR;TSS200;TSS200;1stExon	DDX26B-AS1;DDX26B;DDX26B;DDX26B-AS1	ENST00000430820.1;ENST00000481908.1;ENST00000493637.1;ENST00000430820.1	3'UTR;TSS200;TSS200;1stExon	chrX:134654405-134654775	3								FALSE	chrX	135520654	135520656	+	4.5437	-2.16027	44.9039	4.93718e-60	4.77919e-58	126.688
cg01154480	chrX	153059640	+	cg01154480	NA	NA	NA	NA	NA	NA	chrX:153059275-153060557	Island	5'UTR;1stExon;Body;Body;TSS1500;TSS1500;TSS1500	high-CpG:152712655-152713086				X:152712470-152714037	X:153059070-153060237	Promoter_Associated	SSR4;IDH3G;IDH3G;IDH3G;SSR4;SSR4;SSR4;SSR4;SSR4	ENST00000370087.1;ENST00000497043.1;ENST00000393771.3;ENST00000427365.2;ENST00000370086.3;ENST00000460616.1;ENST00000370085.3;ENST00000320857.3;ENST00000320857.3	TSS200;3'UTR;5'UTR;5'UTR;TSS1500;TSS1500;TSS1500;1stExon;5'UTR	SSR4;SSR4;SSR4;IDH3G;IDH3G;IDH3G;IDH3G;IDH3G;IDH3G;SSR4;SSR4;SSR4;SSR4;SSR4;SSR4;SSR4;SSR4;SSR4;SSR4	ENST00000370087.1;ENST00000491833.1;ENST00000491833.1;ENST00000497043.1;ENST00000495356.1;ENST00000461215.1;ENST00000393771.3;ENST00000491235.1;ENST00000427365.2;ENST00000482902.1;ENST00000370086.3;ENST00000460616.1;ENST00000370085.3;ENST00000471724.1;ENST00000471880.1;ENST00000489777.1;ENST00000320857.3;ENST00000320857.3;ENST00000486204.1	TSS200;1stExon;5'UTR;3'UTR;3'UTR;3'UTR;5'UTR;3'UTR;5'UTR;TSS1500;TSS1500;TSS1500;TSS1500;TSS1500;TSS1500;TSS1500;1stExon;5'UTR;TSS1500	chrX:153059480-153059690	3								FALSE	chrX	153794184	153794186	-	5.26134	-2.3227	44.8749	5.19825e-60	5.00248e-58	126.637
cg17033281	chrX	122993976	-	cg17033281	NA	NA	NA	NA	NA	NA	chrX:122993547-122994335	Island	TSS200					X:122821229-122822016	X:122993086-122994722	Promoter_Associated	XIAP;XIAP;XIAP;XIAP;XIAP	ENST00000371199.3;ENST00000355640.3;ENST00000434753.3;ENST00000468691.1;ENST00000371199.3	1stExon;TSS200;5'UTR;5'UTR;5'UTR	XIAP;XIAP;XIAP;XIAP;XIAP;XIAP;XIAP;XIAP;XIAP;XIAP;XIAP	ENST00000468503.1;ENST00000497640.1;ENST00000371199.3;ENST00000355640.3;ENST00000422098.1;ENST00000481776.1;ENST00000434753.3;ENST00000497906.1;ENST00000468691.1;ENST00000430625.1;ENST00000371199.3	TSS1500;TSS200;1stExon;TSS200;5'UTR;5'UTR;5'UTR;5'UTR;5'UTR;5'UTR;5'UTR	chrX:122993380-122994630	3						TRUE		FALSE	chrX	123860125	123860127	+	4.8446	-2.5159	44.8438	5.49378e-60	5.25614e-58	126.582
cg15841434	chrX	48367203	-	cg15841434	NA	NA	NA	NA	NA	NA	chrX:48367165-48367742	Island	TSS200;TSS200;TSS200;TSS1500;TSS1500					X:48251768-48252712	X:48366736-48367607	Promoter_Associated	PORCN;PORCN;PORCN;AF196972.9;PORCN;PORCN;PORCN;PORCN;PORCN;AF196972.9	ENST00000361988.3;ENST00000326194.6;ENST00000355092.3;ENST00000445586.1;ENST00000359882.4;ENST00000486272.1;ENST00000537758.1;ENST00000367574.4;ENST00000355961.4;ENST00000445586.1	TSS1500;TSS1500;TSS1500;1stExon;TSS200;TSS200;TSS200;TSS200;TSS200;3'UTR	PORCN;PORCN;PORCN;PORCN;PORCN;PORCN;AF196972.9;PORCN;PORCN;PORCN;PORCN;PORCN;PORCN;PORCN;AF196972.9	ENST00000489940.1;ENST00000491243.1;ENST00000361988.3;ENST00000470275.2;ENST00000326194.6;ENST00000355092.3;ENST00000445586.1;ENST00000359882.4;ENST00000486272.1;ENST00000537758.1;ENST00000472520.1;ENST00000485288.1;ENST00000355961.4;ENST00000528612.1;ENST00000445586.1	TSS1500;TSS1500;TSS1500;TSS1500;TSS1500;TSS1500;1stExon;TSS200;TSS200;TSS200;TSS200;TSS200;TSS200;TSS200;3'UTR	chrX:48367200-48367435	3						TRUE		FALSE	chrX	48508814	48508816	+	2.62929	-0.450731	44.783	6.12257e-60	5.79876e-58	126.475
cg12399904	chrX	74742939	-	cg12399904	NA	NA	NA	NA	NA	NA	chrX:74742765-74743117	Island	1stExon;1stExon;1stExon;5'UTR;5'UTR;5'UTR			DMR		X:74659491-74659980	X:74742639-74743553	Unclassified_Cell_type_specific	ZDHHC15;ZDHHC15;ZDHHC15;ZDHHC15;ZDHHC15;ZDHHC15	ENST00000373367.3;ENST00000541184.1;ENST00000482827.1;ENST00000373367.3;ENST00000541184.1;ENST00000373361.3	1stExon;1stExon;TSS200;5'UTR;5'UTR;TSS200	ZDHHC15;ZDHHC15;ZDHHC15;ZDHHC15;ZDHHC15;ZDHHC15	ENST00000373367.3;ENST00000541184.1;ENST00000482827.1;ENST00000373367.3;ENST00000541184.1;ENST00000373361.3	1stExon;1stExon;TSS200;5'UTR;5'UTR;TSS200	chrX:74742665-74743250	3								FALSE	chrX	75523103	75523105	+	5.22365	-2.38482	44.7822	6.1314e-60	5.79876e-58	126.474
cg23819883	chrX	11776119	-	cg23819883	NA	NA	NA	NA	NA	NA	chrX:11775784-11776936	Island	TSS1500;TSS200;TSS200;TSS200					X:11685687-11687039	X:11775564-11776986	Promoter_Associated	MSL3;MSL3;MSL3;MSL3	ENST00000337339.2;ENST00000361672.2;ENST00000398527.2;ENST00000312196.4	TSS1500;TSS1500;TSS1500;TSS200	MSL3;MSL3;MSL3;MSL3;MSL3;MSL3;MSL3	ENST00000337339.2;ENST00000468149.1;ENST00000361672.2;ENST00000476743.1;ENST00000421368.2;ENST00000398527.2;ENST00000312196.4	TSS1500;TSS1500;TSS1500;TSS1500;TSS1500;TSS1500;TSS200	chrX:11776085-11776810	3								FALSE	chrX	11757999	11758001	+	5.52524	-2.45536	44.6375	7.93794e-60	7.46438e-58	126.219
cg27665489	chrX	51075530	-	cg27665489	rs112279478	0.015106	NA	NA	NA	NA	chrX:51075272-51076331	Island	5'UTR			DMR		X:51091919-51093193	X:51075525-51075727	Unclassified_Cell_type_specific	NUDT10;NUDT10	ENST00000376006.3;ENST00000356450.2	5'UTR;TSS200	NUDT10;NUDT10	ENST00000376006.3;ENST00000356450.2	5'UTR;TSS200	chrX:51075500-51075775	3						TRUE		FALSE	chrX	51332677	51332679	+	5.08662	-2.30908	44.5488	9.30327e-60	8.68391e-58	126.063
cg13516940	chrX	69654033	-	cg13516940	NA	NA	NA	NA	NA	NA	chrX:69653707-69654661	Island						X:69570314-69571376									chrX:69653980-69654155	3						TRUE		FALSE	chrX	70434182	70434184	+	5.10508	-1.41468	44.5465	9.34037e-60	8.68391e-58	126.059
cg24549608	chrX	101854372	-	cg24549608	NA	NA	NA	NA	NA	NA	chrX:101854275-101854527	Island	5'UTR;TSS200;TSS200;5'UTR;5'UTR;TSS200	low-CpG:101740759-101741131				X:101740712-101741183	X:101854147-101855080	Promoter_Associated	ARMCX5;ARMCX5;ARMCX5	ENST00000541409.1;ENST00000536530.1;ENST00000476910.1	5'UTR;TSS200;TSS200	ARMCX5;ARMCX5;ARMCX5;ARMCX5;ARMCX5;ARMCX5;ARMCX5;ARMCX5;ARMCX5;ARMCX5	ENST00000537008.1;ENST00000536530.1;ENST00000473968.1;ENST00000465548.1;ENST00000477663.1;ENST00000460026.1;ENST00000475738.1;ENST00000476910.1;ENST00000479502.1;ENST00000460793.1	5'UTR;TSS200;TSS200;TSS200;TSS200;TSS200;TSS200;TSS200;TSS200;TSS200	chrX:101853945-101854755	3						TRUE		FALSE	chrX	102599443	102599445	+	4.70482	-2.11935	44.4264	1.1585e-59	1.07102e-57	125.846
cg10860619	chrX	46771853	+	cg10860619	NA	NA	NA	NA	NA	NA	chrX:46771563-46772981	Island	5'UTR;TSS200	high-CpG:46656543-46657215				X:46656508-46657866	X:46771463-46772259	Unclassified_Cell_type_specific	PHF16;PHF16	ENST00000218343.4;ENST00000397189.1	TSS200;5'UTR	PHF16;PHF16;PHF16;PHF16	ENST00000455411.1;ENST00000218343.4;ENST00000424392.1;ENST00000397189.1	TSS1500;TSS200;5'UTR;5'UTR	chrX:46771505-46772235	3						TRUE		FALSE	chrX	46912417	46912419	-	6.42418	-1.6613	44.404	1.20596e-59	1.10582e-57	125.807
cg25179313	chrX	100878309	-	cg25179313	NA	NA	NA	NA	NA	NA		OpenSea	TSS200;5'UTR;5'UTR				TRUE	X:100764790-100765787	X:100877924-100878328	Promoter_Associated_Cell_type_specific	ARMCX3;ARMCX3-AS1;ARMCX3;ARMCX3;ARMCX3;ARMCX3	ENST00000341189.4;ENST00000454228.1;ENST00000471229.2;ENST00000537169.1;ENST00000477980.2;ENST00000477980.2	5'UTR;3'UTR;5'UTR;TSS200;1stExon;5'UTR	ARMCX3;ARMCX3-AS1;ARMCX3;ARMCX3;ARMCX3;ARMCX3;ARMCX3;ARMCX3;ARMCX3;ARMCX3;ARMCX3	ENST00000341189.4;ENST00000454228.1;ENST00000471229.2;ENST00000491568.2;ENST00000491568.2;ENST00000479298.1;ENST00000537169.1;ENST00000477980.2;ENST00000477980.2;ENST00000467808.1;ENST00000467808.1	5'UTR;3'UTR;5'UTR;1stExon;5'UTR;5'UTR;TSS200;1stExon;5'UTR;1stExon;5'UTR	chrX:100877785-100878410	3						TRUE		FALSE	chrX	101623318	101623320	+	4.91208	-1.21969	44.4024	1.20958e-59	1.10582e-57	125.804
cg18717600	chrX	46404986	-	cg18717600	NA	NA	NA	NA	NA	NA	chrX:46404634-46405165	Island	TSS200;Body;TSS200					X:46289535-46290146	X:46404458-46405206	Promoter_Associated	ZNF674;ZNF674;RP1-71L16.2;RP1-71L16.2	ENST00000414387.2;ENST00000523374.1;ENST00000421685.1;ENST00000421685.1	TSS1500;TSS200;1stExon;5'UTR	ZNF674;ZNF674;ZNF674;ZNF674;ZNF674;RP1-71L16.2;RP1-71L16.2	ENST00000414387.2;ENST00000521626.1;ENST00000518708.1;ENST00000523374.1;ENST00000522017.1;ENST00000421685.1;ENST00000421685.1	TSS1500;TSS200;TSS200;TSS200;TSS200;1stExon;5'UTR	chrX:46404485-46405015	3						TRUE		FALSE	chrX	46545550	46545552	+	6.30714	-1.51617	44.3423	1.34746e-59	1.22507e-57	125.697
cg23939077	chrX	54466697	-	cg23939077	NA	NA	NA	NA	NA	NA		OpenSea	TSS200					X:54483422-54483966	X:54466419-54467027	Promoter_Associated	TSR2	ENST00000375151.4	TSS200	TSR2	ENST00000375151.4	TSS200	chrX:54466600-54466895	3						TRUE		FALSE	chrX	54440263	54440265	+	4.31282	-0.556501	44.106	2.06318e-59	1.86548e-57	125.277
cg07910525	chrX	51075582	+	cg07910525	NA	NA	NA	NA	NA	NA	chrX:51075272-51076331	Island	5'UTR			DMR		X:51091919-51093193	X:51075525-51075727	Unclassified_Cell_type_specific	NUDT10;NUDT10	ENST00000376006.3;ENST00000356450.2	5'UTR;TSS200	NUDT10;NUDT10	ENST00000376006.3;ENST00000356450.2	5'UTR;TSS200	chrX:51075500-51075775	3						TRUE		FALSE	chrX	51332729	51332731	-	5.49654	-2.26666	43.9269	2.85344e-59	2.56591e-57	124.957
cg13189687	chrX	153363353	+	cg13189687	NA	NA	NA	NA	NA	NA	chrX:153362568-153363473	Island	TSS200;TSS200					X:153015265-153016827	X:153361905-153363868	Promoter_Associated	MECP2;MECP2;MECP2;MECP2	ENST00000453960.2;ENST00000545451.1;ENST00000303391.6;ENST00000407218.1	TSS200;TSS200;TSS200;TSS1500	MECP2;MECP2;MECP2;MECP2;MECP2;MECP2;MECP2	ENST00000496908.1;ENST00000453960.2;ENST00000545451.1;ENST00000303391.6;ENST00000369957.3;ENST00000407218.1;ENST00000464075.1	TSS1500;TSS200;TSS200;TSS200;TSS1500;TSS1500;3'UTR	chrX:153363160-153363510	3						TRUE		FALSE	chrX	154097894	154097896	-	5.53679	-2.46768	43.8767	3.12557e-59	2.79535e-57	124.867
cg05223760	chrX	49126243	+	cg05223760	NA	NA	NA	NA	NA	NA	chrX:49125645-49127200	Island	TSS200					X:49012590-49014144	X:49125345-49126853	Promoter_Associated	PPP1R3F;PPP1R3F;PPP1R3F	ENST00000438316.1;ENST00000055335.6;ENST00000495799.1	TSS200;TSS200;TSS200	PPP1R3F;PPP1R3F;PPP1R3F;PPP1R3F	ENST00000471261.1;ENST00000438316.1;ENST00000055335.6;ENST00000495799.1	TSS1500;TSS200;TSS200;TSS200	chrX:49126020-49126315	3						TRUE		FALSE	chrX	49269779	49269781	-	4.68558	-1.70282	43.8041	3.56605e-59	3.17205e-57	124.737
cg00723973	chrX	46696265	-	cg00723973	NA	NA	NA	NA	NA	NA	chrX:46696141-46697075	Island	TSS200					X:46581030-46582019	X:46695962-46697271	Promoter_Associated	RP2	ENST00000218340.3	TSS200	RP2	ENST00000218340.3	TSS200	chrX:46696105-46696675	3						TRUE		FALSE	chrX	46836829	46836831	+	4.73589	-0.382492	43.7661	3.82125e-59	3.35309e-57	124.668
cg27567711	chrX	152110258	-	cg27567711	NA	NA	NA	NA	NA	NA	chrX:152110054-152110495	Island	1stExon;Body;Body;Body;Body;Body;Body;Body					X:151860725-151861285	X:152109521-152110947	Promoter_Associated				ZNF185	ENST00000454925.1	1stExon	chrX:152110005-152110395	3								FALSE	chrX	152941713	152941715	+	5.46342	-2.04508	43.7658	3.82365e-59	3.35309e-57	124.668
cg03831206	chrX	48814955	-	cg03831206	NA	NA	NA	NA	NA	NA	chrX:48814267-48815894	Island	5'UTR;TSS200;TSS200;TSS200	high-CpG:48699848-48700226				X:48699188-48700813	X:48814180-48816023	Promoter_Associated	OTUD5;OTUD5;OTUD5;OTUD5;OTUD5	ENST00000484499.1;ENST00000453548.1;ENST00000376488.3;ENST00000396743.3;ENST00000428668.2	TSS1500;TSS200;TSS200;TSS200;5'UTR	OTUD5;OTUD5;OTUD5;OTUD5;OTUD5;OTUD5	ENST00000484499.1;ENST00000455452.1;ENST00000453548.1;ENST00000376488.3;ENST00000396743.3;ENST00000428668.2	TSS1500;TSS1500;TSS200;TSS200;TSS200;5'UTR	chrX:48814800-48815030	3						TRUE		FALSE	chrX	48957692	48957694	+	4.73596	-2.11149	43.7648	3.83071e-59	3.35309e-57	124.666
cg17831869	chrX	23801244	+	cg17831869	NA	NA	NA	NA	NA	NA	chrX:23801055-23801724	Island	TSS200;TSS200					X:23710958-23711645	X:23800826-23801642	Promoter_Associated_Cell_type_specific	RP13-314C10.5;SAT1;SAT1	ENST00000366134.2;ENST00000379251.3;ENST00000489394.1	TSS200;TSS200;TSS200	SAT1;SAT1;RP13-314C10.5;SAT1;SAT1	ENST00000463236.1;ENST00000487713.1;ENST00000366134.2;ENST00000379251.3;ENST00000489394.1	TSS1500;TSS1500;TSS200;TSS200;TSS200	chrX:23801080-23801430	3						TRUE		FALSE	chrX	23783126	23783128	-	5.2948	-1.77189	43.7092	4.23836e-59	3.69029e-57	124.566
cg08327960	chrX	38663047	+	cg08327960	NA	NA	NA	NA	NA	NA	chrX:38662906-38664764	Island	5'UTR;5'UTR;TSS200					X:38547860-38550159	X:38662385-38664278	Promoter_Associated_Cell_type_specific	MID1IP1;MID1IP1;MID1IP1-AS1;MID1IP1-AS1;MID1IP1;MID1IP1	ENST00000457894.1;ENST00000378474.3;ENST00000436893.1;ENST00000436893.1;ENST00000336949.6;ENST00000336949.6	5'UTR;5'UTR;3'UTR;1stExon;1stExon;5'UTR	MID1IP1;MID1IP1;MID1IP1-AS1;MID1IP1-AS1;MID1IP1;MID1IP1	ENST00000457894.1;ENST00000378474.3;ENST00000436893.1;ENST00000436893.1;ENST00000336949.6;ENST00000336949.6	5'UTR;5'UTR;3'UTR;1stExon;1stExon;5'UTR	chrX:38662800-38663095	3						TRUE		FALSE	chrX	38803793	38803795	-	5.11282	-0.964321	43.6137	5.04528e-59	4.36975e-57	124.394
cg18112782	chrX	48814914	-	cg18112782	NA	NA	NA	NA	NA	NA	chrX:48814267-48815894	Island	5'UTR;TSS200;TSS200;TSS200	high-CpG:48699848-48700226				X:48699188-48700813	X:48814180-48816023	Promoter_Associated	OTUD5;OTUD5;OTUD5;OTUD5;OTUD5	ENST00000484499.1;ENST00000453548.1;ENST00000376488.3;ENST00000396743.3;ENST00000428668.2	TSS1500;TSS200;TSS200;TSS200;5'UTR	OTUD5;OTUD5;OTUD5;OTUD5;OTUD5;OTUD5	ENST00000484499.1;ENST00000455452.1;ENST00000453548.1;ENST00000376488.3;ENST00000396743.3;ENST00000428668.2	TSS1500;TSS1500;TSS200;TSS200;TSS200;5'UTR	chrX:48814800-48815030	3						TRUE		FALSE	chrX	48957651	48957653	+	5.80376	-1.82465	43.1985	1.08027e-58	9.3073e-57	123.642
cg17920241	chrX	148586978	+	cg17920241	NA	NA	NA	NA	NA	NA	chrX:148586552-148586984	Island	TSS200;TSS200;TSS200								IDS;IDS;IDS;AF011889.5;IDS	ENST00000428056.2;ENST00000340855.6;ENST00000370443.4;ENST00000422081.1;ENST00000541269.1	TSS200;TSS200;TSS200;3'UTR;5'UTR	IDS;IDS;IDS;IDS;AF011889.5;AF011889.5;IDS;AF011889.5;AF011889.5;IDS	ENST00000521702.1;ENST00000428056.2;ENST00000340855.6;ENST00000370443.4;ENST00000441880.1;ENST00000422081.1;ENST00000541269.1;ENST00000523759.1;ENST00000427113.2;ENST00000464251.1	5'UTR;TSS200;TSS200;TSS200;3'UTR;3'UTR;5'UTR;3'UTR;3'UTR;TSS1500	chrX:148586520-148587015	3						TRUE		FALSE	chrX	149505447	149505449	-	5.4861	-2.21619	43.1792	1.11943e-58	9.59444e-57	123.607
cg06700462	chrX	19002006	+	cg06700462	NA	NA	NA	NA	NA	NA	chrX:19002003-19003244	Island	1stExon					X:18911925-18913165	X:19001823-19003388	Promoter_Associated	PHKA2	ENST00000379942.4	1stExon	PHKA2	ENST00000379942.4	1stExon	chrX:19001760-19002990	3					TRUE	TRUE		FALSE	chrX	18983887	18983889	-	5.21758	-2.7441	43.1596	1.16052e-58	9.89513e-57	123.571
cg26327984	chrX	42637506	+	cg26327984	NA	NA	NA	NA	NA	NA	chrX:42637008-42637383	S_Shore	TSS200					X:42521932-42522589	X:42637484-42637653	Unclassified_Cell_type_specific														TRUE		FALSE	chrX	42778254	42778256	-	-3.78022	1.86759	-42.9984	1.56276e-58	1.3256e-56	123.277
cg05096434	chrX	106243404	+	cg05096434	NA	NA	NA	NA	NA	NA	chrX:106242506-106243593	Island	1stExon;5'UTR;1stExon;5'UTR	high-CpG:106129737-106130163				X:106129137-106130237	X:106241943-106243809	Unclassified_Cell_type_specific	MORC4;MORC4;MORC4;MORC4	ENST00000355610.4;ENST00000355610.4;ENST00000255495.7;ENST00000535534.1	1stExon;5'UTR;TSS200;5'UTR	MORC4;MORC4;MORC4;MORC4	ENST00000355610.4;ENST00000355610.4;ENST00000255495.7;ENST00000535534.1	1stExon;5'UTR;TSS200;5'UTR	chrX:106243285-106243715	3						TRUE		FALSE	chrX	107000173	107000175	-	4.8381	-2.41271	42.8742	1.96706e-58	1.65999e-56	123.05
cg11825731	chrX	48901162	+	cg11825731	NA	NA	NA	NA	NA	NA	chrX:48900510-48901469	Island	TSS200					X:48787455-48788592	X:48900234-48902017	Promoter_Associated	TFE3;TFE3	ENST00000315869.7;ENST00000493583.1	TSS200;TSS1500	TFE3;TFE3;TFE3	ENST00000478476.1;ENST00000315869.7;ENST00000493583.1	TSS200;TSS200;TSS1500	chrX:48900465-48901615	3						TRUE		FALSE	chrX	49043635	49043637	-	5.11623	-2.1363	42.838	2.10372e-58	1.76626e-56	122.984
cg24971873	chrX	74144705	-	cg24971873	NA	NA	NA	NA	NA	NA	chrX:74143852-74145176	Island	5'UTR			DMR		X:74060599-74061979	X:74143764-74145288	Unclassified	KIAA2022;KIAA2022	ENST00000055682.5;ENST00000373468.1	5'UTR;5'UTR	KIAA2022;KIAA2022	ENST00000055682.5;ENST00000373468.1	5'UTR;5'UTR	chrX:74143780-74145535	3						TRUE		FALSE	chrX	74924869	74924871	+	5.50428	-2.03117	42.8027	2.24634e-58	1.87644e-56	122.919
cg17590101	chrX	48327749	+	cg17590101	NA	NA	NA	NA	NA	NA		OpenSea	5'UTR	low-CpG:48212683-48212877					X:48326524-48328485	Promoter_Associated	SLC38A5;SLC38A5;SLC38A5	ENST00000376876.3;ENST00000317669.5;ENST00000376876.3	5'UTR;5'UTR;1stExon	SLC38A5;SLC38A5;SLC38A5;SLC38A5;SLC38A5;SLC38A5;SLC38A5;SLC38A5;SLC38A5	ENST00000488083.1;ENST00000376876.3;ENST00000429543.1;ENST00000317669.5;ENST00000440085.1;ENST00000413668.1;ENST00000441948.1;ENST00000416711.1;ENST00000376876.3	3'UTR;5'UTR;5'UTR;5'UTR;TSS1500;TSS1500;TSS1500;TSS1500;1stExon	chrX:48327745-48328090	3						TRUE		FALSE	chrX	48469360	48469362	-	4.94544	-1.02952	42.7703	2.38564e-58	1.98273e-56	122.859
cg12950375	chrX	69482837	+	cg12950375	NA	NA	NA	NA	NA	NA		OpenSea							X:69482744-69483579	Unclassified_Cell_type_specific									chrX:69482732-69483314	6	chrX:69482668-69483522	6				FALSE	chrX	70262986	70262988	-	-3.20789	0.83812	-42.7672	2.39939e-58	1.98414e-56	122.854
cg09720515	chrX	71792701	-	cg09720515	NA	NA	NA	NA	NA	NA		OpenSea	5'UTR;5'UTR;5'UTR;5'UTR;1stExon;1stExon;5'UTR;1stExon;1stExon;1stExon;5'UTR;1stExon					X:71709109-71709489	X:71792204-71793110	Promoter_Associated	HDAC8;HDAC8;HDAC8;HDAC8;HDAC8;HDAC8;HDAC8;HDAC8;HDAC8;HDAC8;HDAC8	ENST00000373554.1;ENST00000439122.2;ENST00000373573.3;ENST00000373554.1;ENST00000439122.2;ENST00000373573.3;ENST00000373559.4;ENST00000373556.3;ENST00000373560.2;ENST00000373583.1;ENST00000429103.2	1stExon;1stExon;1stExon;5'UTR;5'UTR;5'UTR;TSS200;TSS200;TSS200;TSS200;TSS200	HDAC8;HDAC8;HDAC8;HDAC8;HDAC8;HDAC8;HDAC8;HDAC8;HDAC8;HDAC8;HDAC8;HDAC8;HDAC8;HDAC8;HDAC8;HDAC8;HDAC8;HDAC8;HDAC8;HDAC8;HDAC8	ENST00000373554.1;ENST00000436675.1;ENST00000439122.2;ENST00000373568.2;ENST00000444609.1;ENST00000373573.3;ENST00000373554.1;ENST00000436675.1;ENST00000439122.2;ENST00000373568.2;ENST00000444609.1;ENST00000373573.3;ENST00000412342.1;ENST00000415409.1;ENST00000373559.4;ENST00000373556.3;ENST00000486704.1;ENST00000373560.2;ENST00000421523.1;ENST00000373583.1;ENST00000429103.2	1stExon;1stExon;1stExon;1stExon;1stExon;1stExon;5'UTR;5'UTR;5'UTR;5'UTR;5'UTR;5'UTR;TSS200;TSS200;TSS200;TSS200;TSS200;TSS200;TSS1500;TSS200;TSS200	chrX:71792165-71793055	3						TRUE		FALSE	chrX	72572850	72572852	+	5.75641	-1.88345	42.7441	2.50465e-58	2.06083e-56	122.811
cg14918074	chrX	153775208	+	cg14918074	NA	NA	NA	NA	NA	NA	chrX:153774893-153776136	Island	TSS1500;TSS1500;5'UTR;TSS1500;1stExon;5'UTR;Body	high-CpG:153428196-153429004				X:153428021-153429369	X:153774668-153776602	Promoter_Associated	IKBKG;IKBKG;IKBKG;IKBKG;IKBKG;IKBKG;G6PD;G6PD;IKBKG;G6PD;G6PD;G6PD	ENST00000369607.1;ENST00000369606.4;ENST00000263518.6;ENST00000470142.1;ENST00000455588.2;ENST00000369602.3;ENST00000369620.2;ENST00000497281.1;ENST00000369601.3;ENST00000393562.2;ENST00000291567.5;ENST00000393562.2	5'UTR;TSS1500;TSS1500;TSS1500;TSS1500;TSS1500;5'UTR;TSS1500;TSS1500;1stExon;TSS200;5'UTR	IKBKG;IKBKG;IKBKG;IKBKG;IKBKG;IKBKG;IKBKG;IKBKG;IKBKG;IKBKG;G6PD;G6PD;IKBKG;G6PD;IKBKG;G6PD;G6PD;G6PD;G6PD;G6PD	ENST00000440286.1;ENST00000422680.1;ENST00000369607.1;ENST00000369606.4;ENST00000413620.1;ENST00000445622.1;ENST00000263518.6;ENST00000470142.1;ENST00000455588.2;ENST00000369602.3;ENST00000440967.1;ENST00000393564.2;ENST00000424839.1;ENST00000497281.1;ENST00000369601.3;ENST00000393562.2;ENST00000433845.1;ENST00000439227.1;ENST00000291567.5;ENST00000393562.2	5'UTR;5'UTR;5'UTR;TSS1500;TSS1500;5'UTR;TSS1500;TSS1500;TSS1500;TSS1500;5'UTR;5'UTR;TSS1500;TSS1500;TSS1500;1stExon;TSS200;TSS200;TSS200;5'UTR	chrX:153774445-153775315	3								FALSE	chrX	154546992	154546994	-	5.68282	-1.67511	42.7395	2.52623e-58	2.06824e-56	122.803
cg23828566	chrX	73072601	+	cg23828566	NA	NA	NA	NA	NA	NA		OpenSea	TSS200						X:73072417-73072793	Unclassified_Cell_type_specific	XIST	ENST00000429829.1	TSS200	XIST	ENST00000429829.1	TSS200	chrX:73072465-73072855	3								FALSE	chrX	73852765	73852767	-	-3.63302	0.669676	-42.6669	2.89165e-58	2.3557e-56	122.669
cg24559073	chrX	47342471	+	cg24559073	NA	NA	NA	NA	NA	NA	chrX:47341887-47342697	Island	TSS200;TSS200					X:47226884-47227641	X:47341392-47343116	Promoter_Associated	CXorf24;ZNF41;ZNF41	ENST00000357412.1;ENST00000313116.7;ENST00000377065.4	TSS1500;TSS1500;TSS200	CXorf24;ZNF41;ZNF41	ENST00000357412.1;ENST00000313116.7;ENST00000377065.4	TSS1500;TSS1500;TSS200			chrX:47341343-47343998	6	chrX:47341274-47343690	6		TRUE		FALSE	chrX	47483071	47483073	-	5.7712	-1.53124	42.5277	3.74911e-58	3.03918e-56	122.412
cg19506937	chrX	55026774	+	cg19506937	NA	NA	NA	NA	NA	NA	chrX:55026359-55026985	Island	TSS200	high-CpG:55043447-55043638				X:55043087-55043710	X:55025908-55027049	Promoter_Associated_Cell_type_specific	APEX2;APEX2	ENST00000374987.3;ENST00000471758.1	TSS200;TSS200	APEX2;APEX2	ENST00000374987.3;ENST00000471758.1	TSS200;TSS200	chrX:55026125-55026835	3						TRUE		FALSE	chrX	55000340	55000342	-	4.77192	-2.33506	42.3616	5.11634e-58	4.12718e-56	122.105
cg08358587	chrX	100603709	+	cg08358587	rs142420582	0.011487	NA	NA	NA	NA	chrX:100603622-100603950	Island	TSS200;1stExon;5'UTR	high-CpG:100490329-100490405				X:100490077-100490606	X:100602908-100604594	Promoter_Associated	TIMM8A;TIMM8A;TIMM8A;TIMM8A	ENST00000480575.1;ENST00000480575.1;ENST00000372902.3;ENST00000372902.3	3'UTR;1stExon;1stExon;5'UTR	TIMM8A;TIMM8A;TIMM8A;TIMM8A	ENST00000480575.1;ENST00000480575.1;ENST00000372902.3;ENST00000372902.3	3'UTR;1stExon;1stExon;5'UTR	chrX:100602300-100604175	3						TRUE		FALSE	chrX	101348720	101348722	-	5.20146	-2.6321	42.3535	5.19436e-58	4.16968e-56	122.09
cg23852001	chrX	153599682	-	cg23852001	NA	NA	NA	NA	NA	NA	chrX:153598874-153600604	Island	5'UTR;5'UTR	high-CpG:153252775-153252921				X:153252146-153253775	X:153599207-153600604	Promoter_Associated	FLNA;FLNA;FLNA;FLNA;FLNA	ENST00000369852.5;ENST00000360319.4;ENST00000344736.4;ENST00000369850.3;ENST00000422373.1	TSS200;TSS200;TSS200;5'UTR;5'UTR	FLNA;FLNA;FLNA;FLNA;FLNA;FLNA	ENST00000420627.1;ENST00000369852.5;ENST00000360319.4;ENST00000344736.4;ENST00000369850.3;ENST00000422373.1	TSS200;TSS200;TSS200;TSS200;5'UTR;5'UTR	chrX:153599505-153600650	3						TRUE		FALSE	chrX	154371313	154371315	+	4.79798	-2.52095	42.2531	6.27244e-58	5.01064e-56	121.904
cg26744454	chrX	77359613	-	cg26744454	NA	NA	NA	NA	NA	NA	chrX:77359303-77359979	Island	TSS200					X:77246011-77247167	X:77359057-77359965	Promoter_Associated	PGK1;PGK1	ENST00000373316.4;ENST00000450919.2	TSS200;TSS200	PGK1;PGK1;PGK1;PGK1	ENST00000373316.4;ENST00000450919.2;ENST00000477335.1;ENST00000491291.1	TSS200;TSS200;5'UTR;5'UTR	chrX:77359400-77359715	3						TRUE		FALSE	chrX	78104115	78104117	+	5.19681	-1.92901	42.2343	6.4977e-58	5.16552e-56	121.869
cg07516457	chrX	70585931	-	cg07516457	NA	NA	NA	NA	NA	NA	chrX:70585715-70587063	Island	TSS200;Body;TSS200					X:70502441-70503788	X:70585609-70587084	Promoter_Associated	TAF1;TAF1	ENST00000276072.3;ENST00000538124.1	TSS1500;TSS200	TAF1;TAF1	ENST00000276072.3;ENST00000538124.1	TSS1500;TSS200	chrX:70585705-70586255	3						TRUE		FALSE	chrX	71366080	71366082	+	5.28148	-1.80498	42.0622	8.98626e-58	7.10951e-56	121.548
cg04739874	chrX	131157495	+	cg04739874	NA	NA	NA	NA	NA	NA	chrX:131156818-131157775	Island	5'UTR;TSS200;5'UTR					X:130984463-130985821	X:131156086-131157733	Promoter_Associated_Cell_type_specific	MST4;MST4;MST4;MST4	ENST00000394334.2;ENST00000481105.1;ENST00000394335.2;ENST00000496850.1	5'UTR;5'UTR;5'UTR;TSS200	MST4;MST4;MST4;MST4	ENST00000394334.2;ENST00000481105.1;ENST00000394335.2;ENST00000496850.1	5'UTR;5'UTR;5'UTR;TSS200			chrX:131156191-131158478	6	chrX:131155634-131159517	6		TRUE		FALSE	chrX	132023466	132023468	-	5.22706	-2.43203	42.0452	9.2798e-58	7.30662e-56	121.516
cg21465167	chrX	57183021	+	cg21465167	NA	NA	NA	NA	NA	NA		OpenSea															chrX:57182920-57183170	3								FALSE	chrX	57156587	57156589	-	-3.30431	0.957933	-41.9737	1.06224e-57	8.32392e-56	121.383
cg21494642	chrX	122993581	-	cg21494642	NA	NA	NA	NA	NA	NA	chrX:122993547-122994335	Island	TSS1500;TSS1500;TSS200					X:122821229-122822016	X:122993086-122994722	Promoter_Associated	XIAP;XIAP;XIAP;XIAP	ENST00000371199.3;ENST00000355640.3;ENST00000434753.3;ENST00000468691.1	TSS1500;TSS1500;TSS200;TSS200	XIAP;XIAP;XIAP;XIAP;XIAP;XIAP;XIAP;XIAP;XIAP;XIAP;XIAP	ENST00000371199.3;ENST00000497640.1;ENST00000355640.3;ENST00000468503.1;ENST00000481776.1;ENST00000434753.3;ENST00000497906.1;ENST00000468691.1;ENST00000430625.1;ENST00000422098.1;ENST00000422098.1	TSS1500;TSS1500;TSS1500;TSS1500;TSS200;TSS200;TSS200;TSS200;TSS200;1stExon;5'UTR	chrX:122993380-122994630	3								FALSE	chrX	123859730	123859732	+	4.65275	-2.84652	41.9431	1.12548e-57	8.77772e-56	121.325
cg03171708	chrX	16889152	+	cg03171708	NA	NA	NA	NA	NA	NA	chrX:16887742-16889250	Island	TSS1500					X:16797552-16799101	X:16887512-16889280	Promoter_Associated	RBBP7;RBBP7;RBBP7	ENST00000380084.4;ENST00000404022.1;ENST00000380087.2	TSS1500;TSS1500;TSS1500	RBBP7;RBBP7;RBBP7;RBBP7;RBBP7	ENST00000380084.4;ENST00000493145.1;ENST00000468092.1;ENST00000404022.1;ENST00000380087.2	TSS1500;TSS1500;TSS1500;TSS1500;TSS1500			chrX:16887373-16890047	6	chrX:16884696-16890431	6		TRUE		FALSE	chrX	16871028	16871030	-	5.41573	-2.30424	41.7866	1.51417e-57	1.17534e-55	121.032
cg09018810	chrX	148586931	-	cg09018810	NA	NA	NA	NA	NA	NA	chrX:148586552-148586984	Island	TSS200;TSS200;TSS200					X:148394488-148394873			IDS;IDS;IDS;AF011889.5;IDS	ENST00000428056.2;ENST00000340855.6;ENST00000370443.4;ENST00000422081.1;ENST00000541269.1	TSS200;TSS200;TSS200;3'UTR;5'UTR	IDS;IDS;IDS;IDS;AF011889.5;AF011889.5;IDS;AF011889.5;AF011889.5;IDS	ENST00000521702.1;ENST00000428056.2;ENST00000340855.6;ENST00000370443.4;ENST00000441880.1;ENST00000422081.1;ENST00000541269.1;ENST00000523759.1;ENST00000427113.2;ENST00000464251.1	5'UTR;TSS200;TSS200;TSS200;3'UTR;3'UTR;5'UTR;3'UTR;3'UTR;TSS1500	chrX:148586520-148587015	3					TRUE	TRUE		FALSE	chrX	149505400	149505402	+	5.45937	-2.0097	41.775	1.5479e-57	1.19588e-55	121.01
cg12064531	chrX	55515952	-	cg12064531	NA	NA	NA	NA	NA	NA	chrX:55515067-55515544	S_Shore	TSS1500			DMR		X:55532644-55532986	X:55514794-55516250	Promoter_Associated	USP51	ENST00000500968.3	TSS1500	USP51	ENST00000500968.3	TSS1500	chrX:55514740-55516070	3						TRUE		FALSE	chrX	55489518	55489520	+	5.62509	-1.71355	41.6661	1.90382e-57	1.46399e-55	120.806
cg12145026	chrX	117861636	-	cg12145026	NA	NA	NA	NA	NA	NA	chrX:117861214-117862177	Island	1stExon					X:117745268-117746237	X:117861031-117861759	Unclassified_Cell_type_specific	IL13RA1;IL13RA1	ENST00000371666.3;ENST00000371642.1	1stExon;1stExon	IL13RA1;IL13RA1	ENST00000371666.3;ENST00000371642.1	1stExon;1stExon			chrX:117860397-117862866	6	chrX:117859858-117865341	6		TRUE		FALSE	chrX	118727672	118727674	+	4.65822	-1.81676	41.6485	1.96885e-57	1.50695e-55	120.772
cg03244432	chrX	48367513	-	cg03244432	NA	NA	NA	NA	NA	NA	chrX:48367165-48367742	Island	5'UTR;5'UTR;5'UTR;TSS1500;TSS1500					X:48251768-48252712	X:48366736-48367607	Promoter_Associated	PORCN;PORCN;PORCN;PORCN;PORCN;PORCN;PORCN;AF196972.9;PORCN	ENST00000326194.6;ENST00000355092.3;ENST00000359882.4;ENST00000486272.1;ENST00000537758.1;ENST00000367574.4;ENST00000355961.4;ENST00000445586.1;ENST00000361988.3	TSS1500;TSS1500;5'UTR;5'UTR;5'UTR;5'UTR;5'UTR;TSS1500;5'UTR	PORCN;PORCN;PORCN;PORCN;PORCN;PORCN;PORCN;PORCN;PORCN;PORCN;PORCN;PORCN;PORCN;AF196972.9;PORCN	ENST00000470275.2;ENST00000326194.6;ENST00000355092.3;ENST00000359882.4;ENST00000486272.1;ENST00000537758.1;ENST00000472520.1;ENST00000485288.1;ENST00000367574.4;ENST00000355961.4;ENST00000528612.1;ENST00000489940.1;ENST00000491243.1;ENST00000445586.1;ENST00000361988.3	TSS1500;TSS1500;TSS1500;5'UTR;5'UTR;5'UTR;5'UTR;5'UTR;5'UTR;5'UTR;5'UTR;5'UTR;5'UTR;TSS1500;5'UTR			chrX:48366342-48368688	6	chrX:48366432-48368083	6		TRUE		FALSE	chrX	48509124	48509126	+	5.49581	-2.63614	41.4954	2.63649e-57	2.00862e-55	120.483
cg15308487	chrX	24483292	-	cg15308487	NA	NA	NA	NA	NA	NA	chrX:24483016-24483947	Island	TSS200;TSS200					X:24392942-24393868	X:24482615-24484015	Promoter_Associated_Cell_type_specific	PDK3;PDK3	ENST00000441463.2;ENST00000379162.4	TSS1500;TSS200	PDK3;PDK3	ENST00000441463.2;ENST00000379162.4	TSS1500;TSS200	chrX:24483085-24483695	3						TRUE		FALSE	chrX	24465174	24465176	+	5.10291	-2.25592	41.4271	3.00407e-57	2.27811e-55	120.354
cg06055266	chrX	53111187	-	cg06055266	rs9778610	0.257521	NA	NA	NA	NA	chrX:53111281-53112016	N_Shore	TSS1500	high-CpG:53127829-53128333				X:53127895-53128983	X:53110760-53112518	Promoter_Associated	TSPYL2	ENST00000375442.4	TSS1500	TSPYL2;TSPYL2	ENST00000553557.1;ENST00000556808.1	TSS1500;TSS1500	chrX:53111180-53111555	3						TRUE		FALSE	chrX	53082004	53082006	+	4.128	-0.841446	41.3373	3.56781e-57	2.69321e-55	120.184
cg05996419	chrX	38663393	+	cg05996419	NA	NA	NA	NA	NA	NA	chrX:38662906-38664764	Island	5'UTR;5'UTR;1stExon;5'UTR	high-CpG:38548112-38548413				X:38547860-38550159	X:38662385-38664278	Promoter_Associated_Cell_type_specific	MID1IP1;MID1IP1;MID1IP1;MID1IP1;MID1IP1-AS1	ENST00000457894.1;ENST00000378474.3;ENST00000336949.6;ENST00000336949.6;ENST00000436893.1	5'UTR;5'UTR;1stExon;5'UTR;TSS1500	MID1IP1;MID1IP1;MID1IP1;MID1IP1;MID1IP1-AS1	ENST00000457894.1;ENST00000378474.3;ENST00000336949.6;ENST00000336949.6;ENST00000436893.1	5'UTR;5'UTR;1stExon;5'UTR;TSS1500	chrX:38663120-38663795	3						TRUE		FALSE	chrX	38804139	38804141	-	5.29716	-2.00936	41.3123	3.74331e-57	2.81278e-55	120.136
cg11653864	chrX	47509884	-	cg11653864	NA	NA	NA	NA	NA	NA	chrX:47509592-47510508	Island	5'UTR;1stExon;1stExon;5'UTR					X:47394289-47395452	X:47509323-47510675	Unclassified	ELK1;ELK1;ELK1;ELK1;ELK1;ELK1;ELK1	ENST00000247161.3;ENST00000376983.3;ENST00000343894.4;ENST00000468956.1;ENST00000247161.3;ENST00000376983.3;ENST00000343894.4	5'UTR;5'UTR;5'UTR;3'UTR;1stExon;1stExon;1stExon	ELK1;ELK1;ELK1;ELK1;ELK1;ELK1;ELK1;ELK1	ENST00000247161.3;ENST00000376983.3;ENST00000343894.4;ENST00000468956.1;ENST00000247161.3;ENST00000376983.3;ENST00000343894.4;ENST00000480157.1	5'UTR;5'UTR;5'UTR;3'UTR;1stExon;1stExon;1stExon;3'UTR			chrX:47507524-47511096	6	chrX:47506855-47511650	6	TRUE	TRUE		FALSE	chrX	47650484	47650486	+	4.52457	-2.22853	41.2939	3.87785e-57	2.90063e-55	120.102
cg22151216	chrX	100873010	-	cg22151216	NA	NA	NA	NA	NA	NA		OpenSea	TSS200;TSS200			DMR			X:100872231-100873164	Promoter_Associated	ARMCX6;ARMCX6	ENST00000497931.1;ENST00000361910.4	TSS200;TSS200	ARMCX6;ARMCX6;ARMCX6;ARMCX6;ARMCX6;ARMCX6	ENST00000497931.1;ENST00000462302.1;ENST00000494624.1;ENST00000495964.1;ENST00000467089.1;ENST00000361910.4	TSS200;TSS200;TSS200;TSS200;TSS200;TSS200	chrX:100872800-100873230	3						TRUE		FALSE	chrX	101618019	101618021	+	5.32524	-2.47263	41.1432	5.18066e-57	3.8576e-55	119.815
cg11286196	chrX	48931623	+	cg11286196	NA	NA	NA	NA	NA	NA	chrX:48931423-48931954	Island	1stExon					X:48818393-48818898	X:48930919-48932220	Promoter_Associated	PRAF2;PRAF2;PRAF2	ENST00000376386.3;ENST00000376390.3;ENST00000491199.1	1stExon;1stExon;TSS200	PRAF2;PRAF2;PRAF2	ENST00000376386.3;ENST00000376390.3;ENST00000491199.1	1stExon;1stExon;TSS200	chrX:48931605-48931875	3						TRUE		FALSE	chrX	49073963	49073965	-	5.06443	-2.38805	41.1331	5.28226e-57	3.91553e-55	119.796
cg00008945	chrX	80377379	+	cg00008945	NA	NA	NA	NA	NA	NA		OpenSea	5'UTR					X:80263891-80264065	X:80377055-80377494	Promoter_Associated	HMGN5;HMGN5	ENST00000491275.1;ENST00000358130.2	TSS200;5'UTR	HMGN5;HMGN5;HMGN5;HMGN5;HMGN5;HMGN5	ENST00000430960.1;ENST00000447319.1;ENST00000373250.3;ENST00000451455.1;ENST00000436386.1;ENST00000358130.2	TSS200;TSS200;TSS1500;5'UTR;5'UTR;5'UTR	chrX:80377120-80377395	3						TRUE		FALSE	chrX	81121879	81121881	-	4.6367	-2.18517	41.0981	5.65098e-57	4.17007e-55	119.729
cg17155577	chrX	109245482	+	cg17155577	NA	NA	NA	NA	NA	NA	chrX:109245900-109246673	N_Shore	TSS1500;TSS1500					X:109132129-109133329	X:109245154-109247048	Promoter_Associated	TMEM164;TMEM164;TMEM164;TMEM164	ENST00000372072.3;ENST00000372073.1;ENST00000372068.2;ENST00000501872.2	TSS1500;TSS1500;TSS1500;TSS1500	TMEM164;TMEM164;TMEM164;TMEM164;TMEM164;TMEM164	ENST00000497754.1;ENST00000372072.3;ENST00000471255.1;ENST00000372073.1;ENST00000372068.2;ENST00000501872.2	TSS1500;TSS1500;TSS1500;TSS1500;TSS1500;TSS1500			chrX:109244937-109247920	6	chrX:109243651-109248815	6		TRUE		FALSE	chrX	110002253	110002255	-	4.66308	-0.759293	41.0143	6.64342e-57	4.84506e-55	119.569
cg11082424	chrX	102470047	-	cg11082424	NA	NA	NA	NA	NA	NA	chrX:102469940-102470419	Island	1stExon;5'UTR;1stExon;5'UTR	high-CpG:102356659-102356752				X:102356606-102357432	X:102469577-102471329	Promoter_Associated_Cell_type_specific	BEX4;BEX4;BEX4	ENST00000372691.3;ENST00000372695.5;ENST00000372695.5	TSS200;1stExon;5'UTR	BEX4;BEX4;BEX4	ENST00000372691.3;ENST00000372695.5;ENST00000372695.5	TSS200;1stExon;5'UTR	chrX:102469805-102470135	3						TRUE		FALSE	chrX	103215118	103215120	+	5.57192	-1.89348	41.0138	6.64866e-57	4.84506e-55	119.568
cg15391239	chrX	153603171	-	cg15391239	NA	NA	NA	NA	NA	NA	chrX:153602720-153603269	Island	TSS200;TSS200					X:153255954-153256539			FLNA;FLNA	ENST00000369850.3;ENST00000422373.1	TSS200;TSS200	FLNA;FLNA	ENST00000369850.3;ENST00000422373.1	TSS200;TSS200	chrX:153603080-153603675	3						TRUE		FALSE	chrX	154374802	154374804	+	5.30503	-1.6927	41.0134	6.65401e-57	4.84506e-55	119.567
cg11049634	chrX	40016121	-	cg11049634	NA	NA	NA	NA	NA	NA	chrX:40010919-40016203	Island	5'UTR;5'UTR					X:39900375-39901136	X:40016106-40016464	Unclassified_Cell_type_specific	BCOR	ENST00000378455.4	5'UTR	BCOR;BCOR	ENST00000406200.2;ENST00000378455.4	5'UTR;5'UTR	chrX:40015525-40016950	3						TRUE		FALSE	chrX	40156867	40156869	+	-3.91542	1.14183	-40.9653	7.30221e-57	5.27943e-55	119.475
cg26457165	chrX	152677326	-	cg26457165	NA	NA	NA	NA	NA	NA	chrX:152676702-152677389	Island				DMR	TRUE	X:152329815-152330653	X:152676353-152677953	Unclassified							chrX:152676645-152677635	3						TRUE		FALSE	chrX	153411867	153411869	+	4.41352	-1.41123	40.9644	7.31472e-57	5.27943e-55	119.473
cg14972002	chrX	133941107	+	cg14972002	rs147245653	0.012092	NA	NA	NA	NA		OpenSea	TSS200;TSS200;TSS200;TSS200;TSS200;TSS200;Body						X:133940939-133941380	Promoter_Associated	FAM122C;FAM122C;FAM122C;FAM122C	ENST00000370784.4;ENST00000370785.3;ENST00000475361.1;ENST00000445123.1	TSS200;TSS200;TSS200;TSS200	FAM122C;FAM122C;FAM122C;FAM122C;FAM122C;FAM122C;FAM122C;FAM122C	ENST00000495147.1;ENST00000370784.4;ENST00000370785.3;ENST00000482240.1;ENST00000475361.1;ENST00000445123.1;ENST00000494709.1;ENST00000470657.1	TSS200;TSS200;TSS200;TSS200;TSS200;TSS200;TSS200;TSS200	chrX:133941005-133941315	3						TRUE		FALSE	chrX	134807076	134807078	-	4.93276	-2.73909	40.8222	9.63306e-57	6.92234e-55	119.201
cg09786233	chrX	62571228	+	cg09786233	rs185673332	0.027207	NA	NA	NA	NA	chrX:62570952-62571426	Island	TSS200	high-CpG:62487712-62488155				X:62487588-62488122	X:62570379-62571582	Promoter_Associated	SPIN4;SPIN4;SPIN4-AS1	ENST00000335144.3;ENST00000374884.2;ENST00000451979.1	TSS200;TSS200;5'UTR	SPIN4;SPIN4;SPIN4-AS1	ENST00000335144.3;ENST00000374884.2;ENST00000451979.1	TSS200;TSS200;5'UTR	chrX:62571140-62571475	3						TRUE		FALSE	chrX	63351348	63351350	-	5.31291	-2.54403	40.8197	9.68158e-57	6.92696e-55	119.196
cg04763286	chrX	128812388	+	cg04763286	rs916207	0.22249	NA	NA	NA	NA	chrX:128812232-128812519	Island					TRUE	X:128639682-128640239	X:128811841-128812973	Unclassified_Cell_type_specific							chrX:128811745-128812555	3						TRUE		FALSE	chrX	129678410	129678412	-	4.99006	-2.36199	40.7247	1.16406e-56	8.29252e-55	119.013
cg26590811	chrX	153607981	+	cg26590811	NA	NA	NA	NA	NA	NA	chrX:153606334-153608237	Island	Body					X:153259580-153261632	X:153606791-153608059	Promoter_Associated	EMD	ENST00000492448.1	TSS200	EMD;EMD;EMD;EMD;EMD;EMD	ENST00000471965.1;ENST00000486738.1;ENST00000485261.1;ENST00000492448.1;ENST00000494443.1;ENST00000468294.1	TSS1500;5'UTR;5'UTR;TSS200;5'UTR;5'UTR			chrX:153606267-153610071	6	chrX:153605875-153610389	6		TRUE		FALSE	chrX	154379620	154379622	-	4.89954	-1.6349	40.6196	1.42842e-56	1.0132e-54	118.811
cg06870560	chrX	115009194	+	cg06870560	rs113033048	0.051932	NA	NA	NA	NA	chrX:114959730-115005442	S_Shelf							X:115009168-115010777	Unclassified							chrX:115009045-115009215	3						TRUE		FALSE	chrX	115892860	115892862	-	-2.8871	1.36766	-40.5962	1.49484e-56	1.05575e-54	118.766
cg04075675	chrX	149861694	-	cg04075675	NA	NA	NA	NA	NA	NA		OpenSea	TSS200					X:149612254-149613323			MTMR1;MTMR1;MTMR1;MTMR1;MTMR1	ENST00000542156.1;ENST00000370390.3;ENST00000490316.2;ENST00000451863.2;ENST00000541925.1	TSS200;TSS200;TSS200;TSS200;5'UTR	MTMR1;MTMR1;MTMR1;MTMR1;MTMR1;MTMR1;MTMR1;MTMR1;MTMR1;MTMR1	ENST00000485376.1;ENST00000542156.1;ENST00000370390.3;ENST00000490316.2;ENST00000451863.2;ENST00000541925.1;ENST00000493995.2;ENST00000439546.2;ENST00000429965.2;ENST00000434699.2	TSS200;TSS200;TSS200;TSS200;TSS200;5'UTR;5'UTR;5'UTR;5'UTR;5'UTR	chrX:149861285-149862010	3						TRUE		FALSE	chrX	150693220	150693222	+	4.90451	-2.25004	40.5244	1.71982e-56	1.20946e-54	118.627
cg00727483	chrX	62975065	+	cg00727483	NA	NA	NA	NA	NA	NA	chrX:62974713-62975218	Island	TSS200					X:62891038-62891888	X:62974426-62975423	Promoter_Associated	ARHGEF9;ARHGEF9;ARHGEF9;ARHGEF9	ENST00000374872.1;ENST00000495564.1;ENST00000253401.6;ENST00000374870.4	TSS200;TSS200;TSS200;TSS200	ARHGEF9;ARHGEF9;ARHGEF9;ARHGEF9	ENST00000374872.1;ENST00000495564.1;ENST00000253401.6;ENST00000374870.4	TSS200;TSS200;TSS200;TSS200	chrX:62974960-62975335	3						TRUE		FALSE	chrX	63755184	63755186	-	5.36222	-2.36261	40.5104	1.76725e-56	1.23752e-54	118.6
cg04934298	chrX	96098801	-	cg04934298	NA	NA	NA	NA	NA	NA		OpenSea	Body;Body														chrX:96098600-96098850	3								FALSE	chrX	96843801	96843803	+	-2.78752	1.47852	-40.4992	1.80649e-56	1.25965e-54	118.578
cg02630070	chrX	130956160	+	cg02630070	NA	NA	NA	NA	NA	NA		OpenSea	Body						X:130956143-130956982	Gene_Associated_Cell_type_specific	RP11-453F18__B.1	ENST00000427391.1	3'UTR	RP11-453F18__B.1	ENST00000427391.1	3'UTR	chrX:130956080-130956695	3								FALSE	chrX	131822131	131822133	-	-3.08146	0.340287	-40.4844	1.85934e-56	1.29102e-54	118.55
cg03517379	chrX	118740406	+	cg03517379	NA	NA	NA	NA	NA	NA	chrX:118739709-118740515	Island	TSS1500	high-CpG:118624382-118624482				X:118623335-118624670	X:118739225-118740711	Promoter_Associated	NKRF;NKRF	ENST00000542113.1;ENST00000304449.5	TSS1500;TSS1500	NKRF;NKRF	ENST00000542113.1;ENST00000304449.5	TSS1500;TSS1500	chrX:118740265-118740590	3						TRUE		FALSE	chrX	119606442	119606444	-	5.14701	-2.36599	40.4809	1.87202e-56	1.29437e-54	118.543
cg13741548	chrX	119738453	+	cg13741548	NA	NA	NA	NA	NA	NA		OpenSea	TSS200;Body						X:119738307-119738697	Promoter_Associated	MCTS1;MCTS1;MCTS1	ENST00000487133.1;ENST00000371315.3;ENST00000371315.3	TSS1500;5'UTR;1stExon	MCTS1;MCTS1;MCTS1;MCTS1;MCTS1	ENST00000487133.1;ENST00000371315.3;ENST00000371315.3;ENST00000493879.1;ENST00000493274.1	TSS1500;5'UTR;1stExon;5'UTR;5'UTR	chrX:119738065-119738730	3						TRUE		FALSE	chrX	120604597	120604599	-	4.16718	-1.36836	40.4771	1.88602e-56	1.29859e-54	118.535
cg22561883	chrX	152736022	+	cg22561883	NA	NA	NA	NA	NA	NA	chrX:152735784-152736193	Island	1stExon	high-CpG:152389212-152389264				X:152388831-152389659	X:152735349-152736967	Promoter_Associated	TREX2;HAUS7;HAUS7;HAUS7;TREX2;TREX2;HAUS7;HAUS7	ENST00000330912.2;ENST00000370211.4;ENST00000370219.3;ENST00000370211.4;ENST00000330912.2;ENST00000334497.2;ENST00000421080.2;ENST00000370210.1	1stExon;1stExon;1stExon;5'UTR;5'UTR;5'UTR;5'UTR;5'UTR	HAUS7;HAUS7;HAUS7;HAUS7;TREX2;HAUS7;HAUS7;HAUS7;HAUS7;HAUS7;TREX2;TREX2;HAUS7;HAUS7;HAUS7;HAUS7	ENST00000477380.1;ENST00000472228.1;ENST00000490453.1;ENST00000492596.1;ENST00000330912.2;ENST00000370211.4;ENST00000370219.3;ENST00000490165.1;ENST00000464993.1;ENST00000370211.4;ENST00000330912.2;ENST00000370232.1;ENST00000490453.1;ENST00000421080.2;ENST00000492596.1;ENST00000370210.1	TSS1500;TSS1500;1stExon;1stExon;1stExon;1stExon;1stExon;TSS200;TSS200;5'UTR;5'UTR;5'UTR;3'UTR;5'UTR;3'UTR;5'UTR	chrX:152735985-152736275	3						TRUE		FALSE	chrX	153470563	153470565	-	5.26035	-1.91248	40.391	2.23195e-56	1.53038e-54	118.369
cg07466166	chrX	77395088	+	cg07466166	NA	NA	NA	NA	NA	NA	chrX:77394831-77395292	Island	1stExon					X:77281379-77282159	X:77394876-77395390	Promoter_Associated_Cell_type_specific	TAF9B	ENST00000341864.5	1stExon	TAF9B;TAF9B;TAF9B	ENST00000480681.1;ENST00000480681.1;ENST00000341864.5	3'UTR;1stExon;1stExon	chrX:77394400-77395295	3						TRUE		FALSE	chrX	78139590	78139592	-	5.16826	-1.88168	40.3793	2.28392e-56	1.55951e-54	118.346
cg05045028	chrX	129299924	-	cg05045028	NA	NA	NA	NA	NA	NA	chrX:129299432-129300105	Island	TSS200;TSS200;TSS200;TSS200					X:129126920-129127994	X:129299402-129300388	Promoter_Associated	AIFM1;AIFM1;AIFM1;AIFM1	ENST00000535724.1;ENST00000319908.3;ENST00000346424.2;ENST00000287295.3	TSS1500;TSS200;TSS1500;TSS200	AIFM1;AIFM1;AIFM1;AIFM1;AIFM1	ENST00000529877.1;ENST00000527892.1;ENST00000319908.3;ENST00000346424.2;ENST00000287295.3	TSS200;TSS1500;TSS200;TSS1500;TSS200	chrX:129299665-129300010	3						TRUE		FALSE	chrX	130165949	130165951	+	4.40024	-2.53399	40.361	2.36726e-56	1.60973e-54	118.31
cg25442487	chrX	133306916	+	cg25442487	NA	NA	NA	NA	NA	NA	chrX:133305678-133306936	Island				DMR		X:133133345-133134878	X:133305641-133307088	Unclassified_Cell_type_specific							chrX:133306605-133307135	3						TRUE		FALSE	chrX	134172885	134172887	-	4.74266	-2.63767	40.3432	2.4512e-56	1.65996e-54	118.276
cg25941716	chrX	19905525	-	cg25941716	NA	NA	NA	NA	NA	NA	chrX:19905027-19906557	Island	1stExon;5'UTR	high-CpG:19815370-19815648				X:19814769-19815609	X:19905494-19905998	Promoter_Associated	SH3KBP1;SH3KBP1;SH3KBP1;SH3KBP1;SH3KBP1	ENST00000379697.3;ENST00000379702.2;ENST00000379697.3;ENST00000397821.3;ENST00000379702.2	1stExon;1stExon;5'UTR;5'UTR;5'UTR	SH3KBP1;SH3KBP1;SH3KBP1;SH3KBP1;SH3KBP1	ENST00000379697.3;ENST00000379702.2;ENST00000379697.3;ENST00000397821.3;ENST00000379702.2	1stExon;1stExon;5'UTR;5'UTR;5'UTR	chrX:19904920-19906315	3					TRUE	TRUE		FALSE	chrX	19887406	19887408	+	5.11062	-2.4767	40.299	2.67312e-56	1.80282e-54	118.19
cg14642832	chrX	135963137	+	cg14642832	NA	NA	NA	NA	NA	NA	chrX:135962102-135962951	S_Shore	TSS200;TSS200;TSS200;TSS200						X:135962157-135963274	Promoter_Associated_Cell_type_specific	RBMX;RBMX	ENST00000431446.3;ENST00000565438.1	TSS1500;TSS1500	RBMX;RBMX;RBMX	ENST00000568578.1;ENST00000431446.3;ENST00000565438.1	TSS1500;TSS1500;TSS1500			chrX:135961932-135963293	6	chrX:135945652-135963717	6	TRUE	TRUE		FALSE	chrX	136880977	136880979	-	4.25728	-1.41511	40.2966	2.68596e-56	1.80409e-54	118.185
cg09933065	chrX	153599621	-	cg09933065	NA	NA	NA	NA	NA	NA	chrX:153598874-153600604	Island	5'UTR;5'UTR	high-CpG:153252775-153252921				X:153252146-153253775	X:153599207-153600604	Promoter_Associated	FLNA;FLNA;FLNA;FLNA;FLNA;FLNA;FLNA	ENST00000360319.4;ENST00000344736.4;ENST00000369852.5;ENST00000360319.4;ENST00000344736.4;ENST00000369850.3;ENST00000422373.1	1stExon;1stExon;TSS200;5'UTR;5'UTR;5'UTR;5'UTR	FLNA;FLNA;FLNA;FLNA;FLNA;FLNA;FLNA;FLNA	ENST00000360319.4;ENST00000344736.4;ENST00000420627.1;ENST00000369852.5;ENST00000360319.4;ENST00000344736.4;ENST00000369850.3;ENST00000422373.1	1stExon;1stExon;TSS200;TSS200;5'UTR;5'UTR;5'UTR;5'UTR	chrX:153599505-153600650	3								FALSE	chrX	154371252	154371254	+	4.78754	-2.24213	40.2554	2.91219e-56	1.94809e-54	118.105
cg01142317	chrX	101186992	+	cg01142317	NA	NA	NA	NA	NA	NA	chrX:101186525-101187258	Island	TSS1500	high-CpG:101073632-101073712				X:101073201-101073905	X:101186029-101187426	Promoter_Associated_Cell_type_specific	ZMAT1;ZMAT1;ZMAT1	ENST00000458570.1;ENST00000458570.1;ENST00000372782.3	1stExon;5'UTR;TSS1500	ZMAT1;ZMAT1;ZMAT1;ZMAT1;ZMAT1	ENST00000488347.1;ENST00000458570.1;ENST00000488347.1;ENST00000458570.1;ENST00000372782.3	1stExon;1stExon;3'UTR;5'UTR;TSS1500	chrX:101186960-101187255	3						TRUE		FALSE	chrX	101932018	101932020	-	4.1268	-2.80635	40.2315	3.05223e-56	2.0335e-54	118.059
cg06493824	chrX	117973514	-	cg06493824	NA	NA	NA	NA	NA	NA	chrX:117973316-117973706	Island	TSS200				TRUE	X:117857345-117857704	X:117973079-117974028	Unclassified	RP4-562J12.2	ENST00000412422.1	TSS200	RP4-562J12.2	ENST00000412422.1	TSS200	chrX:117973240-117973795	3								FALSE	chrX	118839550	118839552	+	5.18197	-2.20838	40.2267	3.08089e-56	2.04432e-54	118.049
cg06124711	chrX	153640000	+	cg06124711	NA	NA	NA	NA	NA	NA	chrX:153639734-153640675	Island	5'UTR;5'UTR;5'UTR;5'UTR;1stExon;5'UTR;5'UTR;1stExon;1stExon;1stExon;Body;5'UTR					X:153292929-153293809	X:153639427-153640533	Promoter_Associated_Cell_type_specific	DNASE1L1;DNASE1L1;DNASE1L1;TAZ;TAZ;TAZ;TAZ;TAZ;TAZ;TAZ	ENST00000393638.1;ENST00000309585.5;ENST00000488225.1;ENST00000369790.4;ENST00000369790.4;ENST00000350743.4;ENST00000350743.4;ENST00000369776.4;ENST00000351413.4;ENST00000351413.4	5'UTR;5'UTR;3'UTR;5'UTR;1stExon;5'UTR;1stExon;TSS200;5'UTR;1stExon	DNASE1L1;DNASE1L1;DNASE1L1;DNASE1L1;DNASE1L1;DNASE1L1;TAZ;TAZ;TAZ;TAZ;TAZ;TAZ;TAZ;TAZ;TAZ;TAZ;TAZ;TAZ;TAZ;TAZ;TAZ;TAZ;TAZ;TAZ;TAZ;TAZ;TAZ;TAZ;TAZ;TAZ;TAZ;TAZ;TAZ;TAZ;TAZ;TAZ;TAZ	ENST00000451865.1;ENST00000432135.1;ENST00000369809.1;ENST00000424626.1;ENST00000309585.5;ENST00000488225.1;ENST00000426231.1;ENST00000483780.1;ENST00000476679.1;ENST00000479875.1;ENST00000483674.1;ENST00000369793.3;ENST00000476307.1;ENST00000476307.1;ENST00000426834.1;ENST00000369790.4;ENST00000426834.1;ENST00000454722.1;ENST00000350743.4;ENST00000454722.1;ENST00000465540.1;ENST00000465540.1;ENS…	5'UTR;5'UTR;5'UTR;5'UTR;5'UTR;3'UTR;TSS1500;TSS1500;TSS1500;TSS1500;TSS1500;1stExon;1stExon;5'UTR;5'UTR;1stExon;1stExon;5'UTR;1stExon;1stExon;1stExon;5'UTR;TSS200;5'UTR;1stExon;5'UTR;1stExon;5'UTR;1stExon;TSS1500;5'UTR;1stExon;1stExon;5'UTR;TSS200;TSS200;5'UTR	chrX:153639945-153640595	3						TRUE		FALSE	chrX	154411663	154411665	-	4.98778	-2.17456	40.1076	3.8945e-56	2.57381e-54	117.817
cg16829530	chrX	153707454	+	cg16829530	NA	NA	NA	NA	NA	NA	chrX:153706928-153707816	Island	1stExon;5'UTR					X:153359719-153361169	X:153706780-153707966	Promoter_Associated	LAGE3;LAGE3;LAGE3	ENST00000357360.4;ENST00000357360.4;ENST00000407062.1	1stExon;5'UTR;TSS200	LAGE3;LAGE3;LAGE3	ENST00000357360.4;ENST00000357360.4;ENST00000407062.1	1stExon;5'UTR;TSS200	chrX:153707105-153707455	3								FALSE	chrX	154479114	154479116	-	5.09427	-2.09969	40.0013	4.80323e-56	3.16168e-54	117.609
cg15555926	chrX	55026739	-	cg15555926	NA	NA	NA	NA	NA	NA	chrX:55026359-55026985	Island	TSS200;TSS200	high-CpG:55043447-55043638				X:55043087-55043710	X:55025908-55027049	Promoter_Associated_Cell_type_specific	APEX2;APEX2	ENST00000374987.3;ENST00000471758.1	TSS200;TSS200	APEX2;APEX2	ENST00000374987.3;ENST00000471758.1	TSS200;TSS200	chrX:55026125-55026835	3								FALSE	chrX	55000305	55000307	+	5.43484	-1.1978	39.9876	4.9354e-56	3.23485e-54	117.582
cg01166930	chrX	46404528	+	cg01166930	NA	NA	NA	NA	NA	NA	chrX:46404634-46405165	N_Shore	5'UTR;TSS1500;5'UTR						X:46404458-46405206	Promoter_Associated	ZNF674;RP1-71L16.2;ZNF674	ENST00000523374.1;ENST00000421685.1;ENST00000414387.2	5'UTR;TSS1500;TSS1500	ZNF674;ZNF674;RP1-71L16.2;ZNF674;ZNF674;ZNF674	ENST00000518708.1;ENST00000523374.1;ENST00000421685.1;ENST00000414387.2;ENST00000521626.1;ENST00000522017.1	5'UTR;5'UTR;TSS1500;TSS1500;3'UTR;3'UTR	chrX:46404485-46405015	3						TRUE		FALSE	chrX	46545092	46545094	-	3.41244	-1.4383	39.9857	4.9537e-56	3.23485e-54	117.579
cg13311758	chrX	55026811	-	cg13311758	NA	NA	NA	NA	NA	NA	chrX:55026359-55026985	Island	1stExon;5'UTR	high-CpG:55043447-55043638				X:55043087-55043710	X:55025908-55027049	Promoter_Associated_Cell_type_specific	APEX2;APEX2;APEX2	ENST00000471758.1;ENST00000374987.3;ENST00000374987.3	TSS200;5'UTR;1stExon	APEX2;APEX2;APEX2	ENST00000471758.1;ENST00000374987.3;ENST00000374987.3	TSS200;5'UTR;1stExon	chrX:55026125-55026835	3						TRUE		FALSE	chrX	55000377	55000379	+	5.34641	-2.16984	39.9559	5.2547e-56	3.41784e-54	117.52
cg13081560	chrX	49048307	-	cg13081560	NA	NA	NA	NA	NA	NA	chrX:49047835-49048405	Island	Body					X:48934735-48935340						SYP	ENST00000376303.2	3'UTR	chrX:49048005-49048395	3								FALSE	chrX	49191849	49191851	+	5.24938	-1.08145	39.9066	5.79234e-56	3.75271e-54	117.424
cg22417589	chrX	21958631	-	cg22417589	rs144094040	0.013301	NA	NA	NA	NA	chrX:21958611-21959701	Island	TSS1500					X:21868420-21869617	X:21958317-21959738	Promoter_Associated	SMS;SMS;SMS;SMS	ENST00000379404.1;ENST00000415881.2;ENST00000478094.1;ENST00000404933.2	TSS1500;TSS1500;TSS1500;TSS200	SMS;SMS;SMS;SMS;SMS	ENST00000379404.1;ENST00000415881.2;ENST00000478094.1;ENST00000457085.1;ENST00000404933.2	TSS1500;TSS1500;TSS1500;TSS1500;TSS200	chrX:21958540-21958935	3						TRUE		FALSE	chrX	21940512	21940514	+	4.83352	-2.33412	39.8976	5.89657e-56	3.80526e-54	117.406
cg07386410	chrX	55515751	-	cg07386410	rs181239045	0.012696	NA	NA	NA	NA	chrX:55515067-55515544	S_Shore	TSS200					X:55531610-55532508	X:55514794-55516250	Promoter_Associated	USP51	ENST00000500968.3	TSS200	USP51	ENST00000500968.3	TSS200	chrX:55514740-55516070	3						TRUE		FALSE	chrX	55489317	55489319	+	5.62189	-1.25872	39.7166	8.44378e-56	5.42777e-54	117.05
cg10649042	chrX	128913786	-	cg10649042	NA	NA	NA	NA	NA	NA		OpenSea	TSS200						X:128913689-128914109	Promoter_Associated	SASH3;SASH3;SASH3	ENST00000443760.2;ENST00000476532.1;ENST00000356892.3	TSS200;TSS200;TSS200	SASH3;SASH3;SASH3	ENST00000443760.2;ENST00000476532.1;ENST00000356892.3	TSS200;TSS200;TSS200	chrX:128913760-128914010	3						TRUE		FALSE	chrX	129779809	129779811	+	3.78842	-2.23661	39.4306	1.49391e-55	9.56569e-54	116.485
cg21760862	chrX	55187532	-	cg21760862	NA	NA	NA	NA	NA	NA	chrX:55187321-55188007	Island	Body;Body;5'UTR;Body;1stExon;Body;Body;5'UTR;1stExon;Body					X:55203967-55204813	X:55187043-55188050	Promoter_Associated	FAM104B;FAM104B;FAM104B;FAM104B;FAM104B	ENST00000489298.1;ENST00000489298.1;ENST00000478918.1;ENST00000477847.2;ENST00000477847.2	1stExon;5'UTR;TSS200;1stExon;5'UTR	FAM104B;FAM104B;FAM104B;FAM104B;FAM104B	ENST00000489298.1;ENST00000489298.1;ENST00000478918.1;ENST00000477847.2;ENST00000477847.2	1stExon;5'UTR;TSS200;1stExon;5'UTR	chrX:55187185-55187955	3						TRUE		FALSE	chrX	55161098	55161100	+	5.14112	-1.44062	39.4256	1.50876e-55	9.62331e-54	116.475
cg10892068	chrX	23926133	-	cg10892068	NA	NA	NA	NA	NA	NA	chrX:23925590-23926315	Island	TSS200;TSS200;1stExon;1stExon;5'UTR;5'UTR					X:23835491-23836236	X:23925325-23926585	Promoter_Associated	CXorf58;CXorf58;APOO;APOO	ENST00000379211.3;ENST00000379211.3;ENST00000379226.4;ENST00000379220.3	1stExon;5'UTR;TSS200;TSS200	CXorf58;CXorf58;APOO;APOO;APOO	ENST00000379211.3;ENST00000379211.3;ENST00000490078.1;ENST00000379226.4;ENST00000379220.3	1stExon;5'UTR;TSS200;TSS200;TSS200	chrX:23925705-23926295	3								FALSE	chrX	23908015	23908017	+	5.87876	-1.92506	39.3966	1.59894e-55	1.01591e-53	116.417
cg19586382	chrX	70585696	-	cg19586382	NA	NA	NA	NA	NA	NA	chrX:70585715-70587063	N_Shore	Body;TSS1500;TSS1500						X:70585609-70587084	Promoter_Associated	TAF1;TAF1	ENST00000538124.1;ENST00000276072.3	TSS1500;TSS1500	TAF1;TAF1	ENST00000538124.1;ENST00000276072.3	TSS1500;TSS1500			chrX:70585380-70587606	6	chrX:70584171-70588797	6		TRUE		FALSE	chrX	71365845	71365847	+	4.76115	-1.68384	39.2062	2.34335e-55	1.48316e-53	116.038
cg02882301	chrX	49126157	+	cg02882301	NA	NA	NA	NA	NA	NA	chrX:49125645-49127200	Island	TSS200					X:49012590-49014144	X:49125345-49126853	Promoter_Associated	PPP1R3F;PPP1R3F;PPP1R3F	ENST00000438316.1;ENST00000055335.6;ENST00000495799.1	TSS200;TSS200;TSS200	PPP1R3F;PPP1R3F;PPP1R3F;PPP1R3F	ENST00000471261.1;ENST00000438316.1;ENST00000055335.6;ENST00000495799.1	TSS1500;TSS200;TSS200;TSS200	chrX:49126020-49126315	3						TRUE		FALSE	chrX	49269693	49269695	-	4.66833	-0.800742	39.1877	2.43215e-55	1.53347e-53	116.001
cg17008556	chrX	48901167	+	cg17008556	NA	NA	NA	NA	NA	NA	chrX:48900510-48901469	Island	TSS200					X:48787455-48788592	X:48900234-48902017	Promoter_Associated	TFE3;TFE3	ENST00000315869.7;ENST00000493583.1	TSS200;TSS1500	TFE3;TFE3;TFE3	ENST00000478476.1;ENST00000315869.7;ENST00000493583.1	TSS200;TSS200;TSS1500	chrX:48900465-48901615	3						TRUE		FALSE	chrX	49043640	49043642	-	5.09341	-1.12129	39.1546	2.59982e-55	1.63293e-53	115.935
cg19587616	chrX	48931578	-	cg19587616	NA	NA	NA	NA	NA	NA	chrX:48931423-48931954	Island	1stExon					X:48818393-48818898	X:48930919-48932220	Promoter_Associated	PRAF2;PRAF2;PRAF2	ENST00000376386.3;ENST00000376390.3;ENST00000491199.1	1stExon;1stExon;TSS200	PRAF2;PRAF2;PRAF2	ENST00000376386.3;ENST00000376390.3;ENST00000491199.1	1stExon;1stExon;TSS200			chrX:48928629-48933629	6	chrX:48928369-48934887	6		TRUE		FALSE	chrX	49073918	49073920	+	4.7461	-2.50956	39.1526	2.61021e-55	1.63322e-53	115.931
cg12298823	chrX	48815744	-	cg12298823	NA	NA	NA	NA	NA	NA	chrX:48814267-48815894	Island	TSS1500;TSS200;TSS1500;TSS1500					X:48699188-48700813	X:48814180-48816023	Promoter_Associated	OTUD5;OTUD5;OTUD5;OTUD5;OTUD5	ENST00000484499.1;ENST00000453548.1;ENST00000376488.3;ENST00000396743.3;ENST00000428668.2	TSS1500;TSS1500;TSS1500;TSS1500;TSS200	OTUD5;OTUD5;OTUD5;OTUD5;OTUD5;OTUD5	ENST00000484499.1;ENST00000455452.1;ENST00000453548.1;ENST00000376488.3;ENST00000396743.3;ENST00000428668.2	TSS1500;TSS1500;TSS1500;TSS1500;TSS1500;TSS200	chrX:48815060-48815895	3						TRUE		FALSE	chrX	48958481	48958483	+	6.04943	-1.72871	39.1377	2.68978e-55	1.67663e-53	115.901
cg18492813	chrX	21392842	+	cg18492813	NA	NA	NA	NA	NA	NA	chrX:21391835-21393408	Island	5'UTR;5'UTR;5'UTR;5'UTR;1stExon;1stExon;1stExon;1stExon			DMR		X:21301768-21303521			CNKSR2;CNKSR2;CNKSR2;CNKSR2;CNKSR2	ENST00000543067.1;ENST00000543067.1;ENST00000279451.4;ENST00000279451.4;ENST00000379510.3	5'UTR;1stExon;5'UTR;1stExon;TSS200	CNKSR2;CNKSR2;CNKSR2;CNKSR2;CNKSR2	ENST00000543067.1;ENST00000543067.1;ENST00000279451.4;ENST00000279451.4;ENST00000379510.3	5'UTR;1stExon;5'UTR;1stExon;TSS200	chrX:21392840-21393075	3								FALSE	chrX	21374723	21374725	-	6.05524	-2.14217	39.1167	2.80605e-55	1.74251e-53	115.859
cg11704979	chrX	152599450	+	cg11704979	NA	NA	NA	NA	NA	NA	chrX:152599434-152600076	Island	TSS200	high-CpG:152252491-152252657				X:152252540-152253259	X:152599025-152600555	Promoter_Associated	ZNF275	ENST00000370251.2	TSS200	ZNF275	ENST00000370251.2	TSS200	chrX:152599185-152599690	3						TRUE		FALSE	chrX	153333991	153333993	-	4.63845	-2.2719	39.1112	2.83727e-55	1.75527e-53	115.848
cg26301245	chrX	46405090	-	cg26301245	NA	NA	NA	NA	NA	NA	chrX:46404634-46405165	Island	TSS200;Body;TSS200					X:46289535-46290146	X:46404458-46405206	Promoter_Associated	ZNF674;RP1-71L16.2;ZNF674	ENST00000414387.2;ENST00000421685.1;ENST00000523374.1	TSS1500;5'UTR;TSS1500	ZNF674;ZNF674;RP1-71L16.2;ZNF674;ZNF674;ZNF674	ENST00000414387.2;ENST00000522017.1;ENST00000421685.1;ENST00000521626.1;ENST00000518708.1;ENST00000523374.1	TSS1500;TSS200;5'UTR;TSS1500;TSS1500;TSS1500	chrX:46405085-46405475	3						TRUE		FALSE	chrX	46545654	46545656	+	5.37512	-1.45618	39.0369	3.29594e-55	2.03138e-53	115.7
cg02891306	chrX	12809591	+	cg02891306	NA	NA	NA	NA	NA	NA	chrX:12809597-12810332	N_Shore	5'UTR;5'UTR;1stExon;1stExon	high-CpG:12719422-12719806				X:12719077-12720253	X:12808920-12810321	Promoter_Associated	PRPS2;PRPS2;PRPS2;PRPS2;PRPS2	ENST00000489404.1;ENST00000380668.5;ENST00000380668.5;ENST00000398491.2;ENST00000398491.2	TSS200;5'UTR;1stExon;5'UTR;1stExon	PRPS2;PRPS2;PRPS2;PRPS2;PRPS2;PRPS2;PRPS2	ENST00000489404.1;ENST00000380663.3;ENST00000380663.3;ENST00000380668.5;ENST00000380668.5;ENST00000398491.2;ENST00000398491.2	TSS200;5'UTR;1stExon;5'UTR;1stExon;5'UTR;1stExon	chrX:12809145-12810555	3								FALSE	chrX	12791471	12791473	-	5.10649	-1.86767	39.0327	3.32391e-55	2.04098e-53	115.691
cg03692134	chrX	129116990	-	cg03692134	NA	NA	NA	NA	NA	NA	chrX:129113845-129118029	Island	5'UTR					X:128941100-128946452			BCORL1;BCORL1;BCORL1	ENST00000488135.1;ENST00000218147.7;ENST00000359304.2	5'UTR;5'UTR;5'UTR	BCORL1;BCORL1;BCORL1	ENST00000488135.1;ENST00000218147.7;ENST00000303743.5	5'UTR;5'UTR;5'UTR	chrX:129116745-129117215	3						TRUE		FALSE	chrX	129983013	129983015	+	3.26708	-0.89415	39.0027	3.5313e-55	2.16026e-53	115.631
cg00895705	chrX	54384537	+	cg00895705	NA	NA	NA	NA	NA	NA	chrX:54383872-54385477	Island	TSS200;TSS200					X:54400631-54402337	X:54383841-54385273	Unclassified_Cell_type_specific	WNK3	ENST00000375169.3	TSS200	WNK3;WNK3	ENST00000375169.3;ENST00000458404.1	TSS200;5'UTR	chrX:54383925-54384795	3						TRUE		FALSE	chrX	54358103	54358105	-	5.21976	-2.08638	38.9977	3.56723e-55	2.17286e-53	115.621
cg08707617	chrX	39944352	-	cg08707617	NA	NA	NA	NA	NA	NA	chrX:39942756-39943419	S_Shore	5'UTR;5'UTR;5'UTR;5'UTR				TRUE	X:39829296-39829372			BCOR;BCOR	ENST00000397354.3;ENST00000378455.4	5'UTR;5'UTR	BCOR;BCOR;BCOR;BCOR	ENST00000397354.3;ENST00000412952.1;ENST00000406200.2;ENST00000378455.4	5'UTR;5'UTR;5'UTR;5'UTR	chrX:39944320-39944855	3						TRUE		FALSE	chrX	40085098	40085100	+	-2.93364	1.34845	-38.9962	3.57831e-55	2.17286e-53	115.618
cg18016370	chrX	15354150	-	cg18016370	NA	NA	NA	NA	NA	NA	chrX:15353369-15354008	S_Shore	TSS1500;TSS1500						X:15352727-15354445	Promoter_Associated	PIGA;PIGA;PIGA	ENST00000333590.4;ENST00000428964.1;ENST00000542278.1	TSS1500;TSS1500;TSS1500	PIGA;PIGA;PIGA;PIGA	ENST00000333590.4;ENST00000474662.1;ENST00000428964.1;ENST00000542278.1	TSS1500;TSS1500;TSS1500;TSS1500			chrX:15352687-15354572	6	chrX:15352653-15354807	6		TRUE		FALSE	chrX	15336027	15336029	+	3.76989	-1.18643	38.9566	3.8768e-55	2.34546e-53	115.539
cg15536552	chrX	108976035	-	cg15536552	NA	NA	NA	NA	NA	NA	chrX:108976162-108976894	N_Shore	5'UTR;5'UTR					X:108862410-108863583	X:108975662-108977009	Promoter_Associated	AL138968.1;AL138968.1;ACSL4;ACSL4;ACSL4;ACSL4	ENST00000543012.1;ENST00000543012.1;ENST00000348502.6;ENST00000469796.2;ENST00000340800.2;ENST00000504383.1	5'UTR;1stExon;5'UTR;5'UTR;5'UTR;3'UTR	AL138968.1;AL138968.1;ACSL4;ACSL4;ACSL4;ACSL4;ACSL4;ACSL4;ACSL4	ENST00000543012.1;ENST00000543012.1;ENST00000348502.6;ENST00000504980.1;ENST00000469857.1;ENST00000469796.2;ENST00000502391.1;ENST00000340800.2;ENST00000504383.1	5'UTR;1stExon;5'UTR;5'UTR;5'UTR;5'UTR;5'UTR;5'UTR;3'UTR			chrX:108975217-108977371	6	chrX:108972440-108979241	6	TRUE	TRUE		FALSE	chrX	109732805	109732807	+	5.16888	-1.40109	38.9135	4.22956e-55	2.54951e-53	115.452
cg16692973	chrX	119445209	+	cg16692973	NA	NA	NA	NA	NA	NA	chrX:119444859-119445272	Island	1stExon;5'UTR;5'UTR;1stExon;1stExon;5'UTR					X:119328165-119329291	X:119445146-119445432	Unclassified_Cell_type_specific	FAM70A;FAM70A;FAM70A;FAM70A;FAM70A;FAM70A	ENST00000480821.1;ENST00000480821.1;ENST00000309720.5;ENST00000371369.4;ENST00000309720.5;ENST00000371369.4	3'UTR;1stExon;1stExon;1stExon;5'UTR;5'UTR	FAM70A;FAM70A;FAM70A;FAM70A;FAM70A;FAM70A;FAM70A;FAM70A	ENST00000480821.1;ENST00000480821.1;ENST00000309720.5;ENST00000371369.4;ENST00000519908.1;ENST00000309720.5;ENST00000371369.4;ENST00000519908.1	3'UTR;1stExon;1stExon;1stExon;1stExon;5'UTR;5'UTR;5'UTR	chrX:119444705-119445535	3						TRUE		FALSE	chrX	120311353	120311355	-	4.48381	-2.08563	38.905	4.30306e-55	2.58435e-53	115.435
cg26745032	chrX	16964743	+	cg26745032	NA	NA	NA	NA	NA	NA	chrX:16964603-16965472	Island	TSS200;TSS200	high-CpG:16874651-16875056				X:16874477-16875342	X:16964251-16965669	Unclassified	REPS2;REPS2	ENST00000303843.7;ENST00000380063.2	TSS1500;TSS200	REPS2;REPS2;REPS2	ENST00000303843.7;ENST00000481792.1;ENST00000380063.2	TSS1500;TSS1500;TSS200	chrX:16964620-16964875	3					TRUE	TRUE		FALSE	chrX	16946619	16946621	-	5.39484	-2.18888	38.8944	4.39664e-55	2.63095e-53	115.414
cg13156574	chrX	129402311	-	cg13156574	NA	NA	NA	NA	NA	NA	chrX:129402458-129403088	N_Shore	5'UTR					X:129229992-129230718	X:129401882-129403260	Promoter_Associated	ZNF280C	ENST00000066465.7	5'UTR	ZNF280C;ZNF280C	ENST00000447817.1;ENST00000066465.7	5'UTR;5'UTR	chrX:129402260-129403015	3						TRUE		FALSE	chrX	130268336	130268338	+	5.22443	-1.30252	38.878	4.54545e-55	2.71014e-53	115.381
cg05526804	chrX	47342124	+	cg05526804	rs7061533	0.042194	NA	NA	NA	NA	chrX:47341887-47342697	Island	5'UTR;1stExon;5'UTR;1stExon	high-CpG:47226953-47227196				X:47226884-47227641	X:47341392-47343116	Promoter_Associated	CXorf24;ZNF41;ZNF41;ZNF41;ZNF41;ZNF41	ENST00000357412.1;ENST00000397050.2;ENST00000313116.7;ENST00000377065.4;ENST00000397050.2;ENST00000377065.4	TSS1500;1stExon;TSS200;1stExon;5'UTR;5'UTR	CXorf24;ZNF41;ZNF41;ZNF41;ZNF41;ZNF41	ENST00000357412.1;ENST00000397050.2;ENST00000313116.7;ENST00000377065.4;ENST00000397050.2;ENST00000377065.4	TSS1500;1stExon;TSS200;1stExon;5'UTR;5'UTR	chrX:47341920-47342455	3						TRUE		FALSE	chrX	47482724	47482726	-	4.27816	-2.75837	38.8378	4.93097e-55	2.92939e-53	115.3
cg21364772	chrX	48755433	+	cg21364772	NA	NA	NA	NA	NA	NA	chrX:48754500-48755329	S_Shore	TSS1500;5'UTR;TSS200;5'UTR;TSS200;5'UTR;5'UTR;TSS200;5'UTR;TSS200;5'UTR	high-CpG:48639967-48640380				X:48639396-48640765	X:48754293-48755711	Promoter_Associated	PQBP1;PQBP1;PQBP1;PQBP1;TIMM17B;PQBP1;TIMM17B;PQBP1	ENST00000376563.1;ENST00000376548.5;ENST00000473764.1;ENST00000247140.4;ENST00000466995.1;ENST00000396763.1;ENST00000376582.3;ENST00000473764.1	5'UTR;5'UTR;1stExon;5'UTR;TSS1500;TSS200;TSS200;5'UTR	PQBP1;TIMM17B;PQBP1;PQBP1;PQBP1;PQBP1;PQBP1;TIMM17B;TIMM17B;TIMM17B;TIMM17B;TIMM17B;PQBP1;PQBP1;PQBP1;TIMM17B;PQBP1;PQBP1;PQBP1;PQBP1;PQBP1;PQBP1	ENST00000470059.1;ENST00000472645.1;ENST00000376563.1;ENST00000376548.5;ENST00000473764.1;ENST00000247140.4;ENST00000486150.1;ENST00000490755.1;ENST00000465150.1;ENST00000495490.1;ENST00000464663.1;ENST00000466995.1;ENST00000396763.1;ENST00000443648.1;ENST00000456306.1;ENST00000376582.3;ENST00000473764.1;ENST00000472742.1;ENST00000486150.1;ENST00000477997.1;ENST00000470062.1;ENST00000474671.1	TSS1500;TSS1500;5'UTR;5'UTR;1stExon;5'UTR;1stExon;TSS1500;TSS1500;TSS1500;TSS1500;TSS1500;TSS200;TSS200;TSS200;TSS200;5'UTR;5'UTR;5'UTR;5'UTR;5'UTR;5'UTR	chrX:48755325-48755595	3						TRUE		FALSE	chrX	48898149	48898151	-	4.89893	-2.48088	38.8172	5.14159e-55	3.04353e-53	115.259
cg15835795	chrX	47863437	-	cg15835795	NA	NA	NA	NA	NA	NA	chrX:47863379-47863596	Island	TSS1500;TSS200;TSS200;TSS200					X:47748137-47748828	X:47863207-47863743	Promoter_Associated	SPACA5;ZNF182;ZNF182	ENST00000304355.5;ENST00000376943.3;ENST00000396965.1	TSS1500;TSS200;TSS200	SPACA5;ZNF182;ZNF182;ZNF630	ENST00000304355.5;ENST00000376943.3;ENST00000396965.1;ENST00000428463.1	TSS1500;TSS200;TSS200;3'UTR	chrX:47863325-47863595	3								FALSE	chrX	48004037	48004039	+	6.02114	-1.5645	38.7347	6.08049e-55	3.5864e-53	115.092
cg10347326	chrX	133684177	+	cg10347326	NA	NA	NA	NA	NA	NA	chrX:133683174-133685463	Island				DMR		X:133510997-133511914	X:133683289-133685255	Unclassified_Cell_type_specific	AC004383.5	ENST00000434384.1	5'UTR	AC004383.5	ENST00000434384.1	5'UTR	chrX:133683540-133684695	3						TRUE		FALSE	chrX	134550146	134550148	-	5.76531	-1.77434	38.6471	7.26585e-55	4.27025e-53	114.916
cg02227600	chrX	101854095	+	cg02227600	NA	NA	NA	NA	NA	NA	chrX:101854275-101854527	N_Shore	TSS1500;TSS1500;TSS1500;TSS200;1stExon;1stExon;1stExon;5'UTR;5'UTR;5'UTR					X:101740712-101741183			ARMCX5;ARMCX5;ARMCX5;ARMCX5	ENST00000536530.1;ENST00000476910.1;ENST00000541409.1;ENST00000541409.1	TSS1500;TSS1500;1stExon;5'UTR	ARMCX5;ARMCX5;ARMCX5;ARMCX5;ARMCX5;ARMCX5;ARMCX5;ARMCX5;ARMCX5;ARMCX5;ARMCX5	ENST00000536530.1;ENST00000473968.1;ENST00000465548.1;ENST00000477663.1;ENST00000460026.1;ENST00000475738.1;ENST00000476910.1;ENST00000479502.1;ENST00000460793.1;ENST00000537008.1;ENST00000537008.1	TSS1500;TSS1500;TSS1500;TSS1500;TSS1500;TSS1500;TSS1500;TSS1500;TSS1500;1stExon;5'UTR	chrX:101853945-101854755	3								FALSE	chrX	102599166	102599168	-	3.84997	-2.07098	38.5307	9.21445e-55	5.39619e-53	114.68
cg26507939	chrX	9435356	-	cg26507939	NA	NA	NA	NA	NA	NA	chrX:9432830-9434520	S_Shore	5'UTR;5'UTR;5'UTR;5'UTR								TBL1X;TBL1X;TBL1X;TBL1X;TBL1X	ENST00000407597.2;ENST00000424279.1;ENST00000536365.1;ENST00000380961.1;ENST00000217964.7	5'UTR;5'UTR;5'UTR;5'UTR;5'UTR	TBL1X;TBL1X;TBL1X;TBL1X;TBL1X;TBL1X;TBL1X;TBL1X	ENST00000407597.2;ENST00000424279.1;ENST00000536365.1;ENST00000441088.1;ENST00000380961.1;ENST00000415293.1;ENST00000217964.7;ENST00000422314.1	5'UTR;5'UTR;5'UTR;5'UTR;5'UTR;5'UTR;5'UTR;5'UTR	chrX:9435245-9435690	3								FALSE	chrX	9467315	9467317	+	-3.51392	1.32976	-38.4672	1.04919e-54	6.12251e-53	114.551
cg04388383	chrX	64754908	+	cg04388383	NA	NA	NA	NA	NA	NA	chrX:64754316-64754805	S_Shore	TSS1500;TSS1500;TSS1500					X:64670981-64671634	X:64754309-64755158	Promoter_Associated	LAS1L;LAS1L;LAS1L	ENST00000374807.5;ENST00000374811.3;ENST00000484069.1	TSS1500;TSS1500;TSS1500	LAS1L;LAS1L;LAS1L	ENST00000374807.5;ENST00000374811.3;ENST00000484069.1	TSS1500;TSS1500;TSS1500	chrX:64754585-64754935	3						TRUE		FALSE	chrX	65535027	65535029	-	4.5165	-1.95033	38.4451	1.09776e-54	6.38329e-53	114.506
cg17607496	chrX	154033792	+	cg17607496	NA	NA	NA	NA	NA	NA	chrX:154033366-154033935	Island	5'UTR;1stExon;1stExon;1stExon;5'UTR;5'UTR;5'UTR;1stExon	high-CpG:153686844-153687238				X:153686561-153687286	X:154033406-154034202	Unclassified_Cell_type_specific	MPP1;MPP1;MPP1;MPP1;MPP1	ENST00000413259.3;ENST00000369534.3;ENST00000413259.3;ENST00000369534.3;ENST00000393531.1	5'UTR;1stExon;1stExon;5'UTR;TSS200	MPP1;MPP1;MPP1;MPP1;MPP1;MPP1;MPP1;MPP1;MPP1;MPP1;MPP1;MPP1;MPP1	ENST00000413259.3;ENST00000369534.3;ENST00000413259.3;ENST00000369534.3;ENST00000417435.1;ENST00000393531.1;ENST00000494170.1;ENST00000439370.1;ENST00000471821.1;ENST00000475943.1;ENST00000453245.1;ENST00000369531.1;ENST00000393529.1	5'UTR;1stExon;1stExon;5'UTR;5'UTR;TSS200;TSS200;TSS200;TSS200;TSS200;TSS200;TSS200;5'UTR	chrX:154033580-154034495	3						TRUE		FALSE	chrX	154805516	154805518	-	4.82811	-2.50654	38.3896	1.22989e-54	7.12641e-53	114.393
cg13606395	chrX	80377388	+	cg13606395	NA	NA	NA	NA	NA	NA		OpenSea	5'UTR					X:80263891-80264065	X:80377055-80377494	Promoter_Associated	HMGN5;HMGN5	ENST00000491275.1;ENST00000358130.2	TSS1500;5'UTR	HMGN5;HMGN5;HMGN5;HMGN5;HMGN5;HMGN5	ENST00000373250.3;ENST00000430960.1;ENST00000447319.1;ENST00000451455.1;ENST00000436386.1;ENST00000358130.2	TSS1500;TSS1500;TSS1500;5'UTR;5'UTR;5'UTR	chrX:80377120-80377395	3								FALSE	chrX	81121888	81121890	-	4.62238	-1.77705	38.3487	1.33758e-54	7.72323e-53	114.31
cg25321762	chrX	46404934	-	cg25321762	NA	NA	NA	NA	NA	NA	chrX:46404634-46405165	Island	TSS200;TSS200;TSS200					X:46289535-46290146	X:46404458-46405206	Promoter_Associated	ZNF674;ZNF674;RP1-71L16.2;RP1-71L16.2	ENST00000414387.2;ENST00000523374.1;ENST00000421685.1;ENST00000421685.1	TSS1500;TSS200;1stExon;5'UTR	ZNF674;ZNF674;ZNF674;ZNF674;ZNF674;RP1-71L16.2;RP1-71L16.2	ENST00000414387.2;ENST00000521626.1;ENST00000518708.1;ENST00000523374.1;ENST00000522017.1;ENST00000421685.1;ENST00000421685.1	TSS1500;TSS200;TSS200;TSS200;TSS200;1stExon;5'UTR	chrX:46404485-46405015	3						TRUE		FALSE	chrX	46545498	46545500	+	4.75329	-0.9017	38.2038	1.80149e-54	1.03655e-52	114.015
cg06615444	chrX	19533456	-	cg06615444	NA	NA	NA	NA	NA	NA	chrX:19533003-19533551	Island	TSS200					X:19442925-19443682	X:19532666-19533897	Unclassified_Cell_type_specific	MAP3K15	ENST00000338883.4	TSS200	MAP3K15	ENST00000338883.4	TSS200	chrX:19532885-19533835	3						TRUE		FALSE	chrX	19515337	19515339	+	5.80788	-1.57744	38.1993	1.81813e-54	1.04248e-52	114.006
cg02161125	chrX	41782692	-	cg02161125	NA	NA	NA	NA	NA	NA	chrX:41782106-41783258	Island	TSS1500;TSS1500;TSS1500	high-CpG:41667595-41667753				X:41666835-41668202			CASK;CASK;CASK;CASK;CASK;CASK;CASK	ENST00000378163.1;ENST00000378163.1;ENST00000442742.2;ENST00000421587.2;ENST00000378166.4;ENST00000318588.9;ENST00000378158.1	1stExon;5'UTR;TSS1500;TSS1500;TSS1500;TSS1500;TSS200	CASK;CASK;CASK;CASK;CASK;CASK;CASK;CASK	ENST00000378163.1;ENST00000378163.1;ENST00000477823.1;ENST00000442742.2;ENST00000421587.2;ENST00000378166.4;ENST00000318588.9;ENST00000378158.1	1stExon;5'UTR;TSS1500;TSS1500;TSS1500;TSS1500;TSS1500;TSS200	chrX:41781920-41782695	3						TRUE		FALSE	chrX	41923438	41923440	+	5.1039	-2.15457	38.1081	2.19395e-54	1.2536e-52	113.819
cg23175583	chrX	153200309	+	cg23175583	rs185837374	0.000302	NA	NA	NA	NA	chrX:153199952-153200924	Island	Body	high-CpG:152853235-152853858				X:152853163-152854352	X:153200107-153200926	Promoter_Associated	NAA10	ENST00000393710.3	3'UTR	NAA10;NAA10;NAA10;NAA10;NAA10;NAA10;ARHGAP4	ENST00000466877.1;ENST00000477750.1;ENST00000393710.3;ENST00000478177.1;ENST00000488481.1;ENST00000460996.1;ENST00000494813.1	3'UTR;3'UTR;3'UTR;3'UTR;3'UTR;TSS200;3'UTR	chrX:153199280-153200375	3						TRUE		FALSE	chrX	153934855	153934857	-	5.25649	-2.26861	38.0337	2.55816e-54	1.45665e-52	113.667
cg14725109	chrX	47696106	+	cg14725109	NA	NA	NA	NA	NA	NA	chrX:47696092-47696364	Island	TSS200					X:47580996-47581364	X:47695644-47696730	Promoter_Associated	ZNF81;ZNF81	ENST00000334937.4;ENST00000376954.1	TSS1500;TSS200	ZNF81;ZNF81;ZNF81	ENST00000334937.4;ENST00000376950.4;ENST00000376954.1	TSS1500;TSS1500;TSS200	chrX:47696005-47696415	3						TRUE		FALSE	chrX	47836706	47836708	-	4.19164	-2.14402	38.0305	2.57521e-54	1.45898e-52	113.66
cg20348344	chrX	39951468	+	cg20348344	NA	NA	NA	NA	NA	NA	chrX:39950899-39951665	Island	5'UTR;5'UTR;5'UTR;5'UTR					X:39835821-39836609			BCOR;BCOR	ENST00000397354.3;ENST00000378455.4	5'UTR;5'UTR	BCOR;BCOR;BCOR;BCOR	ENST00000397354.3;ENST00000412952.1;ENST00000406200.2;ENST00000378455.4	5'UTR;5'UTR;5'UTR;5'UTR	chrX:39951440-39951650	3						TRUE		FALSE	chrX	40092214	40092216	-	-4.88752	1.8194	-38.0296	2.57999e-54	1.45898e-52	113.658
cg17404000	chrX	46618630	+	cg17404000	NA	NA	NA	NA	NA	NA	chrX:46618013-46618969	Island	TSS200	high-CpG:46503490-46503609				X:46502814-46503913	X:46617919-46619242	Promoter_Associated	SLC9A7	ENST00000328306.4	TSS200	SLC9A7	ENST00000328306.4	TSS200	chrX:46618405-46619035	3						TRUE		FALSE	chrX	46759194	46759196	-	5.54556	-2.90968	38.0005	2.74002e-54	1.54417e-52	113.598
cg10827006	chrX	57022108	-	cg10827006	NA	NA	NA	NA	NA	NA	chrX:57021591-57022044	S_Shore	TSS200;TSS200						X:57021684-57022299	Promoter_Associated	SPIN3;SPIN3	ENST00000374919.3;ENST00000374915.3	TSS200;TSS200	SPIN3;SPIN3;SPIN3;SPIN3	ENST00000478405.1;ENST00000374919.3;ENST00000475785.1;ENST00000374915.3	TSS200;TSS200;TSS200;TSS200	chrX:57021880-57022215	3								FALSE	chrX	56995674	56995676	+	5.81175	-1.89614	37.992	2.78903e-54	1.56642e-52	113.581
cg12137402	chrX	68836202	-	cg12137402	NA	NA	NA	NA	NA	NA	chrX:68835648-68837063	Island	1stExon;1stExon;1stExon;1stExon;1stExon;1stExon					X:68752403-68753854	X:68835560-68836605	Unclassified_Cell_type_specific	EDA;EDA;EDA	ENST00000338901.3;ENST00000524573.1;ENST00000502251.1	1stExon;1stExon;5'UTR	EDA;EDA;EDA;EDA	ENST00000338901.3;ENST00000524573.1;ENST00000533317.1;ENST00000374548.1	1stExon;1stExon;5'UTR;5'UTR	chrX:68836125-68836455	3						TRUE		FALSE	chrX	69616357	69616359	+	5.64038	-2.05703	37.9537	3.01877e-54	1.68969e-52	113.502
cg09868337	chrX	153686720	-	cg09868337	NA	NA	NA	NA	NA	NA	chrX:153686094-153687124	Island	5'UTR;1stExon					X:153339300-153340254	X:153686083-153687161	Unclassified_Cell_type_specific	PLXNA3;PLXNA3	ENST00000369682.3;ENST00000369682.3	1stExon;5'UTR	PLXNA3;PLXNA3;PLXNA3;PLXNA3	ENST00000369682.3;ENST00000369682.3;ENST00000495040.1;ENST00000495040.1	1stExon;5'UTR;1stExon;5'UTR	chrX:153686085-153686755	3						TRUE		FALSE	chrX	154458379	154458381	+	4.96932	-2.02261	37.7575	4.53653e-54	2.53062e-52	113.098
cg08108858	chrX	122867060	+	cg08108858	NA	NA	NA	NA	NA	NA	chrX:122866199-122867097	Island	TSS200					X:122693836-122694778	X:122866193-122867302	Promoter_Associated	THOC2;THOC2;RP5-931E15.2;RP5-931E15.2	ENST00000245838.8;ENST00000355725.4;ENST00000442332.1;ENST00000442332.1	TSS200;TSS200;1stExon;5'UTR	THOC2;THOC2;THOC2;RP5-931E15.2;RP5-931E15.2	ENST00000472687.1;ENST00000245838.8;ENST00000355725.4;ENST00000442332.1;ENST00000442332.1	TSS200;TSS200;TSS200;1stExon;5'UTR	chrX:122866785-122867095	3								FALSE	chrX	123733209	123733211	-	4.25043	-1.84858	37.7159	4.94682e-54	2.75016e-52	113.012
cg12540973	chrX	109399405	-	cg12540973	NA	NA	NA	NA	NA	NA		OpenSea	Body;Body								TMEM164	ENST00000464177.1	5'UTR	TMEM164;TMEM164	ENST00000464177.1;ENST00000461715.1	5'UTR;5'UTR					chrX:109398787-109400297	6				FALSE	chrX	110156176	110156178	+	-2.97249	0.691034	-37.6755	5.38049e-54	2.98119e-52	112.928
cg17995340	chrX	131624394	-	cg17995340	NA	NA	NA	NA	NA	NA	chrX:131623144-131624115	S_Shore	TSS1500						X:131623887-131624476	Promoter_Associated_Cell_type_specific	MBNL3	ENST00000370844.1	TSS1500	MBNL3;MBNL3;MBNL3	ENST00000421707.1;ENST00000436215.1;ENST00000370844.1	TSS1500;TSS1500;TSS1500			chrX:131622227-131624432	6	chrX:131613992-131625868	6		TRUE		FALSE	chrX	132490365	132490367	+	4.33323	-1.21273	37.6555	5.60999e-54	3.09792e-52	112.887
cg22275278	chrX	153607462	+	cg22275278	NA	NA	NA	NA	NA	NA	chrX:153606334-153608237	Island	TSS200					X:153259580-153261632	X:153606791-153608059	Promoter_Associated	EMD;EMD;EMD	ENST00000492448.1;ENST00000369842.4;ENST00000369835.3	TSS1500;TSS200;TSS200	EMD;EMD;EMD;EMD;EMD;EMD;EMD;EMD;EMD	ENST00000486738.1;ENST00000428228.1;ENST00000485261.1;ENST00000494443.1;ENST00000468294.1;ENST00000492448.1;ENST00000369842.4;ENST00000471965.1;ENST00000369835.3	TSS1500;TSS1500;TSS1500;TSS1500;TSS1500;TSS1500;TSS200;TSS1500;TSS200	chrX:153606925-153607715	3						TRUE		FALSE	chrX	154379101	154379103	-	4.65039	-1.69469	37.5944	6.37272e-54	3.50734e-52	112.76
cg07109010	chrX	48958025	+	cg07109010	NA	NA	NA	NA	NA	NA	chrX:48957764-48958595	Island	5'UTR;1stExon	high-CpG:48844929-48845143				X:48844593-48845485	X:48957621-48958729	Promoter_Associated	WDR45;WDR45	ENST00000356463.3;ENST00000356463.3	1stExon;5'UTR	WDR45;WDR45;WDR45;WDR45;WDR45;WDR45	ENST00000460501.1;ENST00000356463.3;ENST00000465806.1;ENST00000465806.1;ENST00000356463.3;ENST00000460501.1	1stExon;1stExon;1stExon;3'UTR;5'UTR;3'UTR			chrX:48957503-48959640	6	chrX:48956826-48959589	6		TRUE		FALSE	chrX	49101086	49101088	-	4.90402	-2.36104	37.5814	6.54792e-54	3.59175e-52	112.733
cg19855812	chrX	74376046	-	cg19855812	NA	NA	NA	NA	NA	NA		OpenSea	1stExon					X:74292675-74292893	X:74375626-74376328	Promoter_Associated_Cell_type_specific	ABCB7;ABCB7;ABCB7	ENST00000339447.4;ENST00000373394.3;ENST00000535115.1	1stExon;1stExon;1stExon	ABCB7;ABCB7;ABCB7;ABCB7;ABCB7	ENST00000339447.4;ENST00000373394.3;ENST00000529949.1;ENST00000534524.1;ENST00000535115.1	1stExon;1stExon;1stExon;1stExon;1stExon	chrX:74375765-74376290	3						TRUE		FALSE	chrX	75156210	75156212	+	4.53923	-2.72912	37.4648	8.35679e-54	4.56875e-52	112.491
cg02333283	chrX	153707099	-	cg02333283	NA	NA	NA	NA	NA	NA	chrX:153706928-153707816	Island	1stExon					X:153359719-153361169	X:153706780-153707966	Promoter_Associated	LAGE3;LAGE3	ENST00000407062.1;ENST00000357360.4	1stExon;1stExon	LAGE3;LAGE3	ENST00000407062.1;ENST00000357360.4	1stExon;1stExon			chrX:153706118-153708428	6	chrX:153704936-153708212	6		TRUE		FALSE	chrX	154478759	154478761	+	6.37207	-1.3688	37.4632	8.38564e-54	4.56934e-52	112.488
cg04101819	chrX	40006699	-	cg04101819	NA	NA	NA	NA	NA	NA	chrX:40005040-40007066	Island	5'UTR;5'UTR			RDMR		X:39891553-39892010			BCOR	ENST00000378455.4	5'UTR	BCOR;BCOR;BCOR	ENST00000412952.1;ENST00000406200.2;ENST00000378455.4	TSS1500;5'UTR;5'UTR	chrX:40006505-40006875	3						TRUE		FALSE	chrX	40147445	40147447	+	-2.78996	1.65931	-37.4478	8.65982e-54	4.70317e-52	112.456
cg07930217	chrX	106871770	-	cg07930217	NA	NA	NA	NA	NA	NA	chrX:106871621-106871827	Island	1stExon;5'UTR					X:106758165-106759051	X:106871267-106872417	Promoter_Associated	PRPS1;PRPS1;PRPS1;PRPS1;PRPS1;PRPS1;PRPS1	ENST00000543248.1;ENST00000372435.4;ENST00000372435.4;ENST00000372428.4;ENST00000372419.3;ENST00000372419.3;ENST00000372428.4	TSS200;5'UTR;1stExon;1stExon;5'UTR;1stExon;5'UTR	PRPS1;PRPS1;PRPS1;PRPS1;PRPS1;PRPS1;PRPS1	ENST00000543248.1;ENST00000372435.4;ENST00000372435.4;ENST00000372428.4;ENST00000372419.3;ENST00000372419.3;ENST00000372428.4	TSS200;5'UTR;1stExon;1stExon;5'UTR;1stExon;5'UTR			chrX:106871127-106873435	6	chrX:106870861-106873909	6		TRUE		FALSE	chrX	107628539	107628541	+	4.94046	-2.72486	37.4278	9.03099e-54	4.88862e-52	112.414
cg21860846	chrX	47510507	+	cg21860846	NA	NA	NA	NA	NA	NA	chrX:47509592-47510508	Island	TSS1500;TSS1500					X:47394289-47395452	X:47509323-47510675	Unclassified	ELK1;ELK1;ELK1	ENST00000247161.3;ENST00000376983.3;ENST00000343894.4	TSS1500;TSS1500;TSS1500	ELK1;ELK1;ELK1	ENST00000247161.3;ENST00000376983.3;ENST00000343894.4	TSS1500;TSS1500;TSS1500	chrX:47509945-47510515	3					TRUE	TRUE		FALSE	chrX	47651107	47651109	-	3.44145	-1.01843	37.3744	1.01006e-53	5.44967e-52	112.303
cg27059259	chrX	47420742	-	cg27059259	NA	NA	NA	NA	NA	NA	chrX:47420402-47421099	Island	5'UTR					X:47305292-47306011	X:47419968-47421096	Promoter_Associated	ARAF;ARAF;ARAF	ENST00000377045.4;ENST00000290277.6;ENST00000377039.1	5'UTR;5'UTR;5'UTR	ARAF;ARAF;ARAF	ENST00000377045.4;ENST00000290277.6;ENST00000377039.1	5'UTR;5'UTR;5'UTR	chrX:47420345-47421015	3						TRUE		FALSE	chrX	47561342	47561344	+	4.5481	-1.90835	37.366	1.02802e-53	5.52849e-52	112.285
cg08298085	chrX	77166237	+	cg08298085	rs62616096	0.010229	NA	NA	NA	NA	chrX:77165924-77166295	Island	1stExon;5'UTR	high-CpG:77052816-77052918				X:77052590-77052951	X:77165791-77166779	Promoter_Associated_Cell_type_specific	ATP7A;ATP7A;ATP7A;ATP7A;ATP7A;ATP7A;ATP7A	ENST00000343912.6;ENST00000341514.6;ENST00000400860.5;ENST00000343912.6;ENST00000343533.5;ENST00000341514.6;ENST00000400860.5	1stExon;1stExon;1stExon;5'UTR;5'UTR;5'UTR;5'UTR	ATP7A;ATP7A;ATP7A;ATP7A;ATP7A;ATP7A;ATP7A	ENST00000343912.6;ENST00000341514.6;ENST00000400860.5;ENST00000343912.6;ENST00000343533.5;ENST00000341514.6;ENST00000400860.5	1stExon;1stExon;1stExon;5'UTR;5'UTR;5'UTR;5'UTR			chrX:77165442-77166680	6	chrX:77159934-77167558	6		TRUE		FALSE	chrX	77910739	77910741	-	3.82037	-1.00964	37.2832	1.22355e-53	6.55857e-52	112.112
cg24748621	chrX	48958121	-	cg24748621	NA	NA	NA	NA	NA	NA	chrX:48957764-48958595	Island	TSS200	high-CpG:48844929-48845143				X:48844593-48845485	X:48957621-48958729	Promoter_Associated	WDR45	ENST00000356463.3	TSS200	WDR45;WDR45;WDR45	ENST00000356463.3;ENST00000460501.1;ENST00000465806.1	TSS200;TSS200;TSS200	chrX:48958045-48958335	3						TRUE		FALSE	chrX	49101182	49101184	+	5.50086	-1.40567	37.269	1.26061e-53	6.73526e-52	112.083
cg05899999	chrX	100603765	+	cg05899999	rs6523389	0.473589	NA	NA	NA	NA	chrX:100603622-100603950	Island	TSS200;1stExon;5'UTR					X:100490077-100490606	X:100602908-100604594	Promoter_Associated	TIMM8A;TIMM8A;TIMM8A	ENST00000372902.3;ENST00000372902.3;ENST00000480575.1	1stExon;5'UTR;TSS200	TIMM8A;TIMM8A;TIMM8A	ENST00000372902.3;ENST00000372902.3;ENST00000480575.1	1stExon;5'UTR;TSS200	chrX:100602300-100604175	3						TRUE		FALSE	chrX	101348776	101348778	-	6.06691	-2.12908	37.2103	1.42651e-53	7.59696e-52	111.96
cg03993368	chrX	134479056	+	cg03993368	NA	NA	NA	NA	NA	NA	chrX:134478644-134479057	Island	TSS1500;5'UTR					X:134305172-134306836			ZNF75D;ZNF449	ENST00000494295.1;ENST00000370760.3	TSS1500;5'UTR	ZNF75D;ZNF449	ENST00000494295.1;ENST00000370760.3	TSS1500;5'UTR	chrX:134479020-134479515	3						TRUE		FALSE	chrX	135345130	135345132	-	5.08612	-1.2484	37.168	1.55951e-53	8.27136e-52	111.871
cg17565795	chrX	23926023	-	cg17565795	rs111580776	0.068882	NA	NA	NA	NA	chrX:23925590-23926315	Island	1stExon;5'UTR;TSS200;Body;TSS200	high-CpG:23835757-23835995				X:23835491-23836236	X:23925325-23926585	Promoter_Associated	APOO;APOO;APOO;APOO;CXorf58;CXorf58	ENST00000379226.4;ENST00000379220.3;ENST00000379226.4;ENST00000379220.3;ENST00000379211.3;ENST00000379211.3	1stExon;1stExon;5'UTR;5'UTR;1stExon;5'UTR	APOO;APOO;APOO;APOO;CXorf58;CXorf58;APOO	ENST00000379226.4;ENST00000379220.3;ENST00000379226.4;ENST00000379220.3;ENST00000379211.3;ENST00000379211.3;ENST00000490078.1	1stExon;1stExon;5'UTR;5'UTR;1stExon;5'UTR;TSS200	chrX:23925705-23926295	3						TRUE		FALSE	chrX	23907905	23907907	+	4.88689	-2.34498	37.1669	1.56319e-53	8.27136e-52	111.869
cg04586456	chrX	46696297	-	cg04586456	NA	NA	NA	NA	NA	NA	chrX:46696141-46697075	Island	TSS200					X:46581030-46582019	X:46695962-46697271	Promoter_Associated	RP2	ENST00000218340.3	TSS200	RP2	ENST00000218340.3	TSS200	chrX:46696105-46696675	3						TRUE		FALSE	chrX	46836861	46836863	+	5.20006	-1.43483	37.1433	1.64313e-53	8.66644e-52	111.819
cg07823797	chrX	73513418	-	cg07823797	NA	NA	NA	NA	NA	NA	chrX:73512193-73512569	S_Shore	TSS200					X:73429868-73430195			FTX	ENST00000429124.1	TSS1500	FTX;FTX;FTX	ENST00000418855.1;ENST00000429124.1;ENST00000430772.1	TSS1500;TSS1500;TSS200	chrX:73513180-73513515	3						TRUE		FALSE	chrX	74293582	74293584	+	5.09211	-2.52018	37.0915	1.83274e-53	9.63563e-52	111.711
cg15665825	chrX	15481219	-	cg15665825	NA	NA	NA	NA	NA	NA		OpenSea	Body;Body;Body								BMX;PIR	ENST00000357607.2;ENST00000476381.1	TSS1500;3'UTR	BMX;PIR	ENST00000357607.2;ENST00000476381.1	TSS1500;3'UTR										FALSE	chrX	15463095	15463097	+	-2.8754	1.19976	-37.0335	2.07214e-53	1.08596e-51	111.589
cg04744025	chrX	146993175	+	cg04744025	NA	NA	NA	NA	NA	NA	chrX:146993091-146994200	Island	Body;Body;Body;TSS1500;Body;Body					X:146800503-146802002	X:146992752-146994591	Promoter_Associated	FMR1;FMR1;FMR1;FMR1	ENST00000370471.3;ENST00000370477.1;ENST00000334557.6;ENST00000370470.1	TSS1500;TSS1500;TSS1500;TSS1500	FMR1;FMR1;FMR1;FMR1;FMR1	ENST00000218200.8;ENST00000370477.1;ENST00000334557.6;ENST00000495717.1;ENST00000370470.1	TSS1500;TSS1500;TSS1500;TSS1500;TSS1500			chrX:146992697-146994738	6	chrX:146991665-146995227	6		TRUE		FALSE	chrX	147911656	147911658	-	4.16183	-2.59472	36.9759	2.34074e-53	1.22283e-51	111.468
cg17363084	chrX	118603274	+	cg17363084	NA	NA	NA	NA	NA	NA	chrX:118602158-118603318	Island	TSS200;Body					X:118486139-118487346	X:118601735-118603641	Promoter_Associated	SLC25A5;SLC25A5;SLC25A5-AS1	ENST00000460013.1;ENST00000460013.1;ENST00000395539.2	1stExon;5'UTR;TSS1500	SLC25A5-AS1;SLC25A5;SLC25A5;SLC25A5;SLC25A5;SLC25A5-AS1;SLC25A5-AS1	ENST00000446986.1;ENST00000460013.1;ENST00000475354.1;ENST00000463551.1;ENST00000460013.1;ENST00000395539.2;ENST00000445759.1	TSS1500;1stExon;5'UTR;TSS1500;5'UTR;TSS1500;TSS1500	chrX:118602980-118603775	3						TRUE		FALSE	chrX	119469310	119469312	-	6.19053	-1.53151	36.8958	2.77427e-53	1.44473e-51	111.299
cg21765125	chrX	73755969	+	cg21765125	rs114406252	0.015115	NA	NA	NA	NA	chrX:73755645-73756784	Island						X:73672312-73673528	X:73755483-73757165	Unclassified									chrX:73754174-73757358	6	chrX:73754285-73757473	6		TRUE		FALSE	chrX	74536133	74536135	-	4.60487	-1.14321	36.8431	3.1035e-53	1.61108e-51	111.188
cg03219705	chrX	38420578	+	cg03219705	NA	NA	NA	NA	NA	NA	chrX:38420557-38421478	Island	TSS200					X:38305204-38306057	X:38420222-38420946	Unclassified_Cell_type_specific	TSPAN7;TSPAN7;TSPAN7	ENST00000422612.2;ENST00000545599.1;ENST00000378482.2	TSS1500;TSS1500;TSS200	TSPAN7;TSPAN7;TSPAN7	ENST00000471410.1;ENST00000480976.1;ENST00000378482.2	TSS1500;TSS1500;TSS200	chrX:38420485-38420855	3						TRUE		FALSE	chrX	38561324	38561326	-	4.49045	-2.12451	36.8335	3.16717e-53	1.63896e-51	111.167
cg03732411	chrX	136134475	-	cg03732411	NA	NA	NA	NA	NA	NA	chrX:136134510-136135269	N_Shore				CDMR	TRUE	X:135962040-135962545	X:136133627-136135606	Unclassified							chrX:136134400-136134815	3						TRUE		FALSE	chrX	137052315	137052317	+	3.87502	-1.29738	36.8143	3.29916e-53	1.70191e-51	111.127
cg19584075	chrX	77155027	-	cg19584075	NA	NA	NA	NA	NA	NA	chrX:77150837-77151247	S_Shelf	1stExon;5'UTR						X:77154573-77155071	Promoter_Associated	COX7B;COX7B;COX7B;COX7B	ENST00000481445.1;ENST00000481445.1;ENST00000475465.1;ENST00000475465.1	5'UTR;1stExon;1stExon;5'UTR	COX7B;COX7B;COX7B;COX7B;COX7B	ENST00000481445.1;ENST00000373335.3;ENST00000373335.3;ENST00000475465.1;ENST00000475465.1	5'UTR;1stExon;5'UTR;1stExon;5'UTR	chrX:77154540-77155295	3						TRUE		FALSE	chrX	77899529	77899531	+	3.85729	-0.742324	36.8023	3.3843e-53	1.74037e-51	111.102
cg23214760	chrX	70752794	-	cg23214760	NA	NA	NA	NA	NA	NA	chrX:70752638-70752965	Island	TSS200;TSS200;Body					X:70669413-70670093	X:70752535-70752971	Promoter_Associated	OGT;OGT;OGT	ENST00000498566.1;ENST00000373719.3;ENST00000373701.3	TSS1500;TSS200;TSS200	OGT;OGT;OGT;OGT;OGT;OGT	ENST00000498566.1;ENST00000444774.1;ENST00000373719.3;ENST00000488174.1;ENST00000373701.3;ENST00000472270.1	TSS1500;TSS1500;TSS200;TSS200;TSS200;TSS200	chrX:70752645-70752950	3						TRUE		FALSE	chrX	71532943	71532945	+	4.95691	-2.51231	36.7964	3.42717e-53	1.75693e-51	111.089
cg20057595	chrX	30907727	+	cg20057595	NA	NA	NA	NA	NA	NA	chrX:30906901-30907728	Island	TSS1500					X:30816801-30817649	X:30906810-30908163	Promoter_Associated	TAB3	ENST00000288422.2	5'UTR	TAB3	ENST00000378932.2	5'UTR	chrX:30907345-30907915	3						TRUE		FALSE	chrX	30889609	30889611	-	5.05813	-1.7715	36.6898	4.30125e-53	2.19818e-51	110.863
cg06252876	chrX	129299948	-	cg06252876	NA	NA	NA	NA	NA	NA	chrX:129299432-129300105	Island	TSS200;TSS200;TSS200;TSS200					X:129126920-129127994	X:129299402-129300388	Promoter_Associated	AIFM1;AIFM1;AIFM1;AIFM1	ENST00000535724.1;ENST00000319908.3;ENST00000346424.2;ENST00000287295.3	TSS1500;TSS200;TSS1500;TSS200	AIFM1;AIFM1;AIFM1;AIFM1;AIFM1	ENST00000527892.1;ENST00000319908.3;ENST00000346424.2;ENST00000287295.3;ENST00000529877.1	TSS1500;TSS200;TSS1500;TSS200;TSS1500	chrX:129299665-129300010	3						TRUE		FALSE	chrX	130165973	130165975	+	4.6291	-2.77105	36.6477	4.70629e-53	2.39773e-51	110.774
cg06803079	chrX	47518114	+	cg06803079	NA	NA	NA	NA	NA	NA	chrX:47518015-47518850	Island	Body;TSS200;Body;TSS200					X:47402910-47403794	X:47517859-47519027	Promoter_Associated	UXT	ENST00000485641.1	3'UTR	UXT;UXT	ENST00000460840.1;ENST00000485641.1	TSS1500;3'UTR	chrX:47517965-47518375	3						TRUE		FALSE	chrX	47658714	47658716	-	4.18292	-2.4837	36.6059	5.1455e-53	2.61341e-51	110.685
cg26011946	chrX	133683979	+	cg26011946	NA	NA	NA	NA	NA	NA	chrX:133683174-133685463	Island	TSS200					X:133510997-133511914	X:133683289-133685255	Unclassified_Cell_type_specific	AC004383.5	ENST00000434384.1	TSS200	AC004383.5	ENST00000434384.1	TSS200	chrX:133683540-133684695	3								FALSE	chrX	134549948	134549950	-	6.57267	-1.65102	36.5042	6.39786e-53	3.23948e-51	110.469
cg00603890	chrX	118699184	+	cg00603890	rs112570502	0.010876	NA	NA	NA	NA		OpenSea	Body;5'UTR;1stExon;Body					X:118583162-118583450	X:118699139-118699658	Promoter_Associated	CXorf56;CXorf56	ENST00000320339.4;ENST00000320339.4	5'UTR;1stExon	CXorf56;CXorf56	ENST00000320339.4;ENST00000320339.4	5'UTR;1stExon	chrX:118699045-118699230	3						TRUE		FALSE	chrX	119565220	119565222	-	3.9051	-1.12033	36.4977	6.48693e-53	3.27451e-51	110.455
cg05374090	chrX	152864599	-	cg05374090	NA	NA	NA	NA	NA	NA	chrX:152864043-152865260	Island	5'UTR;1stExon;5'UTR;1stExon	high-CpG:152517749-152517843				X:152517139-152518454	X:152863988-152865134	Promoter_Associated	RP11-66N11.8;FAM58A;FAM58A;FAM58A;FAM58A;FAM58A;FAM58A;RP11-66N11.8	ENST00000569906.1;ENST00000370175.4;ENST00000370175.4;ENST00000470284.1;ENST00000406277.2;ENST00000406277.2;ENST00000370171.1;ENST00000562749.1	TSS1500;1stExon;5'UTR;TSS200;1stExon;5'UTR;TSS200;TSS200	RP11-66N11.8;FAM58A;FAM58A;FAM58A;FAM58A;FAM58A;FAM58A;FAM58A;FAM58A;FAM58A;RP11-66N11.8;FAM58A	ENST00000569906.1;ENST00000370175.4;ENST00000370175.4;ENST00000482182.1;ENST00000470284.1;ENST00000428722.1;ENST00000406277.2;ENST00000406277.2;ENST00000465867.1;ENST00000370171.1;ENST00000562749.1;ENST00000482182.1	TSS1500;1stExon;5'UTR;1stExon;TSS200;TSS200;1stExon;5'UTR;TSS200;TSS200;TSS200;3'UTR	chrX:152864485-152864675	3						TRUE		FALSE	chrX	153599142	153599144	+	5.87414	-1.46062	36.4916	6.57319e-53	3.3079e-51	110.442
cg00433220	chrX	46697120	-	cg00433220	NA	NA	NA	NA	NA	NA	chrX:46696141-46697075	S_Shore	Body						X:46695962-46697271	Promoter_Associated							chrX:46696800-46697195	3						TRUE		FALSE	chrX	46837684	46837686	+	4.03656	-1.00186	36.4818	6.71156e-53	3.36724e-51	110.421
cg23612178	chrX	53111677	-	cg23612178	NA	NA	NA	NA	NA	NA	chrX:53111281-53112016	Island	1stExon;5'UTR					X:53127895-53128983	X:53110760-53112518	Promoter_Associated	TSPYL2;TSPYL2	ENST00000375442.4;ENST00000375442.4	5'UTR;1stExon	TSPYL2;TSPYL2;TSPYL2;TSPYL2	ENST00000556808.1;ENST00000375442.4;ENST00000553557.1;ENST00000553557.1	TSS1500;5'UTR;1stExon;5'UTR	chrX:53111665-53112695	3						TRUE		FALSE	chrX	53082494	53082496	+	4.77511	-2.57791	36.4685	6.90689e-53	3.4547e-51	110.393
cg00337921	chrX	129091288	+	cg00337921	NA	NA	NA	NA	NA	NA	chrX:129091066-129091628	Island						X:128918433-128919470	X:129090914-129091785	Unclassified	RP4-537K23.4	ENST00000432062.1	3'UTR	RP4-537K23.4	ENST00000432062.1	3'UTR	chrX:129091125-129091795	3						TRUE		FALSE	chrX	129957311	129957313	-	4.3526	-0.759255	36.4398	7.34558e-53	3.663e-51	110.331
cg25692732	chrX	153715426	-	cg25692732	rs17091297	0.006908	NA	NA	NA	NA	chrX:153714288-153715375	S_Shore	TSS1500						X:153714274-153715541	Promoter_Associated	UBL4A;UBL4A;UBL4A	ENST00000369653.4;ENST00000369660.4;ENST00000477777.1	TSS1500;TSS1500;TSS1500	UBL4A;UBL4A;UBL4A;UBL4A;UBL4A;UBL4A	ENST00000481237.1;ENST00000417913.1;ENST00000421431.1;ENST00000369653.4;ENST00000369660.4;ENST00000477777.1	TSS1500;TSS1500;TSS1500;TSS1500;TSS1500;TSS1500	chrX:153714065-153715715	3						TRUE		FALSE	chrX	154487086	154487088	+	4.80745	-1.31488	36.2675	1.06423e-52	5.29092e-51	109.963
cg26380710	chrX	45711234	+	cg26380710	NA	NA	NA	NA	NA	NA	chrX:45710269-45710979	S_Shore						X:45595010-45596224	X:45710551-45711535	Unclassified_Cell_type_specific	RP5-1158E12.3	ENST00000414772.1	TSS1500	RP5-1158E12.3;RP5-1158E12.3	ENST00000414772.1;ENST00000456532.1	TSS1500;TSS1500	chrX:45710880-45711630	3						TRUE		FALSE	chrX	45851803	45851805	-	5.55142	-1.74798	36.1982	1.23585e-52	6.12563e-51	109.814
cg11615510	chrX	100352714	+	cg11615510	rs6620871	0.382843	NA	NA	NA	NA	chrX:100353009-100353276	N_Shore							X:100352456-100353480	Promoter_Associated	CENPI	ENST00000423383.1	TSS1500	CENPI;CENPI;CENPI	ENST00000423383.1;ENST00000403304.2;ENST00000435570.1	TSS1500;TSS1500;TSS1500	chrX:100352520-100352770	3								FALSE	chrX	101097724	101097726	-	3.7776	-1.37051	36.1629	1.33361e-52	6.59037e-51	109.738
cg05533223	chrX	73071194	+	cg05533223	NA	NA	NA	NA	NA	NA		OpenSea	Body					X:72987766-72988101	X:73070702-73071295	Unclassified_Cell_type_specific	XIST;XIST	ENST00000429829.1;ENST00000429829.1	1stExon;3'UTR	XIST;XIST	ENST00000429829.1;ENST00000429829.1	1stExon;3'UTR	chrX:73070765-73071295	3						TRUE		FALSE	chrX	73851358	73851360	-	-4.05192	1.60121	-36.1463	1.38237e-52	6.81087e-51	109.703
cg12981362	chrX	77154941	+	cg12981362	NA	NA	NA	NA	NA	NA	chrX:77150837-77151247	S_Shelf	TSS200						X:77154573-77155071	Promoter_Associated	COX7B;COX7B;COX7B	ENST00000475465.1;ENST00000481445.1;ENST00000481445.1	TSS200;5'UTR;1stExon	COX7B;COX7B;COX7B;COX7B	ENST00000475465.1;ENST00000481445.1;ENST00000373335.3;ENST00000373335.3	TSS200;5'UTR;1stExon;5'UTR	chrX:77154540-77155295	3						TRUE		FALSE	chrX	77899443	77899445	-	3.52157	-0.717356	36.1113	1.49101e-52	7.32419e-51	109.627
cg24296849	chrX	70752337	+	cg24296849	NA	NA	NA	NA	NA	NA	chrX:70752638-70752965	N_Shore	TSS1500;TSS1500;Body								OGT;OGT;OGT	ENST00000373719.3;ENST00000373701.3;ENST00000498566.1	TSS1500;TSS1500;TSS1500	OGT;OGT;OGT;OGT;OGT	ENST00000373719.3;ENST00000488174.1;ENST00000373701.3;ENST00000472270.1;ENST00000498566.1	TSS1500;TSS1500;TSS1500;TSS1500;TSS1500	chrX:70752325-70752570	3								FALSE	chrX	71532486	71532488	-	4.40618	-1.79544	36.092	1.5549e-52	7.61529e-51	109.586
cg21166549	chrX	131157311	+	cg21166549	NA	NA	NA	NA	NA	NA	chrX:131156818-131157775	Island	TSS1500;1stExon;1stExon;5'UTR;5'UTR	high-CpG:130984912-130985093				X:130984463-130985821	X:131156086-131157733	Promoter_Associated_Cell_type_specific	MST4;MST4;MST4;MST4;MST4	ENST00000496850.1;ENST00000481105.1;ENST00000394335.2;ENST00000394334.2;ENST00000394334.2	TSS1500;TSS200;TSS200;1stExon;5'UTR	MST4;MST4;MST4;MST4;MST4	ENST00000496850.1;ENST00000481105.1;ENST00000394335.2;ENST00000394334.2;ENST00000394334.2	TSS1500;TSS200;TSS200;1stExon;5'UTR	chrX:131157085-131157410	3								FALSE	chrX	132023282	132023284	-	5.18784	-2.31808	36.07	1.63068e-52	7.96273e-51	109.538
cg25911220	chrX	151999492	-	cg25911220	NA	NA	NA	NA	NA	NA	chrX:151999149-151999751	Island	TSS200;TSS200;TSS200					X:151749730-151750567	X:151998836-152000136	Promoter_Associated	CETN2;NSDHL;CETN2	ENST00000493482.1;ENST00000440023.1;ENST00000370277.3	TSS1500;TSS200;TSS200	CETN2;NSDHL;CETN2;NSDHL	ENST00000493482.1;ENST00000440023.1;ENST00000370277.3;ENST00000432467.1	TSS1500;TSS200;TSS200;TSS200	chrX:151999205-151999595	3						TRUE		FALSE	chrX	152830947	152830949	+	5.08326	-1.46133	35.9245	2.23589e-52	1.08857e-50	109.225
[truncated: 7,902 more rows]

## Sheet: Autosomes_XXvs47,XXY
	chr	pos	strand	Name	Probe_rs	Probe_maf	CpG_rs	CpG_maf	SBE_rs	SBE_maf	Islands_Name	Relation_to_Island	UCSC_RefGene_Group	Phantom4_Enhancers	Phantom5_Enhancers	DMR	X450k_Enhancer	HMM_Island	Regulatory_Feature_Name	Regulatory_Feature_Group	GencodeBasicV12_NAME	GencodeBasicV12_Accession	GencodeBasicV12_Group	GencodeCompV12_NAME	GencodeCompV12_Accession	GencodeCompV12_Group	DNase_Hypersensitivity_NAME	DNase_Hypersensitivity_Evidence_Count	OpenChromatin_NAME	OpenChromatin_Evidence_Count	TFBS_NAME	TFBS_Evidence_Count	Methyl27_Loci	Methyl450_Loci	Random_Loci	MFG_Change_Flagged	CHR_hg38	Start_hg38	End_hg38	Strand_hg38	logFC	AveExpr	t	P.Value	adj.P.Val	B
[truncated: 39 more rows]

[truncated: 3 more sheets: chrX_XXvs47,XXY, Autosomes_46,XXvs46,XY, chrX_46,XXvs46,XY]
