# Supplementary material for: Integration of long-read sequencing, DNA methylation and gene expression reveals heterogeneity in Y chromosome segment lengths in phenotypic males with 46,XX testicular disorder/difference of sex development
Source: Biol Sex Differ. 2024 Oct 8;15:77. doi: 10.1186/s13293-024-00654-8 (PMC11463111; doi:10.1186/s13293-024-00654-8)
Supplement: Supplementary file 3 — Supplementary Material 3: Supplementary File 3. Differentially methylated regions. Differentially methylated regions from the autosomes and the X chromosome for contrasts 46,XX DSD vs, 46,XY; 46,XX DSD vs 46,XY; 46,XX DSD vs 47,XXY; and 46,XX vs 46,XY. [file 13293_2024_654_MOESM3_ESM.xlsx]

## Sheet: Autosomes_XXvs46,XX
	no.cpgs	min_smoothed_fdr	Stouffer	HMFDR	Fisher	maxdiff	meandiff	overlapping.genes
2	4	5.32536e-24	3.76093e-10	2.11979e-05	3.24166e-11	0.183516	0.126973	RASAL2
5	4	8.42399e-12	8.82788e-08	0.00102178	2.78956e-07	0.18322	0.112188	GFOD2
13	2	1.00929e-09	8.92606e-07	0.000256514	2.14495e-06	0.171268	0.108464	AP001330.5
19	2	2.05983e-09	1.1499e-05	0.00012705	1.4692e-05	0.16838	0.105195	DCC
7	3	5.34956e-11	8.90131e-08	0.000356473	3.5241e-07	0.157356	0.11143	TBK1
6	3	3.80163e-11	7.02157e-08	0.000705813	3.30705e-07	0.156779	0.116673	NA
41	4	0.000828616	0.00248121	0.0742066	0.00924957	0.14872	0.129025	PTPRVP
14	3	6.53386e-10	9.20008e-07	0.000300758	2.26999e-06	0.148532	0.108814	LINC02353
43	4	0.000738586	0.0050241	0.0844481	0.0164551	0.147997	0.114096	NA
26	2	6.01626e-07	1.91845e-05	0.00178949	4.41577e-05	0.147703	0.113482	SLC44A3-AS1
33	2	6.8112e-07	4.95875e-05	0.00205223	0.000103466	0.143959	0.104172	CACHD1
32	2	5.23111e-08	4.93452e-05	0.00199829	0.000102484	0.141722	0.124368	NA
9	2	9.72016e-12	2.03035e-07	0.000165841	5.30804e-07	0.141252	0.108462	GIT2
44	2	0.000664922	0.0161885	0.0511922	0.0253499	0.139644	0.114224	NA
1	7	1.17046e-40	4.50619e-22	2.93614e-05	3.00052e-20	0.139531	0.109482	NA
42	2	0.0001334	0.00553197	0.0359086	0.00998893	0.135328	0.112384	EBF4
4	2	4.21693e-12	1.33151e-07	2.9426e-05	2.7283e-07	0.135127	0.118114	COL27A1
11	2	8.45596e-11	3.941e-07	0.000130041	9.32177e-07	0.134515	0.101123	LRP5
27	3	2.72742e-07	1.61502e-05	0.00268538	4.61273e-05	0.133007	0.104765	NA
23	2	1.37819e-07	1.11133e-05	0.00101425	2.48809e-05	0.13123	0.101702	NA
35	2	1.53974e-06	0.000135144	0.000878632	0.000182063	0.13053	0.103605	CCDC7
3	3	4.51461e-12	1.46308e-08	0.00044406	7.69186e-08	0.128919	0.119204	PNP
21	2	7.13094e-08	7.81483e-06	0.000983013	1.81508e-05	0.128199	0.112196	SOX5
30	2	8.05077e-07	4.47632e-05	0.00198186	9.4134e-05	0.127395	0.115113	ZNF559, ZNF559-ZNF177
34	2	8.4474e-06	4.71573e-05	0.00259918	0.000103548	0.127054	0.117751	OTOGL
10	2	1.50862e-10	3.99085e-07	9.04045e-05	8.83202e-07	0.124631	0.107261	CCDC7
20	2	7.70229e-08	6.25164e-06	0.00100048	1.49157e-05	0.123026	0.112154	COL5A2
37	2	1.81068e-05	0.000352379	0.0025961	0.000539436	0.122353	0.107806	CCND3
31	2	7.50694e-07	6.87095e-05	0.000654614	9.91808e-05	0.120808	0.100278	TRIM5
17	2	1.86727e-08	4.44198e-06	0.000337236	9.1178e-06	0.120725	0.10376	ASB7
18	2	2.24282e-08	4.47345e-06	0.000821919	1.07472e-05	0.11849	0.116221	AC106744.1
22	2	2.00269e-07	8.59781e-06	0.00117456	2.02972e-05	0.117878	0.106525	ROBO1
40	2	0.000540873	0.00377854	0.025893	0.00675212	0.117732	0.112609	POU2F3, AP001150.1
12	2	3.93335e-11	5.59646e-07	0.000120632	1.25118e-06	0.114954	0.100707	NA
24	3	1.65481e-07	1.05857e-05	0.00208728	2.58959e-05	0.114822	0.100791	PCNX1
29	2	2.06862e-06	4.1126e-05	0.00261158	9.19343e-05	0.114362	0.111947	AC104088.1
16	2	1.8701e-07	1.64756e-06	0.000497888	4.08385e-06	0.112078	0.103203	TAFA2
28	2	8.96261e-07	2.70209e-05	0.00186708	6.01248e-05	0.104777	0.103635	ADAMTS7
38	2	2.55995e-05	0.000348413	0.00824952	0.000721083	-0.115406	-0.110232	UNC5D
39	2	0.000338369	0.00153863	0.0150461	0.00284628	-0.127144	-0.122592	NA
15	2	2.86801e-09	1.03939e-06	0.000389464	2.60705e-06	-0.129709	-0.122678	CRK
8	2	2.29368e-11	1.62774e-07	0.000147469	4.27721e-07	-0.145665	-0.11816	NA
36	2	1.24869e-05	0.000132561	0.00471443	0.00028259	-0.158116	-0.150807	LINC01517, LINC00837
25	2	2.54653e-06	1.31849e-05	0.00110783	2.93378e-05	-0.270942	-0.16095	AC130462.2, NFATC3

## Sheet: chrX_XXvs46,XX
	no.cpgs	min_smoothed_fdr	Stouffer	HMFDR	Fisher	maxdiff	meandiff	overlapping.genes

## Sheet: Autosomes_XXvs46,XY
	no.cpgs	min_smoothed_fdr	Stouffer	HMFDR	Fisher	maxdiff	meandiff	overlapping.genes
9	7	1.06033e-35	1.11768e-13	2.77303e-06	7.26558e-15	0.418758	0.114861	AC019211.1
18	7	5.37316e-20	7.06787e-08	0.000869724	1.34095e-07	0.247881	0.121592	NA
10	3	1.45144e-27	1.27409e-14	1.98724e-07	6.64405e-14	0.238395	0.201412	PPP1R3G
6	4	3.15305e-41	6.08015e-18	3.29108e-08	2.85461e-19	0.235666	0.16596	RASAL2
27	6	6.44241e-12	5.4734e-06	0.0237279	5.54765e-05	0.222242	0.119459	CDK19
17	4	3.03953e-17	7.29625e-08	0.000297108	1.08187e-07	0.204304	0.113978	NA
2	7	1.77482e-74	7.91857e-39	2.62491e-08	2.76773e-36	0.200362	0.149052	NA
41	2	3.70832e-07	0.00233454	0.0226971	0.00442448	0.186893	0.154033	EBF4
26	2	6.05353e-10	2.48869e-05	0.00164132	5.47174e-05	0.182584	0.135405	CELSR1
4	6	3.76851e-52	3.33787e-26	8.72581e-07	2.56543e-24	0.182151	0.127883	LINC02028
1	7	2.27389e-87	6.63542e-37	1.62112e-10	2.41476e-40	0.180733	0.116384	DTNB-AS1, DTNB
19	3	1.36553e-14	1.40022e-07	6.99413e-05	3.15339e-07	0.168113	0.116642	NA
35	4	4.41196e-09	0.000165816	0.0176267	0.000487762	0.164407	0.103056	GFOD2
36	3	4.50869e-09	0.000153479	0.0152376	0.000509728	0.163956	0.115263	C3
5	6	3.89512e-49	2.99911e-24	5.78298e-07	2.7007e-23	0.163925	0.104759	MYO1E
14	5	5.75559e-25	3.44466e-12	0.000440473	6.43229e-11	0.162398	0.103848	C11orf80
7	8	8.47902e-45	1.16523e-15	1.0988e-05	1.87012e-18	0.159239	0.105458	NRG3
22	3	3.53317e-12	1.63318e-06	0.00115867	5.65046e-06	0.158471	0.123342	NBR1
8	5	1.19316e-38	5.08596e-20	9.80447e-06	2.41065e-18	0.157792	0.131367	MAPT
3	9	4.23923e-73	2.07192e-23	5.74632e-08	2.95131e-30	0.155845	0.100401	THADA
16	2	1.55847e-16	3.87199e-09	1.03006e-06	6.16619e-09	0.150233	0.106164	NA
37	4	1.41225e-08	0.000199531	0.0214858	0.000733519	0.145411	0.103758	CELSR1
25	2	3.76245e-10	1.35565e-05	0.00108792	2.9962e-05	0.144138	0.134461	INPP5E
23	3	2.99765e-12	1.24427e-06	0.00309804	5.73584e-06	0.142897	0.103566	RRAS
39	3	1.93687e-06	0.00106186	0.0345536	0.00312484	0.14276	0.101104	ATG16L1
11	7	3.25514e-32	2.56464e-13	0.000247614	8.99792e-14	0.141562	0.107352	NA
21	2	2.432e-13	5.86304e-07	0.000142442	1.34312e-06	0.138939	0.109134	AC018521.1, CDK5RAP3
40	2	2.12915e-08	0.00259824	0.0106097	0.0038538	0.135306	0.126605	ST14
13	2	8.46526e-21	3.31384e-11	1.68675e-08	3.92004e-11	0.134904	0.111552	AC019211.1
12	2	3.60723e-22	2.49813e-12	5.16682e-08	6.07999e-12	0.134904	0.121401	MDFI
28	3	5.1696e-10	2.1731e-05	0.00899893	8.66076e-05	0.129757	0.101168	CFAP44-AS1, CFAP44, AC112128.1
15	4	2.47901e-20	3.34807e-10	0.000304225	1.93934e-09	0.129364	0.102147	NSF
45	4	6.53438e-06	0.0176827	0.143616	0.0516558	0.127994	0.109947	LINC01191
33	3	1.99865e-08	0.000123997	0.0155809	0.00042889	0.126684	0.103203	NA
32	3	5.95154e-10	8.19234e-05	0.0126033	0.000287047	0.125749	0.105106	CDH4
30	3	6.4734e-12	3.91142e-05	0.00512894	0.00011539	0.121487	0.101046	PIEZO2
44	2	2.92504e-06	0.00799467	0.0384505	0.0135973	0.118684	0.104188	TJP1
38	2	4.68986e-06	0.00135292	0.0169411	0.0026342	-0.119356	-0.107137	NA
24	2	2.79366e-10	6.9187e-06	0.000886911	1.60336e-05	-0.135693	-0.114635	NA
31	2	2.86758e-09	7.81132e-05	0.00362716	0.000170391	-0.162994	-0.151923	UNC5D
43	2	5.34181e-06	0.00421896	0.0311942	0.00774707	-0.164834	-0.126652	FGF14
29	4	8.57455e-11	2.91004e-05	0.00773089	9.54966e-05	-0.166422	-0.115998	NA
20	6	1.35224e-12	1.01768e-07	0.0037804	3.93199e-07	-0.177166	-0.105495	KCNN3
34	5	3.50575e-10	6.47255e-05	0.0396138	0.000477156	-0.185307	-0.150066	SYN3
42	4	9.44757e-08	0.00117567	0.0567474	0.00463128	-0.185695	-0.138071	ESYT2

## Sheet: chrX_XXvs46,XY
	no.cpgs	min_smoothed_fdr	Stouffer	HMFDR	Fisher	maxdiff	meandiff	overlapping.genes
1	30	0	0	8.18989e-63	0	0.4669	0.18035	NA
2	27	0	0	6.60037e-47	0	0.577841	0.322879	OPHN1
3	26	0	0	1.11875e-55	0	0.570311	0.24862	AF241726.1, TSPAN7
4	26	0	0	5.62717e-43	0	0.505873	0.273535	NA
5	26	0	1.30021e-294	3.1143e-33	0	0.446199	0.194438	CD40LG
6	25	0	0	1.76143e-71	0	0.524065	0.285289	AC244197.3, LINC00893
7	25	0	0	7.93277e-64	0	0.500504	0.285499	PNMA3
8	24	0	0	7.30446e-52	0	0.547786	0.343446	NA
9	24	0	0	2.90992e-68	0	0.563937	0.286954	PNMA5
10	23	0	0	5.36519e-60	0	0.588439	0.245209	AL606490.8
11	23	0	0	7.12609e-42	0	0.554052	0.150446	EDA, 5S_rRNA
12	22	0	0	1.64216e-56	0	0.669892	0.291048	MSL3
13	22	0	0	1.51637e-60	0	0.485284	0.261227	NA
14	22	0	0	5.87518e-65	0	0.515757	0.312125	HPRT1
15	22	0	0	4.24925e-70	0	0.588636	0.364531	PLXNB3
16	21	0	6.9369e-302	7.91881e-41	0	0.49515	0.173795	NA
17	21	0	0	3.61625e-49	0	0.510186	0.295689	DLG3
18	21	0	0	2.32223e-56	0	0.505108	0.204186	NA
19	21	0	0	1.19197e-45	0	0.449601	0.245687	NA
20	20	0	0	3.37938e-51	0	0.563326	0.288989	EFNB1
21	20	0	0	1.14513e-57	0	0.479872	0.233631	NA
22	20	0	0	2.39311e-49	0	0.536057	0.413248	KLHL13
23	20	0	0	6.88895e-63	0	0.548983	0.352892	INTS6L
24	19	0	0	3.56636e-46	0	0.5526	0.297754	JADE3
25	19	0	0	7.42703e-61	0	0.561884	0.318968	NA
26	19	0	0	6.98797e-60	0	0.615017	0.450202	HDAC6
27	19	0	0	4.91027e-52	0	0.511797	0.245102	SLC25A43
28	19	0	0	2.45638e-63	0	0.526097	0.234166	IGSF1
29	19	0	0	1.72818e-45	0	0.494195	0.314773	NA
30	19	0	0	3.92107e-35	0	0.545608	0.324674	2.00 MCF
31	19	0	0	4.82945e-77	0	0.512369	0.31915	NA
32	19	0	0	7.27273e-61	0	0.547574	0.243415	TMEM187, MIR3202-1, MIR3202-2
33	18	0	2.89622e-285	1.10727e-42	0	0.557224	0.246494	NA
34	18	0	0	7.65602e-40	0	0.404815	0.231616	NA
35	18	0	4.72439e-308	2.62412e-51	0	-0.388156	-0.147648	NA
36	18	0	0	7.50501e-55	0	0.456643	0.256008	NA
37	18	0	0	5.26098e-60	0	0.532167	0.328804	NA
38	18	0	0	5.75733e-42	0	0.599054	0.334648	AL008633.1
39	18	0	3.4329e-306	1.42013e-61	0	0.447877	0.202446	GPC3
40	18	0	0	2.00313e-42	0	0.464315	0.312044	NA
41	18	0	0	5.11574e-59	0	0.579106	0.339403	LINC00894
42	18	0	4.82634e-282	3.89046e-81	0	0.53838	0.162271	PNCK
43	17	0	0	3.7369e-50	0	0.422339	0.273172	TAB3
44	17	0	0	7.26354e-69	0	0.593991	0.289755	PAGE1
45	17	0	0	8.01115e-39	0	0.50112	0.246183	NA
46	17	0	0	1.9425e-70	0	0.532586	0.348957	GNL3L
47	17	0	0	2.91645e-49	0	0.583964	0.19904	LINC01278
48	17	0	0	5.00208e-44	0	0.458103	0.280948	Z69733.1, RAB40A
49	17	0	0	1.1947e-30	0	0.462593	0.289368	AC234782.2
50	17	0	0	3.29199e-75	0	0.560157	0.407848	NA
51	17	0	0	2.92583e-65	0	0.560099	0.336248	NA
52	17	0	0	8.07696e-63	0	0.472778	0.281952	NA
53	17	0	0	2.89412e-62	0	0.636749	0.285263	SMARCA1
54	17	0	0	1.12307e-62	0	0.47621	0.239628	LINC00894
55	17	0	7.8678e-260	1.85058e-49	0	0.516106	0.210767	NA
56	16	0	0	2.78801e-52	0	0.674756	0.348083	CNKSR2
57	16	0	0	9.25131e-57	0	0.428244	0.222953	NA
58	16	0	0	1.35809e-47	0	0.524999	0.303701	TFE3
59	16	0	0	4.97204e-41	0	0.471302	0.300923	SRPX2
60	16	0	1.0835e-295	3.12699e-43	0	0.464534	0.216621	NA
61	16	0	4.74234e-288	4.22671e-59	0	0.414185	0.249134	NA
62	16	0	0	3.72295e-61	0	0.479497	0.378668	LONRF3
63	16	0	0	4.64613e-61	0	0.47128	0.282659	NA
64	16	0	0	1.16905e-54	0	0.453661	0.266039	NA
65	16	0	4.19985e-276	7.23995e-45	0	0.607034	0.267836	NA
66	16	0	0	7.01817e-70	0	0.533428	0.245475	ZNF75D
67	16	0	0	2.46551e-34	0	0.42571	0.320489	AL031073.2
68	16	0	0	3.7579e-65	0	0.541409	0.257914	AFF2
69	15	0	0	2.12763e-63	0	0.574383	0.39936	MOSPD2
70	15	0	0	3.31957e-75	0	0.544357	0.325228	SH3KBP1
71	15	0	0	1.15071e-45	0	0.572602	0.306974	NA
72	15	0	8.88511e-297	2.42973e-68	0	0.491905	0.246216	GK, GK-IT1
73	15	0	0	4.55405e-55	0	0.518114	0.359702	NA
74	15	0	0	3.61317e-38	0	0.534344	0.356935	GLOD5
75	15	0	0	2.10788e-69	0	0.555592	0.327698	NA
76	15	0	0	4.0395e-54	0	0.601137	0.223495	KANTR, AL591212.2
77	15	0	8.22518e-303	9.59796e-45	0	0.55635	0.300209	WNK3
78	15	0	0	1.09801e-48	0	0.486689	0.197218	KLF8
79	15	0	0	1.60651e-56	0	0.418642	0.272008	NXF5
80	15	0	0	1.37092e-48	0	0.493437	0.263312	MORC4
81	15	0	0	1.28294e-38	0	0.505944	0.321645	NA
82	15	0	0	3.5777e-47	0	0.560432	0.236037	NA
83	15	0	0	3.03477e-43	0	0.489001	0.322979	NA
84	15	0	0	1.72964e-62	0	0.583234	0.375219	AL008633.1
85	15	0	0	3.89574e-44	0	0.557604	0.305815	AL008633.1
86	15	0	0	4.05366e-44	0	0.583028	0.339329	NA
87	15	0	6.28696e-270	1.33228e-55	0	0.413386	0.191754	AFF2
88	15	0	0	1.89718e-58	0	0.686208	0.366736	NA
89	15	0	0	1.06896e-51	0	0.549718	0.300694	MECP2
90	14	0	0	2.85737e-52	0	0.505895	0.302251	PRPS2
91	14	0	0	1.15093e-62	0	0.499415	0.316824	CXorf58
92	14	0	0	1.59676e-59	0	0.548093	0.389987	NA
93	14	0	0	4.69431e-56	0	0.599653	0.400921	SLC9A7
94	14	0	0	3.88005e-80	0	0.539654	0.319888	AL606490.3
95	14	0	0	2.17391e-66	0	0.510277	0.325261	NA
96	14	0	0	1.91778e-68	0	0.560882	0.213168	ALAS2
97	14	0	0	2.83943e-63	0	0.527584	0.414826	STARD8
98	14	0	0	4.16636e-44	0	0.474737	0.298844	FAM155B
99	14	0	3.25454e-306	2.88516e-55	0	0.453246	0.2128	NA
100	14	0	2.1949e-302	1.23257e-39	0	0.506877	0.301104	CHIC1
101	14	0	2.45146e-305	6.36081e-49	0	0.445674	0.267821	SRPX2
102	14	0	0	4.8588e-75	0	0.597866	0.27916	AC005052.1
103	14	0	0	4.30554e-51	0	0.459294	0.26754	NA
104	14	0	0	2.87466e-61	0	0.471049	0.307967	NA
105	14	0	0	1.59364e-70	0	0.492812	0.328585	NA
106	13	0	3.48479e-306	5.67306e-40	0	0.498779	0.302927	SCML1
107	13	0	2.07475e-301	1.01808e-67	0	0.507003	0.268807	SMS
108	13	0	1.16833e-280	1.22053e-75	0	0.48385	0.261735	ACOT9
109	13	0	0	3.28502e-43	0	0.432788	0.32168	NA
110	13	0	0	3.01667e-51	0	0.541711	0.341085	OTUD5
111	13	0	0	1.58172e-39	0	0.552971	0.324222	FAM120C
112	13	0	0	1.25095e-52	0	0.558202	0.327432	NA
113	13	0	0	1.60878e-53	0	0.52178	0.317682	NA
114	13	0	0	1.85585e-50	0	0.414539	0.268233	TEX11
115	13	0	0	8.89136e-62	0	0.535286	0.349764	RBM41
116	13	0	1.43728e-301	1.87814e-50	0	0.534159	0.277221	DOCK11
117	13	0	0	7.43174e-64	0	0.499205	0.338437	NA
118	13	0	0	1.33278e-64	0	0.38389	0.197474	GPC3
119	13	0	0	6.20072e-64	0	0.505168	0.373833	NA
120	13	0	0	4.04695e-68	0	0.505319	0.332112	NA
121	13	0	0	1.57229e-53	0	0.570787	0.335832	LINC00850
122	13	0	0	1.65591e-63	0	0.57402	0.328647	AC244102.4
123	13	0	0	3.63395e-56	0	0.539261	0.30597	NA
124	13	0	0	4.08194e-53	0	0.576062	0.373828	BCAP31
125	13	0	6.4639e-305	6.00615e-64	0	0.482677	0.305295	BCAP31
126	12	0	0	2.81456e-52	0	0.418004	0.280995	VEGFD
127	12	0	2.72304e-281	9.95666e-65	0	0.469136	0.288844	NA
128	12	0	3.7581e-271	7.3603e-71	0	0.528885	0.263327	NA
129	12	0	9.90659e-285	2.0098e-65	0	0.515366	0.294163	AF241726.1, OTC
130	12	0	0	1.00227e-58	0	0.4313	0.326469	CASK
131	12	0	0	4.84504e-64	0	0.519852	0.356877	NA
132	12	0	0	1.74922e-51	0	0.422917	0.272637	NA
133	12	0	0	4.58863e-54	0	0.56497	0.394844	OTUD5
134	12	0	0	6.20833e-48	0	0.515133	0.315971	PDZD11
135	12	0	0	2.04713e-64	0	0.548742	0.333885	NA
136	12	0	0	4.608e-49	0	0.559208	0.383539	LONRF3
137	12	0	0	5.64018e-74	0	0.505164	0.347182	AL008633.1
138	12	0	0	9.74129e-47	0	0.548528	0.341376	NA
139	11	0	1.44935e-277	1.57842e-64	0	0.530579	0.296109	SLC9A7
140	11	0	0	2.55359e-73	0	0.542757	0.392748	NA
141	11	0	0	3.79092e-71	0	0.547732	0.373152	CCDC120
142	11	0	0	3.26321e-64	0	0.389103	0.295759	NA
143	11	0	0	4.99708e-69	0	0.427592	0.337829	NHSL2
144	11	0	0	5.99145e-69	0	0.62226	0.351004	AL117327.1
145	11	0	0	4.75856e-61	0	0.508462	0.367219	NA
146	11	0	0	1.76951e-53	0	0.503107	0.344529	AL008633.1
147	11	0	0	1.02224e-69	0	0.577733	0.353719	AF274858.1, KRT18P48
148	11	0	0	9.65001e-64	0	0.525022	0.330001	NA
149	11	0	0	2.78505e-69	0	0.580918	0.387059	BCAP31
150	10	0	0	1.27483e-63	0	0.43812	0.302773	NA
151	10	0	0	1.29437e-53	0	0.462589	0.364613	IL13RA1
152	10	0	0	5.05165e-71	0	0.558301	0.374679	GPC3
153	8	0	0	1.83011e-71	0	0.550626	0.323839	PDK3
154	11	0	0	2.41548e-38	9E-323	0.512829	0.35128	NA
155	13	0	3.05045e-288	2.47667e-46	3.421E-320	0.490808	0.313285	ZNF41
156	14	0	0	3.00368e-40	1.2159E-319	0.419562	0.261787	NA
157	13	0	7.21e-307	8.05462e-41	1.445473E-318	0.508702	0.296184	LINC01186
158	14	0	0	6.43746e-39	6.962867E-318	0.488037	0.296803	NA
159	19	0	6.88108e-280	1.88146e-39	2.1756205E-317	0.504261	0.20408	NLRP3P1
160	13	0	4.20012e-297	2.43937e-55	7.7286926E-317	0.46016	0.245975	FTX
161	15	0	1.47808e-268	2.96133e-63	8.801435E-317	0.519523	0.172583	RHOG2P
162	9	0	0	3.4474e-48	1.8484244E-316	0.470451	0.391296	AC004973.1
163	15	0	8.60419e-281	7.26759e-54	5.1908247425E-314	0.553796	0.231945	NA
164	11	0	1.87168e-297	6.96054e-47	4.58882415805E-313	0.49755	0.327772	NA
165	13	0	3.57736e-296	2.72771e-62	1.1787359737817E-311	0.482902	0.274382	DOCK11
166	19	0	6.13936e-291	6.46314e-44	2.3608207255514E-311	0.386723	0.204237	NA
167	11	0	3.02404e-292	2.54744e-46	7.9554188088787E-311	0.580478	0.32843	NA
168	12	0	1.46913e-278	2.72868e-43	0	0.538086	0.313667	FAM50A
169	10	0	5.49076e-290	3.28489e-63	0	0.496616	0.319425	NA
170	13	0	6.42922e-304	5.14112e-39	9.47156e-308	0.483836	0.336444	CCNB3
171	13	0	2.77551e-289	1.78844e-44	5.28253e-306	0.456428	0.254947	NRK
172	11	0	2.3619e-273	2.5164e-71	3.23284e-305	0.619911	0.290504	ABCD1, U52111.1
173	8	0	8.77277e-292	5.02056e-65	6.79434e-305	0.563328	0.339423	NA
174	8	0	2.82089e-288	6.93236e-82	4.94412e-302	0.495177	0.288092	SLC9A6
175	10	0	1.39807e-297	4.88499e-55	1.12389e-301	0.396269	0.303809	AF274858.1, CCNQ
176	14	0	1.82244e-287	1.53673e-35	5.62301e-301	0.486723	0.300071	ARHGAP6
177	11	0	4.15204e-296	9.62802e-40	2.96498e-300	0.466865	0.288866	WDR44
178	10	0	9.08492e-271	2.14296e-70	4.01757e-299	0.508224	0.329901	TKTL1
179	12	0	3.1534e-294	7.08369e-37	4.41458e-299	0.583509	0.196575	NA
180	15	0	1.90411e-288	1.02594e-30	2.35348e-297	0.507729	0.270705	AC004554.1
181	10	0	5.78644e-266	1.19393e-66	2.62631e-296	0.498951	0.313097	NA
182	10	0	3.73612e-287	1.42554e-54	2.39308e-295	0.551152	0.304201	NA
183	11	0	2.7067e-286	4.87213e-38	9.76901e-295	0.450728	0.292435	BCORL1
184	14	0	2.46076e-282	3.20271e-42	1.9301e-294	0.416823	0.167185	NA
185	9	0	1.13479e-296	8.60912e-53	2.37393e-294	0.435143	0.291783	AL008633.1
186	11	0	7.92842e-280	6.08134e-51	2.78768e-294	0.46821	0.231056	NA
187	11	0	1.75488e-265	4.05979e-46	2.9069e-293	0.398543	0.256507	AR
188	11	0	5.44979e-250	4.13829e-57	6.44543e-293	0.516805	0.249662	PCDH19
189	11	0	3.69165e-284	1.92188e-41	1.33948e-292	0.491301	0.341542	AC231533.2, RNU6-29P
190	11	0	7.48415e-294	2.80413e-42	5.47252e-292	0.414676	0.283489	PCDH19
191	18	0	2.8693e-265	3.66609e-34	3.23437e-291	0.460687	0.18727	NA
192	13	0	1.57774e-290	5.35099e-35	2.27749e-290	0.506475	0.324377	Z96074.1
193	12	0	2.49039e-243	5.4825e-51	9.34794e-290	0.327936	0.161005	RPS6P26
194	15	0	2.81763e-240	2.18496e-51	9.89019e-290	0.454299	0.192498	NA
195	13	0	1.21634e-259	1.54058e-47	8.99435e-288	0.478041	0.216131	KANTR
196	10	0	2.5537e-266	6.35334e-52	1.89804e-284	0.496735	0.294636	NA
197	10	0	5.59297e-227	3.90572e-58	4.80344e-283	0.508163	0.305268	TFE3
198	9	0	1.6189e-244	2.18243e-63	1.50479e-282	-0.469784	-0.253164	Z93403.1
199	12	0	1.48516e-263	9.45746e-42	3.61775e-282	0.481039	0.323429	KIAA1210
200	10	0	4.43697e-281	8.28913e-42	6.04803e-282	0.493265	0.352585	SMIM10L2B-AS1
201	25	1.71261e-292	1.87334e-258	1.62808e-28	1.14273e-281	0.268913	0.147729	TAF1, SOCS6P1
202	13	0	8.35129e-228	2.43903e-69	1.49994e-278	0.476682	0.175423	NA
203	14	0	2.39836e-225	1.64083e-41	1.90916e-278	0.495559	0.237395	NA
204	9	0	2.09332e-268	5.94614e-60	1.04556e-277	0.469932	0.31443	NA
205	11	0	3.83763e-251	1.75633e-47	2.70908e-277	0.588111	0.318152	NA
206	9	0	2.07251e-270	1.51342e-44	3.69473e-277	0.441387	0.316818	NA
207	8	0	2.19146e-272	7.18027e-61	2.27394e-276	0.540871	0.362204	NA
208	12	0	1.18467e-213	1.16574e-73	4.72862e-274	0.449394	0.251245	AF241726.1, XK
209	10	0	1.11094e-266	1.86548e-56	6.22798e-274	0.544991	0.301513	FGD1
210	11	0	1.21136e-275	1.00055e-39	2.35005e-273	0.421766	0.317204	PTCHD1, HIKESHIP1
211	12	0	4.04445e-252	2.38197e-44	1.48842e-272	0.529232	0.278103	KLHL13
212	12	0	9.72975e-222	5.81407e-54	1.66199e-272	0.533694	0.292	AC235565.2, TCP11X2
213	12	0	2.65107e-245	5.31231e-45	9.26368e-272	0.40029	0.194878	GRIPAP1
214	11	0	2.14914e-262	1.74136e-44	1.13431e-271	0.530818	0.326939	MED12
215	13	0	1.13377e-263	3.1668e-39	8.30133e-270	0.453506	0.257345	IL1RAPL2
216	15	0	5.59757e-250	5.51347e-36	9.19682e-269	0.527038	0.203048	DMD
217	11	0	2.37682e-236	1.47226e-46	5.93141e-266	0.459514	0.272375	POLA1
218	11	0	1.19645e-260	7.2958e-37	3.19351e-265	0.454787	0.306859	AR
219	12	0	2.0315e-169	6.31418e-74	3.64678e-263	0.533553	0.121073	AL008633.1
220	9	0	3.12536e-265	1.3336e-43	1.0535e-262	0.458454	0.357623	NHS
221	14	0	1.0419e-197	1.38532e-55	1.89311e-262	0.489964	0.193715	AL732509.1, ADGRG2
222	17	0	1.70019e-216	3.57099e-33	1.20176e-261	0.517478	0.202646	NA
223	11	0	1.06399e-220	6.34972e-73	2.10092e-260	0.441126	0.245301	NA
224	11	0	2.30037e-254	3.21578e-35	1.00365e-259	0.426662	0.260753	NA
225	15	0	1.02683e-244	1.54074e-33	5.97131e-257	0.419026	0.202298	TMEM164
226	8	0	8.23558e-237	2.01689e-64	3.63579e-256	0.472075	0.295991	NA
227	10	0	1.26724e-250	1.75926e-47	6.90502e-256	0.5167	0.330383	AC004973.1
228	11	0	8.26322e-239	1.62995e-43	3.01008e-255	0.511323	0.313969	AL008633.1
229	17	0	1.21425e-254	9.4774e-24	1.27821e-254	0.338721	0.217223	NA
230	10	0	1.88165e-247	5.08997e-47	1.38925e-254	0.542428	0.322963	HDX
231	11	0	6.81546e-229	1.45398e-73	7.84027e-254	0.444799	0.276919	CT45A8
232	12	0	9.5476e-230	4.78695e-45	3.27468e-253	0.577871	0.305802	AL008633.1
233	13	0	6.38068e-195	6.43485e-63	1.21719e-251	0.406513	0.196029	NA
234	16	0	8.22772e-186	8.40456e-42	2.27763e-251	0.537736	0.114959	ARMCX5-GPRASP2, AL035427.1
235	11	0	3.61747e-196	2.30785e-46	4.86616e-251	0.467696	0.228717	F8
236	11	0	1.74217e-242	1.0344e-38	2.58796e-250	0.447517	0.283764	NA
237	11	0	7.59862e-218	1.9845e-53	1.45001e-249	0.444425	0.251556	MMGT1
238	13	0	6.92776e-230	5.46572e-40	1.79735e-247	0.366242	0.234946	CDKL5
239	17	0	6.31508e-200	5.43726e-41	7.96446e-247	0.432276	0.120234	NA
240	12	0	3.61188e-212	4.49332e-39	5.27912e-246	0.416522	0.272525	NA
241	12	0	2.40444e-205	7.58924e-49	8.07245e-244	0.594984	0.240818	DMRTC1B, FAM236B
242	8	0	6.00624e-240	3.02824e-64	1.29418e-243	0.419158	0.349629	NA
243	8	0	6.707e-223	4.22347e-54	1.43183e-243	0.552832	0.325731	AC244102.4
244	11	0	4.65857e-195	1.94079e-55	5.31379e-243	0.528389	0.221543	PQBP1
245	12	0	1.5632e-227	4.61033e-36	8.45032e-243	0.366176	0.259789	AMMECR1
246	8	0	9.16952e-236	1.12498e-50	1.25868e-242	0.486921	0.353399	NA
247	10	0	1.26951e-204	1.65999e-55	1.95872e-242	0.516132	0.272793	NA
248	10	0	4.24542e-184	2.63095e-52	2.96117e-242	0.484943	0.243592	REPS2
249	15	0	4.05571e-202	6.12701e-40	5.15169e-242	0.456301	0.17191	AF241726.1, SYTL5
250	13	0	1.4426e-232	2.41206e-35	9.44774e-241	0.352607	0.197919	NA
251	8	0	1.08828e-210	3.82335e-57	1.8841e-239	0.549235	0.307241	PLAC1
252	11	0	7.18294e-199	3.00328e-43	2.68019e-239	0.521912	0.290175	NA
253	14	0	1.89382e-210	2.68759e-39	3.40945e-239	0.498653	0.241822	NA
254	11	0	2.67732e-204	1.08752e-38	4.99457e-239	0.449367	0.25744	NA
255	9	0	2.28338e-220	1.40356e-53	2.98084e-238	0.507359	0.230766	NA
256	14	0	7.54171e-174	3.58402e-35	1.89189e-237	0.50146	0.212689	EDA
257	10	0	1.4752e-213	1.10099e-49	3.83307e-237	0.429567	0.247283	LINC01284
258	13	0	3.02376e-208	2.08265e-35	5.21985e-237	0.481114	0.244002	KIF4A
259	7	0	2.37944e-239	2.51048e-52	1.69506e-236	0.524651	0.391591	ZNF81
260	14	0	2.10465e-180	5.39367e-46	2.89484e-236	0.385658	0.156128	OPHN1
261	9	0	4.59016e-222	1.40978e-51	7.18726e-236	0.452027	0.298129	NA
262	12	0	3.72478e-234	3.15148e-36	1.47701e-235	0.482869	0.211233	ZCCHC12
263	8	0	7.70778e-237	9.96201e-46	3.54435e-235	0.339041	0.269552	ARHGAP6
264	8	0	1.55507e-224	4.57338e-64	4.4952e-234	0.396303	0.314851	NA
265	9	0	1.7256e-236	6.34277e-40	1.95658e-233	0.460487	0.299091	ZDHHC15
266	12	0	6.94203e-207	1.15628e-50	5.40097e-233	0.404957	0.200709	NA
267	8	0	2.82558e-226	5.66048e-55	1.04751e-232	0.434262	0.303171	TEX11
268	14	0	7.69868e-202	1.23789e-46	1.13039e-232	0.566655	0.196307	NA
269	18	0	5.61279e-179	2.44798e-44	2.66401e-230	0.549972	0.163477	NA
270	8	0	4.09645e-226	1.73829e-52	4.1209e-230	0.383885	0.361894	NA
271	9	0	2.64487e-231	8.0352e-44	8.65829e-230	0.400684	0.308208	RRAGB
272	12	0	1.13284e-190	1.83645e-53	1.32191e-229	0.592962	0.22724	MAGEA12, CSAG4
273	9	0	1.86063e-221	5.21888e-57	3.27594e-229	0.382751	0.288644	NEXMIF
274	13	0	7.01524e-192	4.33745e-44	4.33915e-229	0.371953	0.187671	CT45A9
275	10	0	1.85204e-198	4.79766e-47	2.01294e-227	0.44649	0.244241	LINC00630
276	9	0	6.82954e-217	3.83286e-59	2.28872e-227	0.519692	0.317284	NA
277	10	0	5.1062e-199	4.88862e-51	3.18832e-227	0.410981	0.185638	TBC1D8B, MORC4
278	10	0	3.76696e-192	6.5915e-47	9.54768e-227	0.424741	0.264759	DLG3
279	13	0	1.92203e-218	5.27117e-33	1.43557e-226	0.516539	0.238695	TEX11
280	18	0	2.7099e-168	2.41657e-43	1.75527e-226	0.473527	0.164728	ZNF185
281	12	0	1.36769e-211	5.03532e-41	2.28723e-226	0.460382	0.261731	HTATSF1
282	10	0	2.07344e-208	1.32757e-42	2.37799e-226	0.40375	0.230172	NA
283	11	0	3.62447e-215	7.46417e-38	5.89644e-226	0.508367	0.162293	PCYT1B
284	17	0	4.71494e-184	1.01427e-36	8.5207e-225	0.394213	0.148275	NA
285	11	0	1.81261e-208	3.43584e-35	7.66557e-224	0.489035	0.234315	KIF4A
286	14	0	2.79786e-181	4.04568e-48	1.21562e-223	0.450373	0.190086	TBC1D25
287	12	0	2.86852e-210	1.20841e-34	3.9644e-223	0.352398	0.17524	MID1
288	11	0	6.15854e-171	5.32957e-54	3.17273e-222	0.507304	0.242131	AF274858.1
289	7	0	1.52762e-217	1.16197e-53	3.69053e-221	0.457095	0.302967	GPC4
290	12	0	6.41408e-197	1.94878e-39	1.88603e-220	0.479687	0.222164	NA
291	12	0	2.92983e-206	3.87833e-31	1.42296e-219	0.522557	0.196391	NA
292	6	0	3.59038e-215	9.84657e-69	3.77153e-219	0.466816	0.388558	OTUD5
293	14	0	6.49328e-200	3.59706e-30	2.97281e-218	0.42684	0.177396	NA
294	7	0	9.18699e-219	4.30553e-43	8.72263e-218	0.470569	0.369525	WDR45
295	8	0	3.69318e-203	6.23352e-48	1.19667e-217	0.465138	0.309927	NA
296	12	0	9.91693e-181	1.16522e-43	1.05745e-215	0.424459	0.219532	SLC16A2
297	15	0	1.28082e-189	6.90246e-30	1.64158e-215	0.389875	0.216117	NA
298	14	0	6.09613e-197	5.60749e-33	1.83044e-215	0.496698	0.14189	GPC4
299	9	0	3.02246e-165	1.35625e-54	3.97916e-215	0.516483	0.263227	NA
300	10	0	1.6185e-197	3.12372e-48	5.57654e-215	0.504829	0.254923	NA
301	10	0	4.70221e-213	1.6023e-34	6.13395e-215	0.365466	0.141501	AL050309.1
302	12	0	3.81361e-177	2.75932e-42	9.69432e-215	0.35603	0.205958	NA
303	10	0	1.19357e-203	6.02867e-37	3.63035e-214	0.463716	0.242184	AF241726.1, SRPX
304	7	0	1.09556e-209	6.01236e-64	1.05156e-213	0.470926	0.323262	NA
305	9	0	1.44517e-209	2.40122e-39	4.89257e-212	0.515532	0.31951	NA
306	10	0	3.72996e-170	1.52919e-48	8.42744e-211	0.546862	0.264444	NA
307	7	0	7.52302e-212	1.12776e-50	1.13288e-210	0.495069	0.401751	NA
308	9	0	1.57643e-207	3.62868e-39	6.32443e-210	-0.325693	-0.213628	FRMD7
309	7	0	1.98153e-205	1.17594e-41	7.80642e-210	0.418981	0.318445	NA
310	13	0	8.35133e-175	3.43995e-47	7.63584e-209	0.442814	0.188733	AL008633.1
311	8	0	3.10638e-157	8.84659e-57	1.3691e-208	0.526582	0.284071	NA
312	10	0	1.77761e-162	3.27448e-50	1.97898e-208	0.430901	0.228867	NA
313	8	0	1.17375e-192	3.16424e-41	4.97398e-208	0.525862	0.339601	NA
314	8	0	1.1346e-160	5.19049e-57	3.99191e-206	0.453619	0.217952	NA
315	10	0	4.48122e-208	2.1986e-30	1.66282e-205	0.330754	0.242287	AMER1
316	21	0	1.90935e-121	2.46822e-54	2.11981e-204	0.377412	0.121695	NA
317	8	0	6.03955e-162	2.64631e-50	2.50342e-204	0.530339	0.268642	NSDHL
318	7	0	5.0381e-193	6.07873e-57	3.05705e-204	0.493682	0.348071	EDA
319	9	0	8.57176e-199	2.94626e-37	8.50311e-203	0.587698	0.319934	STAG2, SH2D1A, TEX13D
320	10	0	2.99622e-192	1.65124e-35	1.89528e-202	0.55989	0.297354	FRMD7
321	6	0	3.42822e-194	6.56446e-65	7.82919e-202	0.460831	0.363974	NA
322	9	0	1.90467e-183	2.16046e-38	4.69837e-201	0.513454	0.286035	NA
323	9	0	1.27063e-186	1.26685e-43	1.63936e-199	0.371406	0.26244	NA
324	7	0	7.74362e-197	1.00918e-45	2.00091e-196	0.491971	0.315842	AL008633.1
325	7	0	6.91525e-197	3.49325e-39	4.07858e-196	0.483824	0.225073	WDR13
326	10	0	8.06907e-186	1.51969e-34	5.15928e-196	0.432992	0.197879	NA
327	9	0	1.15832e-181	8.30458e-48	7.75173e-194	0.400319	0.219801	NA
328	9	0	4.74365e-184	1.16618e-37	5.13343e-193	0.535821	0.312115	PAFAH1B2P1
329	8	0	1.6946e-176	3.67992e-44	3.66659e-192	0.442362	0.230527	NA
330	9	0	8.09325e-175	1.74162e-39	1.85457e-191	0.50654	0.265127	MBTPS2, YY2
331	10	0	1.36687e-151	3.8576e-54	7.24041e-191	0.409634	0.218327	NOX1
332	12	0	8.43734e-134	1.1607e-43	2.0453e-190	0.472075	0.104708	NA
333	6	0	5.17966e-191	2.34107e-45	1.19334e-188	0.466002	0.402732	NA
334	11	0	1.62168e-163	7.18745e-36	1.26789e-188	0.381505	0.209773	NA
335	8	0	3.84685e-186	7.92478e-33	5.29681e-188	0.425855	0.305757	NA
336	5	0	3.82559e-188	1.2652e-51	5.38847e-187	0.491081	0.421045	PNCK
337	9	0	6.96308e-159	2.06029e-34	7.20089e-186	0.51785	0.264524	NA
338	8	0	6.654e-158	3.02824e-64	1.20835e-184	0.53621	0.280125	LINC01285
339	6	0	5.9277e-186	1.01091e-41	2.84528e-184	0.492927	0.374186	NA
340	7	0	2.12653e-174	5.26218e-38	4.49534e-183	0.419287	0.27421	GPC3
341	11	0	2.15408e-149	1.64867e-40	7.77603e-183	0.585714	0.151625	AL008633.1
342	8	0	8.47648e-150	5.2207e-47	3.21661e-182	0.454593	0.275623	NA
343	7	0	1.56959e-177	6.23956e-43	2.3276e-181	0.461084	0.296874	RPL36A-HNRNPH2, HNRNPH2
344	5	0	5.27922e-180	6.99046e-60	4.29965e-181	0.494938	0.418146	NA
345	7	0	1.2259e-160	4.12865e-43	8.68216e-181	-0.386637	-0.249432	GPM6B
346	7	0	2.1176e-182	3.87161e-33	1.94039e-180	0.484108	0.301659	PPEF1
347	7	0	8.26027e-178	6.3829e-40	8.01473e-180	0.487202	0.368031	PRDX4
348	13	1.977642039307E-312	1.15029e-157	8.61895e-35	4.94674e-179	0.360567	0.104197	PLXNB3
349	5	0	2.03098e-177	1.35506e-52	2.0264e-178	0.522262	0.322808	NA
350	8	0	1.825e-175	3.13024e-40	3.86776e-178	0.429357	0.292021	TAF1
351	7	0	8.89536e-142	1.11234e-67	2.33464e-177	-0.460955	-0.153977	NA
352	10	0	3.79862e-159	6.55857e-51	1.09414e-176	0.4452	0.208473	NA
353	8	0	9.2202e-163	2.77655e-40	7.15329e-176	0.541171	0.268248	XIST
354	9	1.14E-322	3.29011e-177	1.20671e-31	1.35794e-174	0.484139	0.316826	2.00 MCF
355	9	0	4.87926e-135	1.46342e-47	1.05028e-173	0.358088	0.196924	NA
356	10	0	1.04368e-170	2.24244e-27	7.86984e-172	0.463482	0.26853	NA
357	9	9.74485e-276	7.62957e-153	1.13141e-33	3.57791e-171	0.365033	0.238455	NA
358	10	0	2.94041e-144	9.42249e-44	4.14482e-171	0.415667	0.196635	LINC00630
359	5	0	2.82545e-172	2.36781e-37	6.32804e-169	0.461756	0.430782	NKRF
360	5	0	2.24223e-169	5.05391e-48	3.62216e-168	0.556715	0.44592	NA
361	5	0	4.02385e-164	4.14626e-54	5.59564e-168	0.453952	0.33987	AL008633.1
362	7	0	2.79578e-170	3.9415e-34	2.41816e-167	0.392993	0.168442	NA
363	8	0	1.79256e-159	2.79072e-38	9.58831e-166	0.441624	0.306478	NA
364	7	0	5.32706e-164	1.16091e-34	1.87481e-165	0.472853	0.30324	NA
365	7	0	6.17331e-165	1.34684e-34	2.18924e-165	0.372378	0.272008	KIAA1210
366	6	0	5.47994e-143	2.09537e-45	1.4857e-161	0.460894	0.327319	RNF128
367	11	0	2.8355e-145	3.31678e-32	2.19192e-161	0.34981	0.145761	NA
368	7	0	1.76131e-162	6.39401e-38	3.65017e-161	0.50949	0.304197	BTK
369	8	0	1.53008e-153	1.61292e-34	6.17107e-161	0.480658	0.266117	NA
370	9	0	1.36775e-120	1.12416e-49	1.03517e-160	0.409777	0.243569	NA
371	9	0	1.44369e-135	2.01199e-36	1.08685e-160	0.379277	0.20987	PDHA1, MAP3K15
372	7	0	1.25602e-134	1.09438e-42	3.90193e-160	0.422015	0.26104	NA
373	6	0	1.2151e-154	8.49293e-39	1.06537e-159	0.569462	0.338856	AFF2
374	7	0	2.44801e-137	3.84597e-39	2.07314e-159	0.469516	0.258299	NA
375	7	0	1.12118e-155	8.61494e-39	2.07459e-159	0.401997	0.32641	AL133500.1, HDAC8
376	10	0	6.45802e-136	1.78607e-32	1.7066e-157	0.392427	0.2046	NA
377	6	0	8.09589e-154	7.07521e-39	1.00959e-156	0.530232	0.398833	NA
378	11	0	4.66192e-141	3.83724e-38	1.66197e-156	0.472964	0.14305	NA
379	9	0	7.05166e-121	4.75149e-54	2.80948e-156	-0.431146	-0.103523	NA
380	5	0	9.72024e-131	5.55894e-78	6.00673e-156	0.478526	0.272857	AL008633.1
381	8	0	7.16735e-117	1.63546e-53	7.14451e-156	0.473218	0.116528	KLHL13
382	10	0	7.54339e-129	6.56478e-33	1.01016e-154	0.397796	0.118916	Z75746.1, NXF3
383	15	1.8707e-241	2.87431e-132	1.01809e-34	2.93013e-154	0.383995	0.137366	NA
384	12	4.05345e-305	6.59435e-121	9.96864e-37	9.92633e-154	0.398536	0.133295	RGN
385	9	0	7.76773e-141	1.55642e-29	2.20839e-152	0.502072	0.271743	NA
386	10	0	7.89588e-116	1.14562e-32	3.0424e-151	0.392999	0.171325	NA
387	5	0	1.29951e-149	2.7506e-48	4.78083e-151	-0.37374	-0.257822	NA
388	5	0	1.58308e-130	2.07384e-54	4.95785e-151	0.396763	0.265746	TENT5D
389	4	0	2.17742e-150	7.21129e-54	7.32816e-150	0.532708	0.340353	NA
390	9	0	8.37086e-131	1.64629e-29	4.47158e-149	0.44984	0.184209	NA
391	7	2.05723e-290	6.38362e-146	1.82106e-31	2.41964e-146	0.500748	0.258891	NA
392	5	0	9.376e-149	5.12608e-37	2.98418e-146	0.437007	0.391117	NHS
393	6	0	1.07678e-138	3.87557e-37	4.37404e-145	0.424517	0.263983	NA
394	8	0	3.66527e-130	3.84504e-33	1.25147e-144	0.494564	0.222995	ERAS
395	8	0	6.6569e-103	2.27979e-46	1.91214e-144	0.360661	0.205084	NA
396	9	2.10574e-288	1.39499e-129	5.17749e-34	9.75313e-144	0.351283	0.17518	NA
397	8	0	1.50669e-129	6.91747e-32	1.13279e-143	0.476629	0.232665	GPR173
398	4	0	1.71905e-140	2.96828e-60	7.34504e-143	0.456441	0.382174	NA
399	5	0	7.0248e-141	7.03061e-40	8.20121e-143	0.358118	0.28117	KIAA1210
400	6	0	8.22778e-145	1.37248e-31	3.27023e-142	0.556309	0.392159	KIAA1210
401	6	0	7.44746e-119	8.05542e-47	6.80991e-140	0.376242	0.273757	NA
402	6	0	6.34799e-113	1.96276e-40	9.24839e-140	0.37703	0.233981	STAG2, SH2D1A
403	7	3.66993e-276	2.41338e-139	2.16007e-33	1.18666e-139	0.386957	0.242745	ZNF280C
404	11	1.01576e-237	3.90901e-140	4.33359e-22	3.46742e-139	0.292134	0.147691	BMX, ACE2
405	6	1.91173e-277	7.47177e-128	1.43707e-41	1.52048e-138	0.410164	0.259591	NA
406	6	0	7.19777e-108	1.20577e-42	2.6903e-138	0.415795	0.231845	WDR45
407	9	0	1.15409e-111	2.02931e-31	4.02807e-138	0.37544	0.170548	FGF13
408	6	0	3.81336e-119	4.72105e-48	4.15496e-138	0.41686	0.20829	FGF13
409	8	0	1.12961e-117	2.01293e-49	7.05997e-138	0.399204	0.200009	IGBP1
410	7	0	1.28779e-123	5.99833e-36	4.44882e-137	0.501095	0.271462	AF241726.1, FAM47DP
411	8	0	8.75268e-123	1.32691e-31	4.88725e-136	0.448962	0.250144	NA
412	6	7.76E-322	3.23588e-136	1.696e-30	1.31371e-135	0.441127	0.333477	NHS
413	5	0	1.80378e-135	2.05148e-38	1.33468e-135	0.359511	0.260282	NA
414	11	0	1.23982e-81	5.9921e-40	1.19574e-134	0.498775	0.153153	NA
415	8	5.40491e-301	1.5165e-120	9.54647e-33	1.31049e-134	0.381888	0.201054	NA
416	3	0	6.56417e-121	4.0163e-68	1.60398e-134	-0.462546	-0.366355	NA
417	15	7.97065e-211	9.0039e-116	1.91784e-24	3.13891e-134	0.347371	0.143959	NA
418	6	0	2.29679e-129	2.14424e-38	9.24215e-134	0.512707	0.306962	ZMAT1
419	2	0	4.26623e-134	7.50596e-72	3.28006e-133	-0.457034	-0.454636	ENOX2
420	7	7.95611e-212	3.42723e-125	7.03782e-32	4.17797e-133	0.435854	0.10287	AL008633.1
421	7	0	1.16275e-129	9.15995e-39	4.65444e-133	0.332554	0.212391	ZNF280C
422	12	2.24553e-252	6.85249e-116	5.06593e-29	9.27571e-132	0.428043	0.161116	NA
423	9	2.90334e-204	6.98726e-132	1.4013e-22	2.40877e-131	0.30329	0.209901	2.00 MCF
424	9	1.05931e-267	2.50563e-117	2.44195e-34	4.10978e-130	0.382091	0.219982	IL1RAPL1
425	9	0	2.90987e-93	2.62245e-46	2.59561e-128	0.469913	0.15324	NA
426	4	0	3.9905e-124	2.72434e-50	3.75447e-128	-0.376174	-0.301423	NA
427	6	5.26052e-303	7.22058e-112	1.83343e-33	9.70443e-128	-0.272917	-0.198838	NA
428	4	0	1.22325e-121	4.9981e-59	4.17467e-127	0.428774	0.179037	NA
429	10	3.048e-247	1.72785e-109	5.74579e-26	4.86625e-127	0.270413	0.155816	NA
430	7	0	1.33955e-101	2.34791e-44	2.23607e-126	-0.24701	-0.122891	PLS3
431	7	6.50234e-230	3.85269e-124	3.32229e-27	2.59338e-125	0.389624	0.157119	OPHN1
432	9	6.91386e-198	8.0279e-107	1.36774e-29	3.43841e-124	0.454067	0.11759	CD99L2
433	3	0	3.12456e-111	1.17793e-69	7.28562e-124	-0.474889	-0.304167	ENOX2
434	5	0	1.6887e-103	3.83993e-44	2.1641e-123	0.49238	0.259398	PFKFB1
435	6	1.10586e-249	2.62899e-122	2.51157e-33	9.50638e-123	0.454244	0.264835	FGF13
436	13	0	1.19042e-81	4.88605e-39	9.70923e-123	0.276091	0.109403	PHKA1
437	9	2.30286e-198	1.70229e-93	2.3924e-36	1.44214e-122	-0.3252	-0.128328	NA
438	8	1.01137e-236	4.02865e-117	3.70097e-27	3.50902e-122	0.427961	0.194158	FRMPD4
439	11	1.33313e-203	4.42524e-107	8.69458e-21	5.26478e-122	0.313252	0.146781	JADE3
440	3	0	2.14427e-121	1.12581e-53	1.54241e-121	0.540327	0.469678	NA
441	7	0	4.25426e-107	3.84868e-31	2.72929e-121	0.365879	0.231302	TAF1
442	7	0	6.72857e-93	1.19134e-50	4.01945e-121	0.414566	0.228698	NA
443	5	0	9.36935e-116	3.8987e-36	1.63822e-119	0.447158	0.278579	AF196969.1
444	8	9.15305e-229	2.11446e-111	4.97999e-26	5.23781e-117	0.309062	0.228779	BEX4
445	8	1.39059e-176	1.25645e-108	2.28077e-29	6.49222e-117	-0.250115	-0.162268	NA
446	8	1.37387e-207	1.19861e-115	6.50316e-27	1.43385e-116	-0.217336	-0.134786	NA
447	9	1.6362e-230	1.23279e-104	3.42528e-23	8.86579e-116	0.375893	0.199006	XKRX
448	11	2.07528e-171	3.17256e-113	2.24814e-24	1.1663e-115	-0.230143	-0.117605	AL138745.1, SMARCA1
449	6	0	3.69842e-86	1.94059e-58	1.4569e-115	0.419365	0.143082	SLC35A2
450	7	1.24742e-260	2.27062e-98	1.31143e-28	1.14293e-114	0.398181	0.24867	NA
451	13	8.38429e-152	1.76686e-104	1.73003e-19	1.32668e-114	0.243113	0.122569	NA
452	3	0	1.20212e-114	5.57685e-50	6.28856e-114	0.451286	0.392997	NA
453	3	0	3.60202e-115	2.59242e-41	1.84788e-113	0.416386	0.369152	MAP7D2
454	8	3.47017e-263	3.18312e-98	5.2082e-28	3.19905e-113	0.354725	0.177272	NA
455	4	1.02583e-303	2.20262e-114	3.0477e-34	2.62905e-112	0.346762	0.293763	KIF4A
456	8	8.29733e-149	3.64974e-96	8.45865e-31	3.28072e-112	-0.306356	-0.148434	NA
457	5	3.25978e-285	4.13606e-111	9.65834e-39	7.85653e-112	0.533573	0.167028	TCEAL9
458	10	5.47885017E-316	5.01675e-84	2.20795e-39	1.61089e-111	0.51446	0.147031	NXF2
459	2	0	6.03282e-112	1.61983e-64	1.7306e-111	-0.405772	-0.39926	NA
460	6	1.22174e-267	9.11322e-105	2.64991e-32	1.77229e-111	-0.284181	-0.191691	NA
461	8	1.23233e-197	7.24265e-94	8.37611e-29	4.49744e-111	0.457235	0.124342	NA
462	10	1.73614e-212	3.04949e-92	9.78107e-24	1.15485e-110	0.298668	0.141388	CFAP47
463	7	4.57917e-262	1.0803e-103	1.78311e-37	1.52188e-110	-0.261167	-0.12245	MAGEB3
464	13	7.69235e-204	9.88062e-92	3.43571e-27	2.55702e-110	0.361581	0.102832	EIF1AX
465	5	1.54071e-241	1.53941e-111	2.17767e-29	1.57988e-109	0.351795	0.280497	NA
466	6	2.90554e-214	2.99448e-109	2.25068e-30	2.28527e-109	0.452053	0.290724	NA
467	6	6.07926e-234	3.22696e-109	1.09089e-31	5.07852e-109	0.307547	0.220018	NA
468	7	8.0957e-239	2.46407e-104	1.86732e-33	1.27666e-108	0.388936	0.184457	OPHN1
469	5	7.70712e-285	8.71218e-101	3.02809e-36	5.96721e-108	0.368734	0.274128	NA
470	3	0	1.02302e-108	1.51657e-42	1.18199e-107	0.447352	0.348819	NA
471	6	0	2.89441e-58	2.01186e-56	4.35512e-107	0.404169	0.163788	NA
472	6	0	2.90161e-81	3.29842e-49	2.63441e-106	-0.305656	-0.147118	TRPC5
473	8	1.32971e-191	2.55517e-98	1.6895e-21	2.53614e-105	-0.261428	-0.140155	NA
474	9	2.8240295746E-313	1.81549e-80	2.03628e-40	5.70955e-105	0.443519	0.146174	NA
475	6	0	1.3162e-96	6.30268e-43	1.32707e-104	0.393331	0.241709	NA
476	9	2.52023e-162	7.82242e-79	2.35621e-28	1.04915e-103	-0.338703	-0.115456	PAGE4
477	2	0	7.79421e-103	4.51038e-66	1.48665e-103	-0.379343	-0.373184	NA
478	4	5.03211e-258	2.83068e-104	3.53435e-34	7.81751e-103	0.483536	0.339504	RPL36A-HNRNPH2, GLA
479	9	1.33895e-144	1.61793e-104	1.63985e-20	1.84343e-101	0.445561	0.229458	RNF128
480	8	1.76284e-155	4.92134e-94	4.1768e-28	1.28562e-100	0.349105	0.118156	NA
481	7	9.07287e-289	7.74119e-85	7.35894e-35	1.8703e-100	0.583587	0.161666	GABRA3
482	8	3.26392e-260	5.27505e-66	9.17868e-34	8.72525e-100	0.268903	0.123735	TEX11
483	6	0	9.4677e-67	7.56789e-41	2.96423e-99	0.368985	0.188754	ARMCX5-GPRASP2, AL035427.1
484	5	1.87258e-164	5.30473e-96	7.821e-34	4.18229e-99	-0.253722	-0.18308	NA
485	5	0	2.85559e-72	1.61987e-45	4.9296e-99	-0.380793	-0.194642	NA
486	11	6.03371e-161	5.22466e-63	2.49362e-22	2.31379e-98	0.264272	0.119963	NA
487	5	5.95426e-243	4.43949e-95	4.73173e-31	2.57627e-98	0.456666	0.284634	ATP11C
488	10	3.33277e-194	6.09079e-83	2.753e-26	7.3633e-98	0.314053	0.106366	ZNF75D
489	5	2.61237e-285	8.29799e-76	1.80242e-37	8.96939e-98	0.463485	0.255339	NA
490	5	2.64817e-204	7.27224e-98	3.06735e-26	1.50732e-97	0.486868	0.33505	MAGEA11
491	4	4.09995e-231	3.48601e-98	3.48982e-31	9.71235e-97	0.489504	0.366032	NA
492	5	0	2.19911e-87	3.48356e-47	3.80897e-96	0.27824	0.228947	NXF4
493	6	8.14208e-158	4.18392e-87	4.23897e-32	1.11629e-95	0.361283	0.193192	NA
494	10	3.75813e-296	1.26059e-67	2.79951e-34	1.49854e-95	0.307086	0.11187	NA
495	5	1.87324e-204	4.17856e-93	4.06043e-34	1.73682e-95	0.304209	0.105731	REPS2
496	3	0	1.36049e-89	2.68264e-59	5.17153e-95	0.451449	0.356783	CSAG4
497	3	0	2.54228e-94	3.37505e-46	1.22374e-94	0.458237	0.308551	NA
498	5	7.28845e-270	1.19806e-76	5.21857e-36	7.70425e-94	-0.321127	-0.174497	LINC01278
499	3	5.55918e-272	2.20924e-95	1.15543e-35	8.47919e-94	0.410776	0.286871	CDK16
500	3	0	1.58536e-90	8.02659e-44	4.20757e-93	-0.322245	-0.238201	NA
501	3	0	4.17392e-93	6.63628e-44	6.22989e-93	0.409497	0.384074	TFE3
502	4	1.12951e-214	6.88741e-94	5.15074e-34	8.17791e-93	0.423354	0.331026	NA
503	3	1.24382e-285	1.47426e-91	2.68993e-38	1.68075e-90	0.332067	0.265416	PLAC1
504	2	0	1.54404e-89	1.65657e-58	2.79209e-90	-0.467861	-0.430788	ENOX2
505	4	2.26567e-234	8.88338e-89	3.45615e-31	9.44061e-89	0.301743	0.271492	KIF4A
506	3	3.70872e-252	7.09304e-89	7.65667e-42	1.33776e-88	0.435687	0.364508	NA
507	3	0	2.40626e-63	3.63748e-49	5.13822e-88	-0.409579	-0.216769	NA
508	7	2.45566e-202	4.23484e-76	1.4093e-31	1.82058e-87	0.427633	0.13902	PNMA6E
509	4	3.68823e-213	2.23156e-79	5.64628e-31	9.57042e-87	-0.279598	-0.158904	KIF4A
510	3	0	1.19143e-83	4.12735e-46	1.55153e-86	-0.30804	-0.225556	NA
511	5	2.54888e-213	8.9374e-81	6.83957e-33	4.36575e-86	0.324759	0.200605	KIF4A
512	8	1.32669e-251	3.00262e-56	3.02915e-37	8.32996e-86	0.465552	0.159176	AF196969.1, TBC1D25
513	3	0	2.49342e-73	3.25787e-51	3.13412e-85	-0.347844	-0.231411	BMX, PIR
514	7	1.16502e-207	1.23187e-63	3.33108e-32	4.47877e-85	0.469011	0.184159	NA
515	5	2.05932e-295	3.38554e-57	8.61175e-42	8.64117e-85	0.46775	0.161208	WDR44
516	5	4.37616e-213	2.10834e-69	2.66159e-32	8.78551e-85	-0.293238	-0.158685	NA
517	4	9.38907e-266	5.73501e-76	1.23031e-39	5.77506e-83	0.318511	0.114876	NA
518	6	2.1451e-259	5.99379e-64	6.7851e-38	1.25382e-82	0.519007	0.160999	DOCK11
519	5	2.4582e-165	7.09838e-82	1.30874e-27	1.0229e-81	0.385793	0.223819	NLRP3P1
520	9	1.86151e-139	2.42819e-72	4.66183e-23	1.03544e-81	0.225937	0.137783	GPR143
521	6	4.73562e-190	1.98608e-70	1.10703e-30	5.37116e-81	0.392917	0.207734	SRPX2
522	3	0	1.74778e-78	2.26014e-46	5.85254e-81	0.48876	0.323512	AL008633.1
523	3	1.72776e-231	1.47748e-80	2.83592e-39	1.77404e-80	0.343458	0.318769	ZCCHC12
524	4	1.21215e-198	2.46119e-75	9.81002e-31	9.58886e-80	0.270716	0.232349	NA
525	7	4.88823e-120	1.12342e-73	8.83733e-24	1.09097e-79	-0.191505	-0.119805	ALAS2
526	2	1.27906e-306	8.46559e-80	2.53816e-42	6.10267e-79	0.357715	0.354701	SH3KBP1
527	4	1.28787e-269	2.07219e-66	9.52642e-41	6.2231e-79	-0.306082	-0.166963	DDX3X
528	9	2.58161e-132	2.60406e-70	1.67396e-21	6.34928e-79	0.270868	0.15719	NA
529	8	3.9679e-158	1.65784e-62	1.74331e-28	2.73035e-78	0.255791	0.110443	NA
530	4	1.01482e-278	4.97164e-69	2.81556e-45	1.43126e-77	0.238649	0.163144	NA
531	6	3.31219e-186	3.56227e-63	1.4902e-35	6.25177e-76	-0.334587	-0.143755	OPHN1
532	3	2.65368e-249	9.32436e-70	2.11334e-38	9.91179e-76	-0.295848	-0.209408	AL008633.1
533	7	8.52664e-133	1.35738e-65	5.21971e-22	1.1023e-74	0.273557	0.1453	ARR3
534	6	1.10352e-161	3.9531e-60	4.75553e-32	1.23913e-74	-0.3332	-0.12451	INTS6L
535	4	5.93058e-142	1.17194e-76	6.22819e-23	1.3243e-74	0.463198	0.291101	NA
536	8	3.65998e-129	3.67252e-68	1.02801e-22	3.82318e-74	0.272301	0.173177	NA
537	5	8.75279e-167	3.79775e-65	2.74301e-28	1.09094e-73	-0.184921	-0.117019	NA
538	5	5.97467e-145	4.64814e-70	7.57821e-24	1.383e-73	0.313924	0.248505	NA
539	7	1.01745e-192	3.50276e-57	2.52093e-35	3.06574e-73	-0.330073	-0.106019	NA
540	3	1.85036e-170	1.35439e-73	8.3789e-30	8.634e-73	0.392962	0.313534	LINC00629
541	3	2.9709e-299	7.60024e-48	5.96819e-44	1.46171e-72	0.435988	0.287188	NA
542	7	3.06254e-184	2.39266e-49	2.42797e-34	1.62342e-72	-0.273767	-0.104808	NA
543	7	2.1211e-105	5.51417e-56	2.46824e-30	6.95137e-72	0.306341	0.101094	MAOB
544	6	6.23177e-137	3.48515e-62	7.73942e-25	1.05951e-71	0.36054	0.194297	AF241726.1
545	4	3.5364e-142	1.02214e-71	3.21177e-27	3.71185e-71	0.411941	0.238858	NA
546	4	1.61107e-184	8.31448e-69	6.84802e-35	4.10146e-71	0.35878	0.151625	WAS
547	7	1.01695e-111	2.91476e-52	9.8216e-26	8.34777e-71	-0.215024	-0.111616	NA
548	2	6.3073e-251	2.86407e-71	1.29959e-41	9.19385e-71	-0.270409	-0.266537	OGT
549	7	3.15274e-110	4.41537e-63	1.13808e-23	2.91125e-70	-0.246194	-0.112196	PHKA2
550	2	4.95679e-248	3.31408e-70	1.43026e-41	8.89574e-70	0.447637	0.36662	NA
551	4	6.03887e-184	1.91278e-60	2.69478e-32	7.47852e-69	0.45453	0.25011	NA
552	4	1.30472e-137	8.17044e-63	3.85247e-31	1.86201e-68	-0.278543	-0.213942	DANT2
553	2	2.34409e-241	1.47182e-67	3.69612e-43	1.07958e-67	-0.326877	-0.315814	TMEM185A
554	4	8.13132e-189	2.08013e-57	8.70485e-31	1.47174e-67	-0.293238	-0.14123	TRPC5
555	4	3.52131e-143	4.64379e-62	1.46646e-29	2.54279e-67	-0.247549	-0.126091	NA
556	2	1.39864e-169	7.04464e-68	1.4404e-37	3.86197e-67	-0.248113	-0.217429	ARX
557	2	1.31883e-203	4.13733e-67	2.87307e-37	2.21232e-66	0.38391	0.327009	NA
558	4	1.34414e-158	6.54037e-60	3.16051e-30	5.17225e-66	-0.280564	-0.188956	AL035425.2
559	6	5.24191e-119	9.8921e-58	5.88894e-29	1.26316e-65	0.326759	0.181036	CD40LG
560	3	5.57046e-140	2.03794e-61	3.59805e-32	1.31602e-65	0.456186	0.242961	AC233976.1
561	5	8.98354e-98	9.96288e-67	1.4519e-20	2.4427e-65	0.297755	0.160123	NA
562	6	1.91809e-99	3.33959e-41	1.05382e-26	3.51291e-65	0.376618	0.147526	AC236972.1
563	3	1.27742e-172	7.45322e-45	6.93649e-37	4.78157e-65	0.436856	0.26994	PRRG1, AF241726.1
564	8	9.88929e-140	1.13403e-44	5.39085e-28	1.55296e-64	0.334054	0.100041	NA
565	6	1.12289e-126	2.31385e-59	3.72414e-26	6.17917e-64	0.40789	0.163672	KANTR
566	2	1.17222e-176	9.8288e-65	6.40633e-34	6.77486e-64	-0.231063	-0.221485	AL008633.1
567	4	5.24626e-126	1.89571e-62	6.13265e-25	6.79103e-64	0.330728	0.252722	NA
568	3	6.56778e-124	1.13992e-63	2.97472e-29	3.27027e-63	0.374103	0.21597	BCOR
569	4	1.03612e-170	7.73601e-48	2.36921e-31	3.78863e-63	0.363536	0.197644	KIF4A
570	5	5.38367e-119	5.95545e-58	2.52228e-26	4.13411e-63	0.52453	0.154958	NA
571	4	2.36893e-116	7.23459e-62	1.62937e-29	7.56137e-63	0.39552	0.217017	NA
572	4	5.5035e-243	4.23287e-42	6.81129e-41	1.22557e-62	-0.294897	-0.120338	LINC00891
573	5	2.38411e-115	3.67437e-50	7.0067e-21	3.00064e-62	0.249541	0.106382	NA
574	4	3.00624e-266	2.45149e-56	1.29953e-29	3.09991e-62	0.37184	0.232788	NA
575	2	2.59617e-201	1.07354e-61	7.91072e-41	4.42961e-62	-0.249327	-0.216113	MAP7D2
576	6	6.4689e-124	2.59682e-50	9.12084e-29	4.98351e-62	0.1918	0.100361	NBDY
577	4	5.55078e-186	9.11445e-50	6.10012e-33	2.08845e-61	0.256624	0.123092	ZNF157
578	5	2.69018e-76	2.12725e-59	4.22697e-22	2.47791e-61	-0.206764	-0.145816	AF241726.1, SYTL5
579	2	1.29427e-178	4.88835e-62	6.09411e-33	3.20618e-61	-0.282916	-0.263591	TRPC5
580	6	4.96085e-103	1.48784e-53	6.68013e-20	8.85045e-61	0.321093	0.142813	NA
581	3	1.95905e-115	1.99562e-61	2.64521e-23	4.48635e-60	-0.210584	-0.205848	ARHGAP6
582	4	1.81258e-141	2.4254e-51	3.23845e-27	1.53283e-59	0.268526	0.175262	AC244102.3
583	4	3.0143e-153	4.07774e-47	1.70215e-30	1.83977e-59	0.49186	0.23299	NUP62CL
584	8	8.93223e-102	4.5081e-53	7.23293e-23	2.40564e-59	-0.258805	-0.121001	HDX
585	2	7.1818e-182	2.95821e-59	5.69439e-38	2.63902e-59	0.38369	0.331593	AC233976.1
586	4	1.57728e-77	9.33524e-48	4.9963e-27	6.25517e-59	-0.223142	-0.152566	NA
587	9	1.75473e-86	8.89401e-53	2.81687e-12	9.64001e-59	0.377233	0.182159	NA
588	3	8.11935e-152	4.34226e-53	1.60552e-29	1.9613e-58	0.413651	0.243838	AL008633.1
589	10	1.56959e-79	6.17984e-51	9.385e-18	2.68487e-58	0.323985	0.102153	WWC3
590	4	1.49263e-105	1.34774e-57	2.77189e-21	2.93547e-58	-0.161719	-0.135848	NA
591	5	6.36853e-102	7.61742e-49	3.3007e-23	1.38534e-57	0.312269	0.19476	CASK
592	3	3.09351e-106	1.29247e-58	4.90004e-21	3.8546e-57	-0.194825	-0.184392	NA
593	7	3.90185e-140	1.06347e-41	3.26196e-31	5.23446e-57	-0.33902	-0.18479	AC000113.1
594	2	5.0974e-234	4.75085e-54	9.7103e-44	5.69333e-57	0.230353	0.15931	RGN
595	2	8.24185e-156	3.66235e-57	3.62575e-35	6.81192e-57	-0.34282	-0.272416	ARMCX5, ARMCX5-GPRASP2, AL035427.1
596	4	4.83563e-101	1.4329e-56	1.07825e-22	3.82011e-56	-0.198406	-0.131552	NA
597	3	5.10443e-158	1.05572e-50	2.80883e-36	2.31133e-55	-0.30229	-0.190736	NA
598	3	7.77523e-138	7.16641e-54	1.50343e-32	2.58483e-55	0.335088	0.252933	NA
599	2	2.57556e-136	4.42682e-56	1.8789e-30	2.59571e-55	-0.298225	-0.270628	WWC3
600	4	3.11315e-102	9.14178e-52	1.67559e-24	3.9597e-55	-0.246616	-0.138786	PHEX
601	3	2.09706e-123	3.19298e-53	2.06345e-31	5.91589e-55	0.336994	0.252109	NA
602	3	5.05127e-139	2.3961e-49	2.35211e-30	8.58015e-55	-0.267395	-0.172027	NA
603	2	1.73832e-194	3.34952e-52	1.41561e-41	1.01427e-54	0.359566	0.307404	OFD1
604	3	1.43155e-117	8.24994e-54	2.75027e-30	1.08004e-54	-0.28544	-0.170091	NA
605	3	3.74951e-109	2.24391e-53	8.40307e-26	1.81984e-54	-0.237608	-0.173577	Z96074.1
606	3	2.55029e-97	1.62329e-55	1.91031e-20	4.17348e-54	0.238403	0.193054	NA
607	5	3.22802e-148	5.6137e-40	1.62255e-36	4.83914e-54	-0.360686	-0.100119	OPN1MW
608	3	3.58754e-151	8.17162e-34	7.41143e-35	8.97241e-54	-0.261306	-0.13972	KIF4A
609	3	5.19835e-100	8.46781e-55	3.93453e-22	9.25537e-54	-0.209938	-0.182467	NA
610	2	3.18848e-140	5.31322e-54	2.75126e-33	1.01798e-53	-0.290568	-0.25845	NA
611	2	1.09869e-167	2.59292e-52	1.36749e-38	1.0809e-53	-0.354112	-0.248061	SHROOM2
612	2	1.64275e-150	9.39138e-53	8.60308e-37	1.76673e-53	0.329315	0.254285	Y_RNA
613	3	1.02223e-115	5.54552e-52	2.57014e-31	2.17639e-53	-0.299958	-0.13183	NA
614	4	4.1674e-99	2.22209e-49	7.98654e-24	2.63957e-53	0.403871	0.214409	NA
615	3	1.0688e-136	1.81387e-42	5.78215e-30	3.49012e-53	-0.285546	-0.185651	POLA1, SCARNA23
616	3	1.5759e-131	4.67827e-49	4.27246e-35	3.97532e-53	-0.284168	-0.166292	NA
617	5	7.21386e-79	2.13056e-50	7.0591e-21	5.63815e-53	0.304671	0.168095	NA
618	5	1.89999e-87	2.19314e-43	1.24907e-26	5.77851e-53	-0.274164	-0.112006	NA
619	9	1.9503e-52	1.24929e-55	2.52533e-10	1.48079e-52	0.206508	0.107967	CTPS2
620	2	1.76252e-130	3.27337e-53	7.51125e-28	2.08053e-52	-0.19251	-0.182849	NA
621	2	1.48365e-145	8.17798e-53	2.42764e-31	2.52223e-52	0.285619	0.267115	AL008633.1
622	2	7.07621e-194	4.08197e-47	1.6604e-42	1.43701e-51	-0.318016	-0.175833	NA
623	2	5.129e-213	2.09733e-46	9.61195e-43	3.17197e-51	-0.33475	-0.108253	SH3KBP1
624	3	9.11538e-128	3.99562e-45	1.4824e-32	5.85707e-51	-0.254923	-0.152108	NA
625	4	1.00732e-101	8.88029e-43	1.9364e-24	9.50916e-51	0.326538	0.182819	NA
626	2	3.59052e-134	7.76297e-51	1.90586e-30	2.21289e-50	-0.219525	-0.200249	KIF4A
627	2	9.0985e-148	1.6904e-48	5.89297e-36	8.79335e-50	-0.293478	-0.203139	NA
628	2	1.21039e-99	1.53665e-49	4.92888e-26	9.41737e-49	0.340069	0.310059	PDK3
629	4	7.47678e-82	2.71979e-48	2.26375e-22	1.21269e-48	-0.166932	-0.122661	CLCN5
630	6	4.38837e-93	4.37507e-39	4.28379e-20	1.44161e-48	0.214882	0.129352	NA
631	2	2.84271e-247	4.5902e-34	5.46209e-48	1.59137e-48	-0.350276	-0.218515	HTR2C
632	4	1.45841e-181	1.03159e-38	2.61869e-37	4.18248e-48	-0.282688	-0.135848	ACSL4
633	2	3.40483e-155	7.21012e-44	1.39928e-39	5.85424e-48	-0.290178	-0.18539	CYSLTR1
634	6	1.07966e-108	2.86578e-34	1.50984e-31	1.68566e-47	0.340765	0.108595	ASB11
635	2	2.73621e-100	2.39231e-47	8.18287e-25	1.44368e-46	0.431813	0.314142	TEX11
636	3	7.6711e-225	1.12669e-22	3.02493e-44	1.91408e-46	-0.303103	-0.12095	NA
637	3	8.27457e-61	3.17145e-45	1.55495e-22	2.86482e-46	-0.228959	-0.176726	KRBOX4
638	3	3.96397e-75	3.73667e-47	3.80239e-21	3.02206e-46	-0.156973	-0.115339	NA
639	3	3.56763e-87	4.63588e-47	1.73846e-20	3.56421e-46	0.337092	0.238418	NA
640	2	1.41623e-83	1.38063e-46	1.01719e-27	4.36328e-46	0.397384	0.25039	NA
641	3	8.36984e-96	1.93691e-31	2.50203e-25	4.41097e-46	-0.248312	-0.150814	AL031073.2
642	2	1.42038e-110	3.0991e-45	2.39269e-32	5.42844e-46	-0.194599	-0.151519	GS1-600G8.3
643	2	3.67034e-95	1.54125e-46	1.71052e-25	8.28939e-46	-0.242861	-0.229759	GABRQ, AC244102.4
644	3	1.85045e-94	9.45592e-42	3.57619e-30	1.45803e-45	0.262243	0.195511	CA5B
645	3	4.7405e-74	1.603e-46	1.1747e-18	2.36506e-45	-0.192483	-0.161395	IGSF1
646	4	5.59077e-81	9.2506e-39	8.65143e-20	3.57891e-45	0.386591	0.230874	ZNF81
647	4	7.03711e-83	7.19878e-43	3.39853e-17	3.73624e-45	0.326432	0.252987	PDK3
648	3	1.25902e-96	3.40677e-29	1.09088e-30	5.57874e-45	-0.229084	-0.125893	TBC1D25
649	4	1.43646e-76	2.26045e-37	3.07497e-27	8.49082e-45	0.291958	0.11812	AL008633.1
650	2	1.2772e-122	4.48735e-43	2.5433e-33	1.2508e-44	0.343674	0.223448	JADE3
651	3	1.8828e-100	3.89284e-41	5.38272e-30	2.29228e-44	-0.322703	-0.169959	NA
652	3	3.16878e-114	1.15036e-37	7.67007e-30	2.58255e-44	0.271458	0.127255	OPHN1
653	2	4.8463e-89	5.90514e-45	3.62564e-24	3.32849e-44	-0.433845	-0.416542	NA
654	5	1.1671e-105	8.98659e-27	1.56752e-28	2.00326e-43	0.303431	0.102509	CLCN5
655	2	7.11648e-88	4.68877e-44	3.81478e-25	2.04646e-43	-0.198352	-0.193301	NA
656	3	1.71488e-82	1.889e-41	1.08764e-22	3.11193e-43	-0.200906	-0.114358	NUP62CL
657	2	1.52628e-149	1.1955e-36	7.27197e-39	3.54092e-43	-0.325195	-0.207163	ACE2, AC097625.1
658	3	4.47954e-91	1.30835e-40	1.13996e-28	4.05235e-43	0.246735	0.160526	YIPF6
659	2	3.34154e-87	8.71502e-44	2.20014e-23	4.93643e-43	0.364091	0.292097	GABRQ, AC244102.4
660	2	8.24048e-128	7.37788e-39	3.01887e-36	5.38141e-43	-0.310423	-0.123955	AL732509.1, ADGRG2
661	2	9.92839e-162	1.7796e-37	1.30033e-37	6.70567e-43	-0.336691	-0.224952	XKRX
662	2	1.28844e-154	1.68668e-37	1.40889e-37	6.8049e-43	-0.28145	-0.180022	NA
663	4	1.06292e-51	1.26129e-33	4.4228e-20	1.71082e-42	-0.179764	-0.109358	NA
664	3	1.71865e-71	7.91024e-42	2.7576e-24	2.0033e-42	-0.266733	-0.170504	NA
665	4	9.48655e-137	2.96368e-31	6.63908e-35	2.62942e-42	-0.273581	-0.102905	AL008633.1
666	2	1.01301e-162	7.44148e-36	3.72372e-38	2.63737e-42	-0.277746	-0.122661	NA
667	2	1.05006e-124	1.86447e-39	7.90464e-34	3.33505e-42	-0.303661	-0.188011	LINC01284
668	2	6.13059e-82	6.46354e-43	6.62451e-23	3.63705e-42	-0.204181	-0.195472	NA
669	2	4.03748e-84	8.02899e-43	1.63418e-22	4.62299e-42	-0.268042	-0.255435	NA
670	2	1.0024e-116	1.75982e-38	7.94328e-35	5.05825e-42	-0.301404	-0.196724	NA
671	2	2.00037e-103	2.26711e-40	1.92859e-31	7.33347e-42	-0.233364	-0.163702	KANTR
672	2	6.84894e-84	4.56434e-42	2.31979e-25	1.32983e-41	0.384602	0.321062	NA
673	3	3.93408e-78	1.16011e-41	6.58512e-19	1.42617e-41	0.268217	0.207546	GPC3
674	2	3.58473e-125	5.49803e-38	1.49902e-34	1.47254e-41	-0.294199	-0.118433	NA
675	3	1.75967e-87	6.73952e-39	3.75509e-28	1.63105e-41	0.382604	0.124638	NA
676	2	2.81482e-127	4.65639e-38	3.49514e-34	2.01494e-41	-0.238558	-0.175195	NA
677	2	7.21174e-90	8.61766e-41	9.04041e-29	2.79336e-41	-0.148546	-0.114961	NA
678	2	1.05692e-95	1.12138e-39	4.91934e-31	3.52038e-41	-0.238204	-0.192587	NA
679	2	3.99696e-103	9.0692e-40	7.69382e-31	3.55648e-41	-0.254172	-0.17632	NA
680	2	5.68669e-78	1.38222e-41	1.05432e-22	7.27223e-41	-0.158436	-0.137254	EFHC2
681	2	1.36838e-79	3.64932e-41	1.86697e-25	8.38832e-41	-0.239574	-0.199542	MSL3
682	2	1.91106e-56	2.14996e-41	8.2121e-23	1.09546e-40	-0.198355	-0.17838	AC108879.1
683	3	1.51596e-87	6.13696e-34	6.23344e-27	1.13086e-40	-0.27255	-0.177791	IL1RAPL2
684	3	2.79853e-77	3.29962e-39	4.6169e-24	1.25221e-40	0.155669	0.124931	NA
685	2	4.97024e-76	2.38379e-41	1.16464e-21	1.35781e-40	-0.191544	-0.188206	CD99L2
686	2	1.81018e-89	7.84206e-40	9.16379e-29	1.68478e-40	-0.247191	-0.158085	AC091806.1
687	2	7.81847e-82	1.51196e-40	2.02577e-26	1.86846e-40	-0.260899	-0.228998	NA
688	2	2.73586e-110	8.32292e-36	1.59237e-34	3.70694e-40	-0.303472	-0.183482	NA
689	2	1.69234e-115	1.07782e-35	2.56284e-34	5.6397e-40	-0.276765	-0.181368	NA
690	2	2.76787e-138	1.77817e-32	4.86362e-37	7.89313e-40	-0.345825	-0.209214	NA
691	3	7.038e-89	2.10996e-29	7.04801e-26	1.01119e-39	-0.181845	-0.105254	NA
692	2	6.58242e-81	8.40948e-40	1.16581e-25	1.22537e-39	-0.155712	-0.134481	SRPK3
693	3	5.83378e-132	1.54547e-28	3.44545e-35	1.5753e-39	0.427859	0.130764	NA
694	4	1.29052e-72	4.16257e-36	1.67041e-25	1.61593e-39	-0.235492	-0.117811	CLCN4
695	3	1.29062e-68	2.04707e-38	5.56295e-22	2.21001e-39	0.410321	0.243732	ATP7A, PGK1, AL356235.1
696	3	7.22046e-85	4.12871e-31	7.78476e-27	2.77565e-39	-0.237535	-0.127586	NA
697	2	1.5535e-77	4.06316e-39	8.14713e-26	4.41608e-39	0.366531	0.151958	NA
698	2	8.77299e-71	1.58841e-38	6.88137e-26	1.35639e-38	-0.262654	-0.166761	NHS, Z93022.1
699	3	6.37177e-84	5.58637e-33	5.65048e-22	1.761e-38	0.188576	0.103432	NA
700	2	1.29935e-89	3.99719e-37	1.35087e-28	2.57281e-38	-0.31732	-0.195476	WWC3
701	2	5.23226e-94	5.16763e-36	3.48261e-30	3.83973e-38	-0.243803	-0.147971	PHF8
702	2	1.65619e-170	1.96341e-38	8.44558e-23	6.69371e-38	0.298754	0.286231	NA
703	2	1.17711e-66	1.4034e-38	2.36294e-20	7.699e-38	-0.202579	-0.156762	TBL1X
704	2	6.03778e-84	3.67581e-36	3.56254e-29	8.07142e-38	-0.293005	-0.200784	MED14
705	2	9.17815e-95	1.29729e-35	8.03525e-30	1.06749e-37	-0.228212	-0.161782	NA
706	2	1.84232e-117	1.40479e-31	1.97627e-34	1.12114e-37	-0.307107	-0.196741	TIMP1, SYN1, Z84466.1
707	2	1.68725e-105	2.89458e-34	1.12184e-31	1.13793e-37	0.399097	0.236313	NA
708	2	5.31767e-93	2.02551e-35	4.5777e-30	1.13868e-37	-0.302499	-0.219518	MID1
709	3	2.20789e-98	2.12723e-31	1.67237e-25	1.18933e-37	0.316926	0.194567	CCNB3
710	2	1.0459e-115	3.17843e-37	7.89489e-26	1.73781e-37	0.325321	0.276628	NA
711	2	4.20427e-65	4.21962e-38	2.84988e-21	2.00751e-37	-0.198988	-0.175001	NA
712	3	4.11623e-120	1.09517e-25	2.39451e-32	3.45782e-37	0.450855	0.176603	CDK16
713	3	7.97232e-87	1.5493e-32	9.42673e-29	3.58539e-37	-0.220432	-0.117414	NA
714	2	1.67174e-66	9.70813e-38	3.3228e-21	4.49382e-37	-0.18165	-0.173317	DLG3
715	3	9.46334e-122	7.74361e-25	6.83151e-35	6.17314e-37	-0.300386	-0.118305	ARHGAP6
716	2	3.16935e-74	2.42245e-36	3.41382e-26	7.12185e-37	-0.161205	-0.149523	PCYT1B
717	3	7.29406e-62	9.95732e-37	4.0809e-19	8.06991e-37	-0.193599	-0.159421	DMD
718	3	2.74557e-69	9.71372e-34	1.2399e-24	1.21937e-36	-0.217614	-0.10528	NA
719	2	1.39477e-65	3.39722e-37	2.01299e-21	1.39666e-36	-0.211324	-0.199819	APOOL, SATL1
720	2	9.26902e-137	2.37658e-26	4.84795e-36	1.77092e-36	-0.272643	-0.11931	GPC3
721	3	1.0164e-57	1.07103e-36	3.03746e-19	2.36781e-36	-0.207552	-0.127352	PHEX
722	5	1.66954e-64	3.92594e-27	2.89552e-15	2.69442e-36	0.288416	0.143488	FGF13
723	2	3.05569e-130	1.5308e-16	7.66456e-38	3.02223e-36	-0.331542	-0.168934	NA
724	3	2.45523e-93	1.28606e-34	1.81521e-23	3.84088e-36	0.305979	0.231622	PHKA1
725	2	1.54963e-67	3.61088e-36	3.44466e-23	6.20612e-36	-0.202561	-0.178991	GPC3
726	2	5.40342e-105	1.55786e-30	1.59964e-32	6.36769e-36	-0.315473	-0.192825	SHROOM4
727	2	6.17113e-137	1.55589e-23	2.80987e-36	8.66371e-36	-0.324812	-0.144857	NA
728	3	4.34274e-59	3.71345e-33	7.33987e-23	9.32885e-36	-0.262797	-0.111626	NHS, CHP1P3
729	2	5.57643e-85	4.13346e-33	3.08398e-29	1.08388e-35	-0.242077	-0.162145	NA
730	2	1.83778e-92	1.89554e-32	6.28426e-30	1.34718e-35	-0.224229	-0.145033	SLC38A5
731	2	6.47549e-62	2.98252e-36	5.69716e-20	1.46434e-35	-0.159254	-0.137348	RAI2
732	3	9.59632e-76	1.55061e-31	1.17258e-25	3.22013e-35	-0.297972	-0.151781	ZC3H12B
733	3	1.46966e-59	1.31245e-32	6.2556e-23	4.33275e-35	-0.231562	-0.138947	GPC3
734	3	2.58324e-67	8.98547e-32	5.31161e-22	4.81228e-35	0.235751	0.158464	NA
735	2	1.10623e-146	1.88981e-35	4.62457e-21	6.45898e-35	0.194226	0.1574	NA
736	2	3.25203e-100	2.4304e-29	2.95963e-31	1.7251e-34	-0.232345	-0.136008	TCEAL2
737	5	7.68659e-59	3.11618e-29	1.26288e-17	1.73737e-34	0.291999	0.149939	TLR7
738	2	3.26615e-65	2.30747e-33	5.388e-25	4.14162e-34	-0.217033	-0.144122	MID1
739	2	9.51855e-128	3.74279e-21	5.65959e-35	4.23153e-34	-0.320218	-0.15427	NA
740	2	2.5895e-59	1.75737e-34	1.10381e-20	5.65244e-34	-0.206382	-0.186245	SMC1A
741	2	4.87772e-72	2.32106e-31	8.10394e-28	7.94221e-34	-0.242484	-0.144661	AL732509.1, ADGRG2
742	2	4.85561e-81	8.27336e-31	1.771e-28	8.60436e-34	-0.157356	-0.104877	ATP7A, PGK1, AL356235.1
743	2	1.07016e-59	1.93923e-34	3.92767e-19	9.1457e-34	-0.170177	-0.145015	NRK
744	2	1.00138e-67	9.50204e-33	2.89033e-25	9.89918e-34	0.361577	0.204569	ZNF185
745	3	5.60655e-44	1.57399e-34	9.31615e-15	1.35959e-33	-0.119706	-0.105584	NA
746	2	7.0402e-68	1.13692e-32	1.30691e-24	1.96192e-33	-0.199834	-0.136009	NA
747	3	1.50144e-41	6.13343e-34	1.77678e-15	2.72403e-33	0.294966	0.124558	IL1RAPL2
748	2	4.58086e-100	4.30685e-26	1.49567e-31	4.65767e-33	-0.201863	-0.114128	ZMAT1
749	4	9.93159e-44	2.69822e-34	3.20587e-12	5.73232e-33	0.272156	0.11605	FAM9B
750	3	1.06214e-54	1.02594e-31	1.57903e-20	6.99219e-33	-0.261369	-0.138488	TRPC5OS, TRPC5
751	3	3.15713e-57	6.47654e-28	2.22754e-22	7.1628e-33	-0.202332	-0.111551	NA
752	2	2.1825e-103	1.96494e-13	2.0605e-34	7.96827e-33	-0.243949	-0.121562	JADE3
753	5	1.72554e-45	1.78937e-31	7.42267e-12	9.33433e-33	-0.190521	-0.10946	RBMX2
754	2	1.08002e-49	1.64486e-32	5.43236e-22	1.67265e-32	-0.238793	-0.185595	NA
755	2	1.14842e-63	1.48368e-31	2.06515e-24	1.67984e-32	0.183375	0.145425	AL008633.1
756	3	3.6165e-67	1.51709e-28	1.20029e-24	1.83656e-32	-0.223188	-0.140974	NA
757	2	2.23792e-55	1.01976e-31	9.92082e-24	2.20885e-32	-0.192459	-0.126951	OPHN1
758	2	5.01123e-55	7.56305e-33	5.80679e-20	2.24233e-32	0.311914	0.247848	ZNF280C
759	2	1.69598e-106	2.25206e-21	1.10134e-32	3.35869e-32	-0.339679	-0.14755	ARHGAP6
760	2	7.90462e-77	5.11846e-28	1.11118e-28	3.38297e-32	-0.203304	-0.13197	EGFL6
761	3	1.49292e-48	4.45091e-32	1.95545e-17	5.80167e-32	-0.151507	-0.128565	KDM6A
762	2	1.24685e-57	2.21178e-31	3.67554e-23	6.34104e-32	0.320178	0.259201	MED14
763	2	4.13192e-63	9.7208e-31	2.8072e-24	7.83023e-32	-0.242411	-0.158389	FIRRE
764	2	4.56661e-58	4.64761e-31	1.77999e-23	8.85649e-32	-0.206044	-0.146108	NA
765	2	4.23615e-65	3.90558e-31	3.28356e-23	9.56313e-32	-0.160554	-0.116124	EOLA2
766	2	3.04274e-93	2.56006e-24	8.90204e-31	9.86512e-32	0.270483	0.18854	NONO
767	3	3.68485e-69	7.44274e-27	2.11979e-25	1.12553e-31	-0.223876	-0.118546	NA
768	2	1.4922e-59	1.62119e-30	2.73519e-24	1.13603e-31	-0.158426	-0.103486	AC091806.1
769	2	1.39929e-84	1.11591e-26	8.16802e-29	1.55765e-31	-0.252753	-0.140155	NA
770	3	8.52193e-45	8.57166e-32	1.41421e-16	1.64405e-31	0.272944	0.219847	NA
771	2	5.07538e-49	5.63459e-32	7.66985e-19	2.04029e-31	-0.12524	-0.111778	JADE3
772	2	1.62154e-52	1.69995e-31	5.1307e-20	3.55902e-31	-0.139491	-0.109744	NA
773	2	3.83126e-56	8.28989e-31	3.97102e-22	3.92637e-31	-0.180717	-0.145603	AF241726.1
774	2	2.72543e-99	1.2042e-18	3.66016e-32	4.01482e-31	-0.288578	-0.155252	NA
775	3	2.33098e-59	4.07934e-27	5.39135e-23	4.27789e-31	-0.22308	-0.134145	ARHGAP6
776	2	3.89109e-51	4.22954e-31	9.41894e-21	5.39422e-31	-0.183357	-0.148692	NA
777	2	4.16295e-49	1.34705e-31	6.07784e-18	5.77423e-31	-0.155914	-0.125555	NA
778	2	3.20899e-55	7.53904e-31	2.96695e-21	6.52137e-31	-0.194212	-0.168049	MID1
779	2	2.0078e-51	1.55268e-31	6.96485e-18	6.6861e-31	-0.150565	-0.135416	NA
780	2	3.77039e-50	2.18308e-31	1.4316e-18	7.73244e-31	0.265346	0.199843	SH3KBP1
781	2	2.87299e-98	6.60048e-18	5.7722e-32	8.11915e-31	-0.260851	-0.136606	NA
782	2	7.20366e-54	2.16408e-30	5.38433e-22	9.36917e-31	-0.231401	-0.168572	IL1RAPL2
783	2	6.61983e-74	4.49651e-29	1.95995e-24	1.10936e-30	0.210377	0.209263	NA
784	2	2.32408e-50	5.76908e-31	7.67022e-19	1.72096e-30	-0.158968	-0.158269	NA
785	3	2.07883e-42	4.7764e-26	7.36638e-18	2.02347e-30	-0.191188	-0.10989	NA
786	2	7.54957e-39	5.44379e-31	3.87637e-18	2.0416e-30	-0.187193	-0.127575	NA
787	2	4.2969e-94	5.34121e-20	6.49483e-31	2.38284e-30	0.31354	0.164053	WDR45
788	2	6.83237e-53	5.20015e-30	2.82259e-21	3.1709e-30	-0.146424	-0.114054	NA
789	2	5.37548e-69	3.09067e-24	2.26204e-28	5.25626e-30	0.200452	0.130708	MAP3K15
790	2	1.31768e-54	1.57759e-29	1.73223e-21	6.69905e-30	-0.130325	-0.116676	NA
791	2	3.04286e-52	1.16345e-29	6.6205e-21	7.8863e-30	0.202272	0.126983	NA
792	2	3.69825e-104	1.30711e-19	2.16314e-30	8.28552e-30	-0.209251	-0.120302	OPHN1
793	2	3.22539e-114	4.94283e-20	3.99226e-30	1.05384e-29	0.280738	0.155406	NA
794	3	6.65262e-39	8.31064e-31	7.69797e-13	1.06126e-29	0.310893	0.194602	PRKX
795	2	1.59341e-47	3.22779e-30	7.10171e-18	1.14554e-29	-0.18817	-0.154678	NA
796	2	3.13814e-47	3.21747e-30	1.64362e-17	1.26195e-29	-0.219601	-0.182835	AL445213.2
797	3	2.74259e-60	1.3841e-18	1.08685e-24	1.30758e-29	-0.244701	-0.100831	NA
798	3	8.19655e-53	2.44763e-29	2.56253e-17	1.31234e-29	-0.225243	-0.109781	SHROOM4
799	2	4.15823e-70	3.59418e-25	6.94928e-27	1.60392e-29	-0.309477	-0.215134	NA
800	2	9.15728e-48	5.55022e-30	6.11714e-16	2.71775e-29	-0.149511	-0.140279	NA
801	2	7.27496e-81	4.16076e-18	3.91517e-30	3.14689e-29	-0.268895	-0.12259	NA
802	2	3.8666e-45	5.09025e-29	1.58765e-20	3.42045e-29	0.380613	0.151552	NA
803	2	8.19569e-60	1.21503e-26	1.95725e-24	5.03723e-29	-0.213154	-0.129154	AF241726.1, SYTL5
804	3	7.54559e-39	8.92244e-17	7.64726e-19	6.44343e-29	0.208672	0.11757	HCFC1
805	3	3.38337e-43	5.38475e-29	4.66687e-14	7.02729e-29	-0.19318	-0.129026	NA
806	2	3.55304e-48	2.31588e-28	1.43473e-20	1.13438e-28	-0.189933	-0.134332	ARHGAP6
807	2	5.36602e-78	6.97444e-18	1.78087e-29	1.31363e-28	-0.227089	-0.121062	NA
808	2	2.9713e-50	2.86039e-28	2.10844e-20	1.5175e-28	-0.221225	-0.166263	NA
809	2	2.65462e-49	6.3808e-28	5.7966e-21	1.87808e-28	-0.145516	-0.113228	TBC1D8B, MORC4
810	2	4.62669e-44	1.98025e-28	1.90225e-19	2.11371e-28	-0.250334	-0.162596	GUCY2F
811	2	6.53545e-77	9.39391e-15	9.05417e-30	2.1596e-28	-0.22736	-0.113955	MAP7D2
812	3	2.49622e-36	2.23925e-29	4.68862e-12	2.33333e-28	0.122553	0.101015	NA
813	2	9.43543e-47	1.40133e-28	4.38271e-18	3.21755e-28	0.20599	0.176661	LINC00630
814	2	1.20351e-66	2.73841e-20	3.69355e-28	3.2912e-28	0.282361	0.167465	NA
815	2	4.31353e-52	4.72916e-26	2.82897e-23	4.65338e-28	0.246727	0.166257	NA
816	2	1.39546e-51	5.59551e-27	2.93886e-21	7.75559e-28	-0.276512	-0.179663	AL023574.1
817	2	5.93661e-73	1.31016e-14	3.89028e-29	8.7694e-28	-0.249177	-0.126265	AFF2
818	2	1.74433e-43	2.85514e-28	5.33549e-17	9.29782e-28	0.226122	0.194272	NA
819	3	3.00924e-43	2.62778e-26	8.66478e-16	1.10231e-27	-0.156237	-0.112728	NA
820	2	4.27911e-64	3.53126e-23	2.97054e-25	1.95957e-27	-0.229634	-0.13731	TBL1X
821	3	2.97777e-58	2.88209e-26	2.62165e-14	2.60587e-27	0.183601	0.125107	NA
822	2	5.37668e-64	7.65753e-20	4.22994e-27	3.13409e-27	-0.222056	-0.106048	NA
823	2	8.81984e-33	9.08096e-28	8.72493e-16	3.77172e-27	-0.134889	-0.107858	NA
824	2	1.60574e-39	9.98625e-28	4.73221e-15	4.61429e-27	0.121736	0.114854	ZC4H2
825	2	7.12007e-52	2.04057e-25	9.06091e-22	6.43774e-27	-0.193047	-0.140503	SCML2
826	3	1.56532e-32	1.09134e-26	1.82453e-14	6.84198e-27	-0.190425	-0.102985	NA
827	2	7.29175e-35	2.27685e-27	1.63931e-16	7.29929e-27	-0.116974	-0.110713	IGBP1, IGBP1-AS2
828	3	3.48859e-28	3.02437e-27	2.32672e-13	1.21698e-26	0.278045	0.105416	HUWE1
829	3	1.23171e-45	6.12564e-25	4.20115e-18	1.67724e-26	0.213387	0.153153	CLDN2, MORC4
830	2	5.53684e-48	1.82393e-24	3.3134e-22	1.76706e-26	-0.309564	-0.200702	XACT
831	2	1.07834e-39	4.03403e-27	6.82741e-15	1.81352e-26	-0.173343	-0.157963	AF274853.1
832	2	1.06823e-52	3.11321e-24	1.85488e-22	1.86879e-26	-0.190876	-0.140259	PHKA1
833	2	1.59879e-64	8.19808e-21	1.67484e-25	1.91707e-26	0.287467	0.128226	AF196972.1
834	2	5.4813e-50	5.04772e-25	4.01016e-21	2.36435e-26	-0.198564	-0.128117	NA
835	2	3.53697e-39	8.20165e-27	3.42031e-15	3.41168e-26	-0.124439	-0.115766	NA
836	2	7.98923e-56	1.40419e-19	1.03724e-25	4.45082e-26	-0.247604	-0.153803	KDM6A
837	3	4.39658e-35	4.79074e-27	1.29529e-11	4.91159e-26	-0.127954	-0.10984	AL451048.1
838	2	3.14083e-41	3.25777e-26	1.82217e-17	5.04035e-26	-0.134333	-0.108852	KCND1
839	2	1.24378e-49	6.5913e-25	3.57461e-20	7.24541e-26	0.275118	0.147206	NA
840	2	3.69386e-101	2.2978e-26	2.34365e-14	1.03693e-25	-0.143885	-0.106615	HDAC6
841	2	1.39257e-38	3.95615e-26	5.93793e-16	1.19228e-25	-0.156929	-0.125855	NA
842	2	1.97316e-39	8.18808e-26	2.93639e-17	1.24286e-25	0.209549	0.153088	FRMPD4
843	2	1.12226e-44	3.26304e-24	1.00027e-20	1.3208e-25	-0.24814	-0.157151	IL1RAPL2
844	2	8.64594e-65	5.93274e-17	4.49567e-26	1.73416e-25	-0.207626	-0.113672	NA
845	2	1.59906e-54	4.40067e-19	6.50589e-25	2.73852e-25	0.186108	0.101749	OPHN1
846	2	8.3022e-48	7.50029e-23	7.65799e-22	2.96126e-25	-0.213211	-0.149344	FAAH2
847	2	3.20981e-64	9.04874e-18	1.90483e-25	3.18927e-25	0.186296	0.113852	NA
848	4	2.94703e-56	1.71636e-15	3.42786e-24	4.7558e-25	0.50883	0.146729	ZNF185
849	2	1.41714e-43	8.19126e-25	1.1128e-17	6.54995e-25	0.177878	0.12278	NA
850	2	4.11507e-35	6.88611e-25	9.49022e-14	2.97149e-24	-0.132275	-0.104349	FRMPD4
851	2	1.1667e-45	1.44478e-22	3.18437e-20	3.03624e-24	0.247647	0.159434	NA
852	2	1.58843e-37	8.7618e-25	8.12832e-14	3.70933e-24	-0.117033	-0.115544	NA
853	2	1.19481e-41	1.08341e-22	8.46669e-20	3.97649e-24	-0.199738	-0.143866	NHS
854	2	9.67951e-35	1.2001e-24	7.35872e-14	4.97596e-24	-0.131496	-0.129746	AC079142.1
855	2	9.58105e-48	1.15627e-18	2.10644e-23	5.15671e-24	-0.3026	-0.177587	RAB9A
856	2	2.26555e-31	1.44926e-24	1.48623e-13	6.23888e-24	0.257619	0.188214	NA
857	6	5.09631e-23	1.33976e-23	1.78102e-07	6.49528e-24	0.186577	0.100535	FGF13
858	2	2.99997e-50	9.37434e-20	2.17501e-22	7.9169e-24	-0.276198	-0.170806	NA
859	2	4.25772e-34	3.58801e-24	2.62119e-14	1.25878e-23	-0.159938	-0.144716	FRMPD3
860	2	1.80876e-34	4.8131e-24	6.8596e-15	1.355e-23	-0.218986	-0.209404	NA
861	2	1.83739e-38	5.10901e-23	9.18447e-18	1.62095e-23	-0.267995	-0.181644	AC092832.2, AC004470.2
862	2	5.57721e-60	9.79314e-15	2.16338e-24	1.64078e-23	-0.224904	-0.141549	NA
863	2	4.67881e-36	8.69455e-24	9.42177e-15	2.43241e-23	-0.154994	-0.109892	FAM156B
864	2	4.75106e-38	2.28151e-22	1.5149e-17	6.10131e-23	0.291668	0.202534	IKBKG
865	3	6.16821e-32	1.50676e-19	6.94536e-16	6.76673e-23	0.198955	0.135734	NA
866	2	2.54279e-38	2.98765e-21	9.49024e-19	1.18938e-22	-0.307747	-0.142571	NA
867	2	1.70006e-47	7.74138e-12	1.58966e-23	2.93694e-22	-0.209474	-0.107022	SH3KBP1
868	2	1.62011e-35	1.36567e-21	5.05573e-17	3.72277e-22	-0.172002	-0.124294	NA
869	3	1.79426e-43	9.66591e-18	1.03167e-18	4.26763e-22	-0.269868	-0.114582	LINC00894
870	2	4.63326e-33	2.0058e-22	1.78938e-14	4.4483e-22	-0.227523	-0.213261	NA
871	2	6.08663e-38	6.26062e-20	3.82231e-19	5.44943e-22	-0.173013	-0.127457	NUP62CL
872	2	3.55532e-31	3.63703e-22	2.86065e-14	8.2463e-22	-0.203867	-0.178996	NA
873	2	5.2122e-44	1.28645e-19	6.89051e-19	1.16929e-21	0.288623	0.202388	NA
874	2	1.60352e-30	7.83531e-22	3.35138e-14	1.66765e-21	-0.200835	-0.172387	NA
875	2	5.5867e-33	4.27263e-21	3.106e-16	1.74001e-21	-0.200029	-0.12446	NA
876	2	2.37153e-38	3.91275e-20	1.2622e-17	2.31392e-21	0.281177	0.126056	GRIA3
877	2	5.25139e-30	1.27211e-21	8.55163e-14	3.08196e-21	-0.115364	-0.106543	CLCN5
878	2	1.40518e-36	1.16472e-17	1.45686e-19	6.17287e-21	-0.191883	-0.126586	RPL36A, RPL36A-HNRNPH2, GLA
879	2	2.21536e-22	2.72265e-21	4.31294e-13	8.06936e-21	0.215799	0.150688	GRIA3
880	2	2.74714e-35	4.66651e-18	6.22396e-19	9.21341e-21	-0.180032	-0.14069	NA
881	2	3.72435e-28	3.973e-21	2.3537e-12	1.42767e-20	-0.118665	-0.104881	AC233976.1
882	2	1.02104e-37	7.09333e-17	1.76137e-19	1.74159e-20	-0.217935	-0.1174	GUCY2F
883	2	1.92384e-30	2.02512e-20	1.12933e-14	1.95644e-20	0.262615	0.164483	ARMCX5-GPRASP2, AL035427.2, AL035427.1
884	2	1.26416e-27	5.84109e-21	1.8406e-11	2.40549e-20	0.254894	0.152599	NA
885	2	6.80335e-41	3.41197e-14	1.87581e-20	4.29804e-20	0.297642	0.14227	TEX11
886	2	4.74632e-31	7.0686e-20	9.66481e-15	5.08178e-20	-0.254805	-0.147056	WWC3, WWC3-AS1
887	2	1.91463e-29	3.44437e-20	4.01954e-13	7.61534e-20	0.192352	0.158386	NA
888	3	4.38866e-30	1.01261e-09	6.93565e-12	7.97992e-20	-0.185845	-0.109838	FAM9B
889	2	1.09359e-26	2.02935e-20	2.69662e-11	8.15233e-20	-0.122613	-0.120785	NA
890	2	4.48365e-24	2.37342e-20	7.4008e-12	8.5554e-20	-0.114426	-0.105756	NSDHL
891	2	2.3736e-36	4.01251e-17	6.31736e-18	1.22756e-19	-0.167702	-0.105926	NA
892	2	7.67227e-44	1.04635e-11	1.44669e-20	1.49825e-19	0.216666	0.103179	GPC3
893	2	3.72406e-34	6.98159e-18	8.23081e-17	1.79693e-19	0.236139	0.151672	MECP2
894	2	4.38558e-59	7.12648e-20	2.20623e-11	2.66502e-19	-0.124311	-0.115857	NA
895	2	1.59704e-26	2.14376e-19	2.61203e-12	5.49411e-19	-0.128462	-0.118212	NA
896	2	2.53771e-35	2.3048e-15	3.59424e-18	7.01498e-19	-0.234187	-0.151685	TRPC5
897	3	3.60368e-26	2.49286e-16	1.6997e-11	1.30977e-18	0.207894	0.130448	ATRX
898	2	5.05134e-31	4.67305e-14	3.00739e-18	2.32481e-18	-0.2376	-0.101002	LINC01282
899	2	8.31565e-35	2.2575e-14	6.19165e-18	2.88185e-18	0.296603	0.133594	NA
900	2	7.66331e-28	4.41178e-16	1.79803e-15	1.23554e-17	-0.178092	-0.131624	COL4A5
901	2	5.61109e-25	1.05956e-16	2.11124e-14	1.61818e-17	0.230072	0.16077	ZNF449
902	4	1.659e-23	9.2733e-15	4.19992e-08	1.84209e-17	0.216459	0.16334	ZRSR2
903	2	2.71796e-28	1.42469e-13	4.65348e-17	2.67358e-17	-0.183489	-0.109765	NA
904	2	1.29073e-24	4.60494e-17	4.32778e-13	2.9519e-17	-0.131031	-0.107674	FRMPD4
905	2	1.36595e-23	6.48056e-17	2.99459e-13	3.35773e-17	0.119205	0.111015	FAM50A
906	2	8.24959e-25	8.19073e-16	1.59588e-14	5.64504e-17	-0.249575	-0.137284	DCAF8L2
907	2	3.30261e-21	3.53226e-17	1.77787e-09	1.3382e-16	-0.167672	-0.140559	NA
908	2	8.61287e-23	3.78419e-16	8.428e-13	1.87693e-16	-0.149871	-0.103874	NA
909	3	2.96692e-16	5.54048e-16	2.40108e-09	2.53958e-16	-0.214099	-0.133262	NA
910	2	3.26499e-21	2.35255e-16	1.29318e-11	3.19538e-16	-0.152659	-0.112558	XACT
911	3	3.34871e-34	9.22932e-10	5.27981e-17	4.05146e-16	-0.25311	-0.111191	NA
912	2	2.84736e-21	1.80495e-15	1.07286e-12	6.56848e-16	-0.15728	-0.102318	NA
913	2	2.62641e-20	2.24171e-16	4.30963e-09	8.28795e-16	0.230842	0.15164	SPANXA2-OT1
914	2	6.35986e-21	8.34845e-16	1.18966e-11	8.6986e-16	-0.137154	-0.109245	CDKL5
915	2	1.8344e-24	4.76747e-14	2.86876e-13	3.353e-15	0.240776	0.152142	CT45A8
916	2	1.95784e-16	1.89815e-15	1.40854e-10	3.42804e-15	-0.126242	-0.109581	ARHGAP6
917	2	1.11308e-20	3.56883e-15	6.98083e-11	4.7985e-15	-0.151421	-0.144431	NA
918	2	2.39458e-24	3.17464e-13	2.08049e-13	8.98618e-15	0.129661	0.12859	KIF4A
919	2	6.93469e-21	3.54606e-13	3.96777e-13	1.37737e-14	0.301516	0.202987	NA
920	2	2.01131e-16	6.4878e-15	1.80958e-09	1.70747e-14	0.199625	0.160434	NA
921	2	1.73136e-18	8.89903e-15	7.59533e-10	1.89888e-14	-0.160078	-0.122653	NA
922	2	1.49702e-17	6.80433e-15	1.12414e-08	2.27274e-14	0.211155	0.186214	NA
923	4	8.71018e-17	1.03814e-14	2.6971e-06	2.96324e-14	0.207471	0.13917	ARHGAP6
924	2	1.97539e-19	1.97622e-14	4.23368e-10	3.24018e-14	0.191887	0.112136	NA
925	2	2.02589e-17	1.62085e-14	9.26031e-09	4.9873e-14	0.155612	0.101784	ATP6AP2
926	2	1.81418e-20	4.11596e-14	1.14575e-08	1.20364e-13	-0.14633	-0.118406	FRMPD4
927	2	1.18943e-16	4.20954e-14	2.39629e-08	1.34445e-13	0.167453	0.144869	ZNF157
928	3	8.95609e-16	1.16724e-10	3.62809e-10	5.84412e-13	0.193286	0.106791	NA
929	3	5.08867e-15	1.24827e-13	9.10021e-07	6.37574e-13	0.165631	0.119869	NA
930	2	7.93715e-17	3.08377e-13	1.68636e-08	7.81438e-13	0.119469	0.111708	FAM9C
931	3	4.5126e-13	2.16531e-13	4.11951e-07	9.41229e-13	0.16974	0.125195	XACT
932	2	4.26095e-16	6.66195e-13	4.37157e-09	1.11945e-12	0.131062	0.119727	NA
933	3	2.0171e-16	2.27354e-11	4.44905e-08	1.52721e-12	0.224615	0.118006	NA
934	2	3.8024e-25	8.27921e-13	8.85305e-08	2.45141e-12	0.139481	0.123414	NA
935	2	7.22369e-15	2.04598e-12	2.16345e-08	4.27028e-12	-0.120309	-0.115939	XACT
936	2	9.8515e-12	1.34248e-12	2.56328e-07	4.29632e-12	0.122407	0.104456	SMIM10L2B-AS1
937	2	1.58797e-14	5.73326e-12	5.82841e-09	6.97829e-12	0.188476	0.121669	NA
938	2	1.44791e-14	7.31843e-12	1.86994e-08	1.20051e-11	-0.135542	-0.116998	GPR143
939	2	3.10803e-10	4.06321e-12	5.85992e-07	1.30489e-11	0.174573	0.131939	PUDP
940	4	2.09075e-13	2.60797e-12	1.50315e-05	1.68478e-11	0.203128	0.113977	LUZP4
941	2	9.30044e-17	4.04037e-07	2.8949e-12	2.10493e-11	-0.220495	-0.114673	FRMPD4
942	2	2.81772e-20	7.78092e-06	1.81839e-12	2.17105e-11	0.209552	0.105214	SLC25A43
943	2	1.75226e-13	7.25359e-12	4.76666e-07	2.20472e-11	-0.144053	-0.10272	AL592043.1
944	2	2.75015e-12	2.02602e-11	1.24336e-06	6.29995e-11	0.200232	0.198825	PHEX
945	2	5.09184e-21	0.000386282	6.14527e-12	8.31418e-11	0.244894	0.122114	AC116666.1
946	2	4.81681e-11	8.59027e-11	3.15149e-06	2.64634e-10	0.210561	0.114504	GPM6B
947	2	4.87745e-12	1.11993e-10	6.96193e-07	2.79069e-10	0.18841	0.15178	GK, AC112496.1, GK-AS1
948	2	6.32003e-17	0.000100419	3.50714e-11	4.14404e-10	0.252751	0.117341	NHS
949	2	1.52947e-11	1.89696e-10	3.34102e-06	5.58186e-10	-0.191885	-0.124171	NA
950	2	6.60374e-14	4.94988e-09	4.13476e-09	6.77721e-10	0.1391	0.126283	DIAPH2-AS1
951	2	1.34931e-35	4.09438e-06	6.16102e-10	3.29705e-09	0.27277	0.14904	NA
952	2	6.19698e-11	4.116e-09	2.7363e-07	4.18676e-09	0.216899	0.185267	AL031073.2
953	2	6.15454e-13	6.28095e-07	3.60431e-09	7.03259e-09	-0.188249	-0.127482	ZNF280C
954	2	1.88278e-09	4.13115e-09	9.74427e-06	1.06716e-08	0.148115	0.121974	LINC01186
955	2	2.08878e-59	8.88245e-07	1.366e-08	2.08705e-08	0.185101	0.107223	MID1
956	2	6.60149e-10	3.01627e-08	1.61476e-06	3.56448e-08	0.204816	0.109675	NA
957	2	1.80638e-08	8.08058e-08	2.73067e-05	1.75317e-07	0.192551	0.128352	AL050309.1
958	2	1.31258e-07	6.52823e-07	3.79302e-05	1.08039e-06	0.207658	0.14319	NA

## Sheet: Autosomes_XXvs47,XXY
	no.cpgs	min_smoothed_fdr	Stouffer	HMFDR	Fisher	maxdiff	meandiff	overlapping.genes
1	2	3.42141e-14	7.30127e-07	0.00022957	1.76315e-06	0.118555	0.114545	CCDC178
2	2	2.2434e-18	2.3354e-05	5.38326e-05	1.68901e-05	-0.121432	-0.104274	ANXA6
3	3	1.22301e-11	0.00126723	0.0346533	0.00359535	-0.161819	-0.137954	NA
4	3	1.08873e-09	0.00529364	0.0587037	0.0129035	0.301398	0.241431	DPH5
5	2	4.61971e-09	0.0134943	0.0587884	0.0231165	0.157053	0.124956	DLG5
6	2	8.60704e-10	0.0198478	0.0676259	0.0323569	0.115229	0.10165	NA
7	5	4.16659e-10	0.0129506	0.133872	0.0406962	0.16989	0.106012	NA

## Sheet: chrX_XXvs47,XXY
	no.cpgs	min_smoothed_fdr	Stouffer	HMFDR	Fisher	maxdiff	meandiff	overlapping.genes

## Sheet: Autosomes_46,XXvs46,XY
	no.cpgs	min_smoothed_fdr	Stouffer	HMFDR	Fisher	maxdiff	meandiff	overlapping.genes
1	3	1.40968e-09	6.21657e-06	0.0047812	2.53181e-05	0.118834	0.107627	PPP1R3G
2	2	0.000173111	0.00673595	0.0396975	0.0120026	-0.225916	-0.204451	NA
3	3	0.000326896	0.00810632	0.0766209	0.0198062	0.122811	0.105405	AC136475.3

## Sheet: chrX_46,XXvs46,XY
	no.cpgs	min_smoothed_fdr	Stouffer	HMFDR	Fisher	maxdiff	meandiff	overlapping.genes
1	30	0	0	7.48743e-73	0	0.463812	0.186391	NA
2	27	0	0	2.14739e-55	0	0.55975	0.324331	OPHN1
3	26	0	0	8.55479e-64	0	0.534181	0.249714	AF241726.1, TSPAN7
4	26	0	0	1.6603e-52	0	0.489598	0.282828	NA
5	26	0	0	4.25847e-41	0	0.455095	0.208271	CD40LG
6	25	0	0	7.99768e-37	0	0.282086	0.141756	TAF1, SOCS6P1
7	25	0	0	1.77795e-80	0	0.503123	0.291955	AC244197.3, LINC00893
8	25	0	0	3.58353e-74	0	0.497323	0.29297	PNMA3
9	24	0	0	6.31837e-62	0	0.542188	0.3505	NA
10	24	0	0	1.07492e-77	0	0.551992	0.28242	PNMA5
11	23	0	0	2.18431e-68	0	0.563962	0.240762	AL606490.8
12	23	0	0	5.73695e-51	0	0.539802	0.157923	EDA, 5S_rRNA
13	22	0	0	2.51112e-66	0	0.630809	0.290303	MSL3
14	22	0	0	1.93663e-69	0	0.483933	0.264899	NA
15	22	0	0	7.1278e-75	0	0.514111	0.337632	HPRT1
16	22	0	0	7.03344e-80	0	0.565769	0.366984	PLXNB3
17	21	0	0	1.23077e-48	0	0.475196	0.172215	NA
18	21	0	0	3.40543e-59	0	0.521584	0.299901	DLG3
19	21	0	0	8.36025e-66	0	0.507781	0.228189	NA
20	21	0	0	6.73184e-56	0	0.461557	0.263282	NA
21	20	0	0	1.99661e-60	0	0.556469	0.300655	EFNB1
22	20	0	0	3.98005e-68	0	0.47115	0.246984	NA
23	20	0	0	9.62503e-59	0	0.534247	0.421479	KLHL13
24	20	0	0	7.17263e-72	0	0.51476	0.349524	INTS6L
25	19	0	0	2.09046e-54	0	0.499924	0.298815	JADE3
26	19	0	0	6.31893e-70	0	0.562013	0.316554	NA
27	19	0	0	1.155e-67	0	0.604451	0.43194	HDAC6
28	19	0	0	3.36265e-48	0	0.499758	0.213238	NLRP3P1
29	19	0	0	3.09965e-61	0	0.497538	0.253962	SLC25A43
30	19	0	0	1.06386e-72	0	0.517312	0.248281	IGSF1
31	19	0	0	1.63045e-54	0	0.493405	0.324724	NA
32	19	0	0	1.47784e-43	0	0.461616	0.322314	2.00 MCF
33	19	0	0	1.41125e-53	0	0.393301	0.218295	NA
34	19	0	0	6.28938e-87	0	0.504831	0.3264	NA
35	19	0	0	2.23607e-70	0	0.555765	0.256887	TMEM187, MIR3202-1, MIR3202-2
36	18	0	0	1.00346e-50	0	0.534219	0.241926	NA
37	18	0	0	1.24862e-48	0	0.405184	0.238819	NA
38	18	0	0	1.5029e-61	0	-0.430329	-0.166264	NA
39	18	0	0	1.09795e-63	0	0.430971	0.249485	NA
40	18	0	0	8.88604e-69	0	0.524609	0.332887	NA
41	18	0	0	1.36261e-50	0	0.558295	0.329035	AL008633.1
42	18	0	0	5.54012e-43	0	0.463951	0.204626	NA
43	18	0	0	1.146e-70	0	0.44839	0.208593	GPC3
44	18	0	0	3.23599e-52	0	0.451157	0.32548	NA
45	18	0	0	1.03275e-68	0	0.566754	0.347819	LINC00894
46	18	0	0	2.78925e-90	0	0.526405	0.157371	PNCK
47	17	0	0	7.5769e-42	0	0.514661	0.208436	NA
48	17	0	0	1.65084e-59	0	0.435555	0.287388	TAB3
49	17	0	4.97138e-282	2.43894e-49	0	0.435883	0.117867	NA
50	17	0	0	3.4556e-78	0	0.584551	0.28418	PAGE1
51	17	0	0	1.77729e-50	0	0.504049	0.253414	NA
52	17	0	0	2.53087e-79	0	0.538817	0.360811	GNL3L
53	17	0	0	2.71203e-59	0	0.548286	0.195937	LINC01278
54	17	0	0	9.05762e-34	0	0.363084	0.21877	NA
55	17	0	0	1.69433e-54	0	0.460878	0.28614	Z69733.1, RAB40A
56	17	0	0	2.88207e-40	0	0.470682	0.307511	AC234782.2
57	17	0	0	1.07521e-84	0	0.565272	0.409558	NA
58	17	0	0	7.1939e-75	0	0.549877	0.345738	NA
59	17	0	0	7.93511e-72	0	0.466875	0.288508	NA
60	17	0	0	3.51924e-72	0	0.611003	0.28573	SMARCA1
61	17	0	0	4.17024e-72	0	0.474417	0.237407	LINC00894
62	17	0	0	1.72843e-57	0	0.506761	0.223723	NA
63	16	0	0	1.01196e-84	0	0.539242	0.314647	SH3KBP1
64	16	0	0	1.79378e-61	0	0.657635	0.354035	CNKSR2
65	16	0	0	1.89364e-66	0	0.45178	0.228985	NA
66	16	0	0	3.48832e-57	0	0.531759	0.312556	TFE3
67	16	0	0	3.39263e-51	0	0.450096	0.299366	SRPX2
68	16	0	3.99285e-264	1.13759e-49	0	0.510028	0.119081	ARMCX5-GPRASP2, AL035427.1
69	16	0	0	2.90949e-51	0	0.443811	0.229877	NA
70	16	0	0	7.23016e-69	0	0.413855	0.255735	NA
71	16	0	0	1.16524e-70	0	0.480387	0.385883	LONRF3
72	16	0	0	3.56643e-71	0	0.482874	0.298381	NA
73	16	0	0	9.2075e-64	0	0.4528	0.28092	NA
74	16	0	0	7.18524e-54	0	0.599629	0.270351	NA
75	16	0	0	4.62044e-44	0	0.435413	0.328741	AL031073.2
76	16	0	0	1.77854e-74	0	0.536388	0.257949	AFF2
77	15	0	0	2.03792e-39	0	0.509051	0.283218	AC004554.1
78	15	0	0	4.54585e-73	0	0.555545	0.400223	MOSPD2
79	15	0	0	1.84818e-53	0	0.539036	0.307826	NA
80	15	0	0	1.12739e-77	0	0.466824	0.246614	GK, GK-IT1
81	15	0	0	4.80432e-44	0	0.520327	0.213525	DMD
82	15	0	1.04207e-279	1.35637e-50	0	0.469333	0.186891	AF241726.1, SYTL5
83	15	0	0	7.98389e-64	0	0.515013	0.369112	NA
84	15	0	0	4.66342e-47	0	0.522509	0.357842	GLOD5
85	15	0	0	1.21339e-77	0	0.53174	0.321798	NA
86	15	0	0	2.07575e-63	0	0.58466	0.233303	KANTR, AL591212.2
87	15	0	0	5.94134e-59	0	0.48995	0.215098	KLF8
88	15	0	0	1.12622e-72	0	0.521465	0.186498	RHOG2P
89	15	0	0	3.42563e-66	0	0.428975	0.282368	NXF5
90	15	0	0	7.14631e-57	0	0.490312	0.285866	MORC4
91	15	0	0	2.74925e-47	0	0.496346	0.33692	NA
92	15	0	0	1.67322e-61	0	0.524404	0.235153	NA
93	15	0	0	8.36229e-42	0	0.426224	0.205355	TMEM164
94	15	0	0	5.38218e-56	0	0.535585	0.239482	NA
95	15	0	0	4.22148e-52	0	0.492143	0.334898	NA
96	15	0	0	2.87109e-72	0	0.560093	0.378451	AL008633.1
97	15	0	0	3.07495e-53	0	0.531534	0.315328	AL008633.1
98	15	0	0	2.95922e-79	0	0.535603	0.26363	ZNF75D
99	15	0	0	2.41606e-52	0	0.568439	0.333604	NA
100	15	0	0	1.97559e-64	0	0.419714	0.203132	AFF2
101	15	0	0	8.74803e-61	0	0.46346	0.205132	NA
102	15	0	0	1.96373e-66	0	0.651466	0.365276	NA
103	15	0	0	1.05933e-59	0	0.551659	0.313584	MECP2
104	14	0	0	7.9571e-45	0	0.49956	0.304928	ARHGAP6
105	14	0	0	1.13677e-59	0	0.486022	0.295361	PRPS2
106	14	0	4.48905e-275	2.93797e-65	0	0.476173	0.199702	AL732509.1, ADGRG2
107	14	0	0	4.82537e-72	0	0.503311	0.316681	CXorf58
108	14	0	0	7.84842e-68	0	0.55101	0.393731	NA
109	14	0	0	1.60903e-64	0	0.585815	0.40321	SLC9A7
110	14	0	0	6.17509e-90	0	0.535575	0.31992	AL606490.3
111	14	0	0	1.45704e-76	0	0.514276	0.329896	NA
112	14	0	0	2.11918e-51	0	0.446439	0.171157	NA
113	14	0	0	6.47506e-55	0	0.535074	0.32457	WNK3
114	14	0	4.00066e-296	2.33888e-52	0	0.465604	0.246624	NA
115	14	0	0	1.38964e-78	0	0.508318	0.225791	ALAS2
116	14	0	3.24073e-260	6.41908e-58	0	0.404819	0.168549	OPHN1
117	14	0	0	4.89066e-73	0	0.525904	0.414448	STARD8
118	14	0	0	1.5403e-54	0	0.486523	0.319902	FAM155B
119	14	0	1.43091e-251	2.60617e-44	0	0.476631	0.226987	EDA
120	14	0	0	5.09256e-65	0	0.46229	0.217193	NA
121	14	0	0	2.02277e-48	0	0.50092	0.312601	CHIC1
122	14	0	0	5.41939e-48	0	0.471173	0.298875	NA
123	14	0	5.48033e-302	1.35216e-48	0	0.508201	0.261718	NA
124	14	0	0	8.08903e-60	0	0.444187	0.275274	SRPX2
125	14	0	0	5.65358e-85	0	0.600007	0.2889	AC005052.1
126	14	0	0	4.20815e-60	0	0.459006	0.278281	NA
127	14	0	0	2.09347e-49	0	0.432854	0.284078	NA
128	14	0	0	3.70445e-72	0	0.476303	0.323545	NA
129	14	0	0	1.27187e-79	0	0.500497	0.326664	NA
130	13	0	0	1.41356e-49	0	0.518031	0.314036	SCML1
131	13	0	0	1.78751e-49	0	0.374999	0.259359	CDKL5
132	13	0	0	2.83739e-77	0	0.512191	0.272705	SMS
133	13	0	0	1.95996e-85	0	0.487712	0.277878	ACOT9
134	13	0	0	2.89088e-53	0	0.457392	0.329879	NA
135	13	0	0	2.74284e-50	0	0.518871	0.320547	LINC01186
136	13	0	0	1.47773e-54	0	0.477007	0.312749	ZNF41
137	13	0	0	2.11538e-61	0	0.517641	0.34499	OTUD5
138	13	0	0	2.25333e-47	0	0.478596	0.344403	CCNB3
139	13	0	0	3.12418e-57	0	0.486269	0.220186	KANTR
140	13	0	0	6.59306e-49	0	0.524264	0.328563	FAM120C
141	13	0	0	7.88052e-61	0	0.535492	0.331125	NA
142	13	0	0	9.16815e-63	0	0.500884	0.327109	NA
143	13	0	0	1.27704e-77	0	0.458921	0.179085	NA
144	13	0	0	3.22333e-60	0	0.404263	0.275822	TEX11
145	13	0	0	9.94153e-65	0	0.451608	0.247943	FTX
146	13	0	0	8.46258e-46	0	0.391853	0.222905	NA
147	13	0	0	1.97283e-48	0	0.449656	0.258502	IL1RAPL2
148	13	0	0	1.20633e-54	0	0.463249	0.261816	NRK
149	13	0	0	4.69505e-71	0	0.519846	0.354541	RBM41
150	13	0	0	4.00983e-72	0	0.501233	0.301004	DOCK11
151	13	0	0	1.10466e-59	0	0.529528	0.277838	DOCK11
152	13	0	0	1.94982e-73	0	0.499598	0.345682	NA
153	13	0	0	1.51023e-74	0	0.371852	0.215892	GPC3
154	13	0	0	6.40878e-44	0	0.510639	0.343846	Z96074.1
155	13	0	0	3.58354e-73	0	0.50824	0.37669	NA
156	13	0	0	2.83739e-77	0	0.496142	0.342661	NA
157	13	0	0	3.5183e-63	0	0.550553	0.348721	LINC00850
158	13	0	0	7.27907e-73	0	0.553448	0.332492	AC244102.4
159	13	0	1.09972e-260	2.93224e-71	0	0.385276	0.206965	NA
160	13	0	0	9.84263e-67	0	0.524765	0.31628	NA
161	13	0	0	4.39226e-62	0	0.564414	0.37073	BCAP31
162	13	0	0	3.92065e-74	0	0.503251	0.310899	BCAP31
163	12	0	0	3.5915e-61	0	0.421374	0.292717	VEGFD
164	12	0	0	1.83269e-74	0	0.484475	0.287482	NA
165	12	0	0	1.2048e-79	0	0.511573	0.274201	NA
166	12	0	2.2221e-268	1.55161e-83	0	0.463785	0.255661	AF241726.1, XK
167	12	0	0	1.33853e-74	0	0.491257	0.301908	AF241726.1, OTC
168	12	0	0	5.10252e-68	0	0.461062	0.333415	CASK
169	12	0	0	3.43437e-73	0	0.510569	0.362854	NA
170	12	0	0	3.59171e-59	0	0.450726	0.278731	NA
171	12	0	0	4.48746e-64	0	0.550017	0.39933	OTUD5
172	12	0	0	1.05197e-54	0	0.413702	0.194629	GRIPAP1
173	12	0	0	5.75027e-47	0	0.563483	0.21066	NA
174	12	0	0	1.40444e-56	0	0.514851	0.328443	PDZD11
175	12	0	0	6.63241e-60	0	0.366568	0.180439	RPS6P26
176	12	0	0	9.27963e-74	0	0.540552	0.340561	NA
177	12	0	2.64371e-292	4.8956e-64	0	0.539996	0.2983	AC235565.2, TCP11X2
178	12	0	0	1.39469e-45	0	0.383789	0.274343	AMMECR1
179	12	0	0	6.70024e-53	0	0.508641	0.283427	KLHL13
180	12	0	0	2.58975e-45	0	0.49058	0.235476	ZCCHC12
181	12	0	0	3.63414e-58	0	0.573278	0.401412	LONRF3
182	12	0	0	5.68102e-51	0	0.468012	0.313825	KIAA1210
183	12	0	0	4.91421e-53	0	0.568283	0.303156	AL008633.1
184	12	0	0	1.08089e-83	0	0.503219	0.35835	AL008633.1
185	12	0	2.76567e-305	3.10564e-63	0	0.615852	0.225309	MAGEA12, CSAG4
186	12	0	0	6.70114e-56	0	0.544142	0.353662	NA
187	12	0	0	1.57159e-52	0	0.545433	0.320688	FAM50A
188	11	0	0	2.4695e-48	0	0.432175	0.324774	PTCHD1, HIKESHIP1
189	11	0	0	1.15393e-54	0	0.450723	0.278715	POLA1
190	11	0	0	5.14295e-73	0	0.502493	0.296195	SLC9A7
191	11	0	0	9.58411e-61	0	0.472727	0.246452	NA
192	11	0	0	8.79635e-83	0	0.531455	0.391456	NA
193	11	0	0	1.42658e-56	0	0.574705	0.3125	NA
194	11	0	0	3.07573e-49	0	0.49798	0.334888	AC231533.2, RNU6-29P
195	11	0	0	1.67688e-80	0	0.538395	0.375292	CCDC120
196	11	0	1.1352e-295	1.552e-81	0	0.42176	0.246017	NA
197	11	0	0	7.41768e-57	0	0.497478	0.354061	NA
198	11	0	0	3.31222e-74	0	0.400341	0.296988	NA
199	11	0	0	5.73951e-57	0	0.403969	0.268102	AR
200	11	0	0	2.06557e-44	0	0.460646	0.305793	AR
201	11	0	0	1.75541e-53	0	0.535249	0.341928	MED12
202	11	0	0	2.69691e-78	0	0.431639	0.35178	NHSL2
203	11	0	0	1.15475e-45	0	0.426161	0.274549	NA
204	11	0	0	1.17938e-51	0	0.42058	0.295399	PCDH19
205	11	0	2.25206e-283	5.13917e-67	0	0.499105	0.256964	PCDH19
206	11	0	0	1.33158e-78	0	0.611653	0.36575	AL117327.1
207	11	0	0	1.07318e-70	0	0.515034	0.377432	NA
208	11	0	0	6.13932e-48	0	0.472071	0.288666	WDR44
209	11	0	0	9.83588e-53	0	0.514892	0.327399	AL008633.1
210	11	0	0	5.3276e-64	0	0.498111	0.362785	AL008633.1
211	11	0	0	2.07771e-46	0	0.447113	0.304949	BCORL1
212	11	0	0	3.13012e-83	0	0.453138	0.286134	CT45A8
213	11	0	3.40205e-300	2.16213e-64	0	0.454728	0.26238	MMGT1
214	11	0	0	8.193e-47	0	0.432935	0.285527	NA
215	11	0	0	2.35707e-48	0	0.513204	0.365283	NA
216	11	0	0	7.11104e-79	0	0.559758	0.343113	AF274858.1, KRT18P48
217	11	0	0	4.94948e-73	0	0.519866	0.330284	NA
218	11	0	0	3.4877e-57	0	0.574939	0.340305	NA
219	11	0	0	1.11121e-78	0	0.553646	0.387341	BCAP31
220	11	0	0	1.86707e-80	0	0.567337	0.28801	ABCD1, U52111.1
221	11	0	6.08517e-273	1.61948e-56	0	0.494865	0.247928	F8
222	10	0	0	4.72389e-68	0	0.502846	0.314897	TFE3
223	10	0	0	6.62703e-65	0	0.537063	0.314044	FGD1
224	10	0	0	2.56796e-64	0	0.540787	0.316814	NA
225	10	0	0	8.55779e-62	0	0.509656	0.309213	NA
226	10	0	0	3.36661e-57	0	0.500347	0.33375	HDX
227	10	0	0	1.43043e-73	0	0.449177	0.310344	NA
228	10	0	0	1.27677e-71	0	0.515969	0.327467	NA
229	10	0	0	1.59594e-62	0	0.456945	0.375815	IL13RA1
230	10	0	0	3.12383e-56	0	0.507576	0.346368	AC004973.1
231	10	0	0	6.70251e-76	0	0.490522	0.320609	NA
232	10	0	0	1.97281e-79	0	0.533076	0.389931	GPC3
233	10	0	0	1.99398e-51	0	0.510302	0.360074	SMIM10L2B-AS1
234	10	0	0	3.58993e-65	0	0.399455	0.307154	AF274858.1, CCNQ
235	10	0	0	3.23456e-79	0	0.506347	0.341548	TKTL1
236	9	0	0	1.5624e-52	0	0.448222	0.358255	NHS
237	9	0	0	5.5234e-74	0	-0.476472	-0.271603	Z93403.1
238	9	0	0	4.93691e-58	0	0.486288	0.405074	AC004973.1
239	9	0	0	7.85303e-69	0	0.459845	0.322913	NA
240	9	0	0	3.4964e-64	0	0.461113	0.320001	AL008633.1
241	9	0	0	1.28537e-53	0	0.436809	0.317254	NA
242	8	0	0	1.21955e-80	0	0.533067	0.334457	PDK3
243	8	0	0	1.55069e-75	0	0.562882	0.349957	NA
244	8	0	0	1.88749e-71	0	0.511781	0.373972	NA
245	8	0	0	3.04116e-91	0	0.49441	0.305279	SLC9A6
246	17	0	6.95713e-267	1.52116e-46	9.124E-320	0.402618	0.160727	NA
247	12	0	4.2297e-282	6.38391e-57	9.511E-320	0.576664	0.246277	DMRTC1B, FAM236B
248	13	0	1.81459e-279	2.21446e-54	1.26289E-318	0.40425	0.208068	CT45A9
249	10	0	9.62702e-279	4.89498e-64	3.8472294E-317	0.514761	0.279316	NA
250	18	0	1.76977e-247	1.43579e-52	4.8798533E-317	0.534903	0.173426	NA
251	8	0	2.86407e-299	7.95582e-74	3.7454337E-316	0.435314	0.292404	NA
252	14	0	6.17261e-283	3.52432e-53	7.4228761E-316	0.551877	0.200208	NA
253	12	0	4.55657e-205	4.29765e-83	7.56956504E-316	0.512144	0.131101	AL008633.1
254	8	0	0	1.06251e-73	9.5124836E-316	0.418113	0.367507	NA
255	8	0	0	1.70922e-54	2.4149702615E-314	0.35923	0.293585	ARHGAP6
256	9	0	0	8.63904e-53	8.867439509E-314	0.400887	0.333237	RRAGB
257	13	0	2.76743e-275	2.40964e-44	9.260269008E-314	0.484996	0.25317	KIF4A
258	15	0	9.74009e-283	1.0286e-38	1.88715104347E-313	0.434617	0.230074	NA
259	11	0	7.50027e-264	7.40944e-48	1.072105483573E-311	0.457092	0.266207	NA
260	18	0	4.65518e-253	9.01961e-53	2.0659370754713E-311	0.490606	0.165028	ZNF185
261	12	0	2.12092e-283	3.18267e-60	2.472003330928E-311	0.378106	0.202533	NA
262	11	0	5.59403e-301	2.74009e-46	2.9220246426927E-311	0.496038	0.171807	PCYT1B
263	12	0	3.30405e-293	3.51957e-50	1.70323235334396E-310	0.443629	0.268165	HTATSF1
264	13	0	2.70716e-294	8.84803e-41	0	0.500971	0.245766	TEX11
265	11	0	5.58346e-299	1.47968e-43	0	0.479869	0.234716	KIF4A
266	8	0	1.90211e-300	1.51119e-60	0	0.478321	0.366538	NA
267	9	0	1.66548e-302	8.43053e-67	8.41541e-308	0.408209	0.311659	NEXMIF
268	9	0	4.09327e-294	3.50493e-62	2.10776e-307	0.511182	0.223873	NA
269	14	0	3.57036e-270	1.17712e-38	2.95257e-307	0.431729	0.184987	NA
270	11	0	2.36087e-262	3.74167e-52	3.40599e-307	0.516573	0.29138	NA
271	10	0	1.88899e-271	7.46629e-59	1.09475e-306	0.439425	0.267051	LINC01284
272	8	0	4.16569e-302	2.26431e-64	5.11124e-306	0.441527	0.32543	TEX11
273	9	0	7.99383e-306	1.04111e-49	5.28214e-304	0.485468	0.304128	ZDHHC15
274	12	0	1.20234e-261	4.6877e-45	1.15265e-303	0.406849	0.238546	NA
275	14	0	3.29724e-272	6.51454e-44	6.48516e-303	0.469661	0.151156	GPC4
276	12	0	1.59498e-269	6.00928e-49	7.99134e-302	0.47972	0.232268	NA
277	11	0	3.09501e-242	1.66463e-65	1.54054e-301	0.530867	0.222584	PQBP1
278	10	0	4.96453e-244	1.51346e-61	1.78159e-301	0.464901	0.243963	REPS2
279	9	0	2.81866e-281	1.6394e-60	2.4295e-301	0.455163	0.30323	NA
280	10	0	7.55389e-272	5.4297e-60	3.2474e-301	0.414666	0.206372	TBC1D8B, MORC4
281	8	0	1.20961e-271	7.12417e-63	7.52012e-301	0.522293	0.324039	AC244102.4
282	7	0	9.89773e-304	6.32516e-61	4.3588e-300	0.509897	0.403043	ZNF81
283	10	0	1.33802e-275	1.34581e-53	2.14955e-299	0.446028	0.243131	NA
284	8	0	2.39643e-296	1.99522e-61	2.01215e-298	0.389955	0.373743	NA
285	10	0	1.35852e-280	8.08408e-46	1.96646e-294	0.466191	0.254789	AF241726.1, SRPX
286	9	0	5.17392e-294	1.59396e-48	4.55659e-294	0.527358	0.348601	NA
287	11	0	4.5729e-241	2.20655e-63	6.6804e-294	0.506196	0.242663	AF274858.1
288	10	0	4.0714e-279	4.97762e-57	2.7756e-293	0.493124	0.262209	NA
289	8	0	7.9836e-284	2.2891e-73	2.59129e-292	0.378017	0.307355	NA
290	12	0	3.40672e-247	9.65002e-54	1.82673e-291	0.449707	0.229744	SLC16A2
291	10	0	1.88909e-292	2.09335e-39	5.42089e-291	0.353974	0.264585	AMER1
292	10	0	2.35115e-289	4.46124e-44	8.08709e-291	0.387258	0.160877	AL050309.1
293	9	0	1.51972e-277	2.43208e-68	4.61182e-290	0.513873	0.319885	NA
294	10	0	2.76918e-239	3.48328e-57	5.94749e-290	0.438252	0.279191	DLG3
295	12	0	9.69795e-268	1.24622e-42	7.64457e-290	0.356596	0.169536	MID1
296	8	0	2.87917e-251	3.00177e-65	1.2077e-289	0.497749	0.293549	PLAC1
297	10	0	1.77518e-244	7.2849e-57	2.74524e-289	0.444502	0.23895	LINC00630
298	12	0	2.85254e-240	3.36473e-51	6.0395e-288	0.367562	0.216979	NA
299	13	0	1.97716e-239	4.66617e-57	1.31447e-284	0.456585	0.191034	AL008633.1
300	14	0	2.31304e-213	5.32737e-58	5.16372e-282	0.466331	0.187712	TBC1D25
301	12	0	2.28921e-250	2.14612e-39	8.52931e-282	0.503309	0.208308	NA
302	9	0	1.7581e-231	1.59649e-63	1.52945e-279	0.500805	0.27343	NA
303	7	0	1.0452e-279	2.20658e-53	4.2994e-279	0.470704	0.383001	WDR45
304	10	0	3.00419e-239	9.28705e-58	1.24433e-277	0.545143	0.261929	NA
305	7	0	1.07084e-273	6.53963e-63	1.09799e-276	0.459192	0.301922	GPC4
306	10	0	1.10793e-273	7.36541e-44	3.35368e-276	0.549362	0.301283	FRMD7
307	9	0	2.62125e-275	1.19779e-46	4.3153e-275	0.53585	0.32757	STAG2, SH2D1A, TEX13D
308	9	0	4.8916e-264	2.65344e-57	1.03221e-272	0.405771	0.2462	NA
309	6	0	1.40506e-269	9.70425e-78	8.20626e-272	0.471553	0.398299	OTUD5
310	7	0	4.58579e-268	7.64592e-52	1.74588e-271	0.4408	0.332161	NA
311	7	0	1.92298e-272	1.52746e-58	4.44553e-270	0.47389	0.406175	NA
312	8	0	6.58073e-253	2.67615e-55	4.71988e-270	0.45383	0.298789	NA
313	9	0	3.42261e-247	5.68442e-47	5.63253e-269	0.501237	0.294625	NA
314	7	0	5.2385e-265	7.76843e-74	1.29897e-268	0.420909	0.320809	NA
315	8	0	2.15644e-246	8.68712e-50	7.72223e-268	0.517602	0.349341	NA
316	11	0	6.26993e-235	3.8523e-46	1.04063e-267	0.466296	0.235962	NA
317	9	0	6.50324e-263	1.72603e-48	1.91728e-267	-0.315514	-0.205165	FRMD7
318	21	0	1.34398e-142	4.66136e-64	2.23525e-266	0.371864	0.113872	NA
319	10	0	1.3246e-251	1.05905e-43	2.04296e-264	0.430909	0.203307	NA
320	9	0	1.08322e-245	5.72996e-53	2.17951e-264	0.383362	0.275863	NA
321	12	0	1.22468e-199	3.50968e-53	1.12575e-263	0.4836	0.112777	NA
322	10	0	2.19328e-187	3.53686e-60	1.27829e-261	0.448455	0.237821	NA
323	7	0	3.60174e-254	1.76972e-66	1.93998e-261	0.48903	0.360566	EDA
324	8	0	4.24376e-218	6.849e-66	8.93754e-261	0.519269	0.282263	NA
325	10	0	9.06037e-229	1.48245e-63	4.03783e-259	0.407549	0.228966	NOX1
326	8	0	1.05152e-193	2.78058e-59	1.11219e-257	0.522781	0.273271	NSDHL
327	9	0	5.67012e-215	4.70211e-43	3.7393e-257	0.520713	0.292107	NA
328	7	0	4.19167e-256	4.37717e-56	5.86087e-255	0.477281	0.325944	AL008633.1
329	6	0	4.95249e-249	2.8199e-75	7.07773e-255	0.460234	0.380376	NA
330	9	0	1.13762e-225	3.12699e-49	4.88933e-254	0.510485	0.278773	MBTPS2, YY2
331	8	0	8.26169e-194	5.58723e-67	9.50147e-254	0.457505	0.221755	NA
332	8	0	2.54728e-230	8.20119e-54	8.25205e-252	0.448337	0.246961	NA
333	9	0	3.5475e-240	4.39613e-46	1.0759e-251	0.527974	0.304117	PAFAH1B2P1
334	8	0	9.61585e-250	2.37403e-42	1.45217e-251	0.418495	0.3104	NA
335	7	0	3.98231e-249	1.32585e-47	1.00154e-250	0.471092	0.227245	WDR13
336	10	0	2.73875e-243	4.37575e-36	5.13997e-245	0.477249	0.281698	NA
337	9	0	3.99454e-249	1.55626e-40	7.2396e-245	0.458571	0.326821	2.00 MCF
338	7	0	2.33473e-240	3.1573e-54	1.57484e-242	0.464843	0.313435	RPL36A-HNRNPH2, HNRNPH2
339	9	0	1.22281e-206	5.7249e-58	2.14919e-241	0.386868	0.218113	NA
340	8	0	1.63279e-240	3.64022e-48	6.21117e-241	0.425572	0.298976	TAF1
341	9	0	9.6068e-228	2.96608e-43	2.37867e-240	0.357762	0.253531	NA
342	13	0	1.66432e-211	1.93795e-44	4.8634e-240	0.3715	0.102258	PLXNB3
343	6	0	9.67014e-241	4.15317e-54	4.00025e-238	0.459303	0.402231	NA
344	7	0	1.15403e-240	2.14759e-41	7.63064e-238	0.484277	0.309273	PPEF1
345	7	0	7.82008e-211	4.47334e-48	8.97681e-237	0.41772	0.282352	GPC3
346	10	0	1.03199e-210	1.09851e-52	1.0469e-235	0.423848	0.197129	LINC00630
347	6	0	8.29639e-238	1.77708e-50	2.97237e-235	0.494531	0.379147	NA
348	8	0	2.89093e-226	1.18697e-48	6.83003e-235	0.523974	0.266309	XIST
349	8	0	1.09166e-198	2.41271e-74	1.01929e-234	0.51879	0.280901	LINC01285
350	10	0	5.36026e-213	1.77874e-60	3.52476e-234	0.452398	0.210201	NA
351	11	0	9.55518e-197	1.99306e-49	3.98934e-232	0.550519	0.157986	AL008633.1
352	15	0	1.84274e-200	3.83705e-42	8.31853e-231	0.390045	0.151302	NA
353	9	0	1.69995e-201	4.84655e-46	2.94934e-230	0.403592	0.238068	PDHA1, MAP3K15
354	10	0	3.46414e-202	5.65881e-42	2.66477e-229	0.405886	0.230716	NA
355	10	0	3.50708e-200	2.72824e-43	2.91221e-229	0.421535	0.130789	Z75746.1, NXF3
356	5	0	8.8111e-231	2.839e-62	3.01488e-229	0.485759	0.419745	PNCK
357	8	0	1.11374e-175	3.44089e-56	1.58468e-228	0.451679	0.262429	NA
358	7	0	6.48831e-231	2.14219e-42	1.79776e-227	0.428258	0.184274	NA
359	5	0	7.32282e-228	4.20205e-61	2.79283e-227	0.506466	0.340897	NA
360	7	0	7.41473e-224	8.75015e-49	2.84823e-226	0.4841	0.353031	PRDX4
361	5	0	2.08557e-225	2.08693e-69	9.50943e-226	0.504907	0.427375	NA
362	8	0	6.75701e-216	5.88761e-48	4.45151e-223	0.433311	0.312384	NA
363	7	0	2.21368e-225	8.2916e-48	7.33078e-223	0.518541	0.32251	BTK
364	7	0	3.61053e-221	3.67237e-43	1.24923e-220	0.373511	0.275981	KIAA1210
365	11	0	1.40071e-191	1.94403e-42	4.4138e-220	0.358371	0.159048	NA
366	7	0	1.49933e-214	1.21371e-48	3.32565e-218	0.430012	0.350656	AL133500.1, HDAC8
367	7	0	1.01566e-215	2.17735e-42	4.95111e-218	0.45682	0.308405	NA
368	5	0	4.74653e-216	5.24793e-64	3.02105e-217	0.462032	0.361534	AL008633.1
369	11	0	3.82045e-219	4.12217e-32	1.08803e-216	0.284363	0.160083	BMX, ACE2
370	7	0	4.6007e-201	5.47504e-48	1.51582e-216	0.481571	0.263151	NA
371	12	0	1.9441e-199	3.00173e-38	5.42549e-215	0.445211	0.179345	NA
372	9	0	4.35541e-173	1.49425e-58	6.03479e-215	0.436017	0.252918	NA
373	5	0	1.46244e-217	1.77443e-46	5.46658e-214	0.464939	0.440498	NKRF
374	7	0	1.11697e-186	2.74547e-51	6.6388e-212	-0.370665	-0.228417	GPM6B
375	5	0	2.68174e-212	4.26386e-56	2.56324e-210	0.549721	0.439712	NA
376	8	0	4.76e-194	3.22316e-46	2.625e-210	0.497696	0.269443	NA
377	9	0	3.31753e-188	3.91448e-38	8.11898e-210	0.433124	0.19188	NA
378	10	0	8.31849e-157	1.05705e-41	1.32193e-209	0.405313	0.190214	NA
379	11	0	1.38072e-182	1.47985e-47	4.25036e-209	0.480577	0.143726	NA
380	9	0	4.24583e-187	8.08181e-38	1.13593e-208	0.495161	0.282496	NA
381	6	0	4.9964e-203	6.60724e-47	2.7131e-207	0.550136	0.343387	AFF2
382	9	0	3.51155e-188	5.21851e-43	9.59142e-207	0.362123	0.188406	NA
383	5	0	3.21121e-205	5.25277e-57	4.30054e-204	-0.370995	-0.282479	NA
384	7	0	6.61416e-162	2.05579e-76	5.44716e-204	-0.482783	-0.161382	NA
385	7	0	2.04325e-168	1.00131e-51	1.16362e-203	0.421822	0.264279	NA
386	6	0	9.28039e-179	1.42467e-54	4.96279e-203	0.459997	0.328071	RNF128
387	11	0	1.02667e-164	7.34652e-48	1.05626e-201	0.375977	0.111867	POF1B
388	12	0	6.46519e-161	6.65105e-47	3.50418e-201	0.434685	0.145282	RGN
389	8	0	1.70707e-194	1.59448e-40	3.83837e-201	0.483069	0.235049	GPR173
390	11	0	3.00527e-197	8.35127e-30	1.21536e-200	0.29101	0.154962	JADE3
391	6	0	7.22259e-198	1.95875e-47	9.51746e-200	0.521205	0.389559	NA
392	7	0	1.77015e-197	2.8824e-40	2.68126e-198	0.49797	0.262533	NA
393	9	0	6.44997e-183	1.20272e-44	3.18619e-195	0.418469	0.245718	IL1RAPL1
394	7	0	3.3264e-193	1.99149e-47	2.52144e-194	0.359936	0.23733	ZNF280C
395	9	0	3.30282e-157	1.44044e-41	2.7003e-194	0.372511	0.185526	FGF13
396	15	0	6.0965e-169	1.31184e-32	4.05912e-194	0.347516	0.148162	NA
397	7	0	2.51042e-192	1.66392e-42	6.60344e-192	0.398032	0.250297	ZNF280C
398	8	0	6.71399e-172	1.18437e-41	1.79787e-191	0.49128	0.223408	ERAS
399	9	0	5.54713e-190	1.05031e-32	2.20691e-191	0.302405	0.212462	2.00 MCF
400	8	0	4.20471e-141	4.76965e-64	2.24271e-191	0.481584	0.130292	KLHL13
401	13	0	2.8407e-154	1.63365e-39	1.03963e-190	-0.247444	-0.105295	GPC3
402	8	0	1.98532e-133	2.49832e-55	5.87408e-189	0.368565	0.213099	NA
403	4	0	4.65005e-189	2.70741e-63	5.07872e-188	0.526987	0.356764	NA
404	6	0	2.18039e-190	3.76899e-39	2.61042e-187	0.536202	0.385214	KIAA1210
405	5	0	2.39116e-155	1.58784e-87	3.07316e-186	0.485557	0.284841	AL008633.1
406	6	0	1.62164e-176	1.69873e-46	4.53245e-186	0.441998	0.273223	NA
407	7	0	4.03373e-189	1.38626e-36	5.87411e-186	0.418794	0.153106	OPHN1
408	6	0	1.07564e-168	1.5038e-57	3.07655e-185	0.439714	0.206105	FGF13
409	5	0	2.6707e-184	1.6497e-49	4.98158e-185	0.369789	0.287479	KIAA1210
410	5	0	8.58969e-188	6.13593e-44	6.6645e-185	0.417411	0.385212	NHS
411	8	0	4.12649e-169	3.0755e-34	3.43228e-184	0.408224	0.209307	NA
412	9	0	3.45096e-163	1.90855e-40	1.60972e-183	0.441853	0.136653	CD99L2
413	6	0	1.62184e-184	2.43611e-39	3.54534e-183	0.450679	0.343316	NHS
414	13	1.126E-321	3.59149e-165	1.62767e-28	1.21028e-182	0.2701	0.133001	NA
415	5	0	2.57551e-183	2.00335e-48	1.47884e-182	0.390435	0.287321	NA
416	8	0	7.67279e-178	3.38398e-35	3.2514e-182	0.42597	0.208993	FRMPD4
417	8	0	3.9841e-181	1.49743e-33	1.86974e-181	-0.207879	-0.147032	NA
418	11	0	2.03575e-177	3.2045e-36	3.36928e-181	-0.254688	-0.123765	AL138745.1, SMARCA1
419	6	0	1.62523e-154	1.77387e-55	5.82343e-181	0.390104	0.273069	NA
420	8	0	8.75395e-161	9.02191e-39	1.25832e-180	0.423099	0.245627	NA
421	8	0	1.87808e-157	2.32705e-58	5.84777e-180	0.382876	0.196681	IGBP1
422	5	0	1.30229e-152	2.56311e-63	8.4963e-180	0.405918	0.263617	TENT5D
423	6	0	9.72828e-175	4.60979e-47	8.84241e-179	0.506232	0.311828	ZMAT1
424	4	0	7.94432e-177	3.68769e-70	2.49167e-178	0.457101	0.387918	NA
425	6	0	1.14557e-143	8.29147e-50	7.97741e-178	0.394008	0.240104	STAG2, SH2D1A
426	6	0	4.48645e-140	2.78334e-50	2.76963e-177	0.422593	0.268201	NA
427	6	0	1.90372e-161	1.45995e-41	5.19407e-176	-0.288264	-0.215569	NA
428	6	0	6.55634e-140	2.66034e-52	1.65841e-175	0.431916	0.237681	WDR45
429	6	0	7.12054e-176	2.53849e-40	7.75201e-175	0.414538	0.285603	FGF13
430	7	0	1.0569e-149	6.42715e-45	1.34785e-173	0.50958	0.266591	AF241726.1, FAM47DP
431	10	0	3.30697e-156	3.60961e-32	1.22594e-172	0.243078	0.155269	NA
432	11	0	3.41619e-114	1.86955e-49	2.16386e-172	0.50011	0.136768	NA
433	7	0	5.01431e-164	9.82093e-48	1.4781e-170	-0.285474	-0.140945	MAGEB3
434	8	0	4.26094e-165	3.61365e-33	2.4507e-170	0.33632	0.239888	BEX4
435	10	0	4.09101e-142	2.54979e-32	2.36008e-169	0.312743	0.15537	CFAP47
436	9	0	9.56823e-127	3.0004e-44	7.55643e-169	-0.303665	-0.124878	NA
437	9	0	5.59759e-150	7.58298e-31	1.60051e-167	0.370499	0.200615	XKRX
438	9	0	8.11643e-121	2.0844e-55	2.39165e-167	0.449321	0.157962	NA
439	7	0	1.87481e-147	1.62224e-38	5.61547e-164	0.369838	0.230102	TAF1
440	7	0	2.91749e-136	1.1754e-60	6.08265e-163	0.42987	0.241752	NA
441	7	0	5.94436e-126	1.15104e-53	5.31387e-161	-0.250097	-0.126332	PLS3
442	8	0	3.96308e-143	7.46127e-37	1.06771e-160	0.369563	0.187215	NA
443	5	0	1.62522e-125	9.71823e-54	1.63885e-160	0.496412	0.281326	PFKFB1
444	7	0	4.27504e-134	8.3534e-36	3.20154e-159	0.388403	0.251712	NA
445	6	0	3.94812e-126	1.15297e-67	8.50459e-159	0.419572	0.15465	SLC35A2
446	4	0	2.89191e-155	2.29744e-59	1.01448e-158	-0.384407	-0.304753	NA
447	4	0	1.21732e-153	1.49158e-68	3.04979e-158	0.439281	0.18799	NA
448	8	0	1.01312e-136	6.41403e-38	3.40104e-158	0.448991	0.12989	NA
449	3	0	1.59599e-146	3.11208e-77	3.63839e-158	-0.456214	-0.369203	NA
450	5	0	1.69761e-154	1.51807e-45	1.3702e-157	0.444277	0.280843	AF196969.1
451	13	0	1.02464e-106	8.07421e-47	3.72248e-157	0.276666	0.104135	PHKA1
452	6	0	5.20693e-155	8.57722e-43	1.11066e-155	0.453354	0.307044	NA
453	7	0	2.34959e-147	2.07765e-44	5.49557e-154	0.427652	0.194399	OPHN1
454	6	0	4.75275e-154	6.12594e-40	9.41625e-154	0.299742	0.228737	NA
455	6	0	4.26358e-151	8.79067e-41	1.28364e-152	0.368308	0.213464	NA
456	7	0	1.24823e-139	3.99958e-42	3.65616e-152	0.550358	0.156241	GABRA3
457	9	4.34958e-275	2.78527e-154	5.05793e-28	4.67114e-152	0.460365	0.252052	RNF128
458	2	0	2.97592e-152	2.22271e-81	2.3807e-151	-0.459365	-0.452732	ENOX2
459	9	0	1.31828e-120	1.79701e-49	3.18359e-151	0.474967	0.162824	NA
460	4	0	9.19286e-153	5.14246e-45	1.45281e-150	0.395238	0.32044	KIF4A
461	5	0	7.18114e-152	1.47607e-37	2.81623e-149	0.348047	0.287513	NA
462	8	0	1.52162e-112	5.56847e-44	6.9898e-148	0.289651	0.132029	TEX11
463	3	0	4.63893e-148	5.42715e-63	9.19095e-148	0.546211	0.470436	NA
464	3	0	3.08263e-134	2.42678e-78	2.08257e-146	-0.464138	-0.304224	ENOX2
465	11	5.790454096E-314	1.03368e-98	2.10114e-31	2.22236e-146	0.278453	0.128026	NA
466	6	0	7.87878e-136	1.08943e-37	2.99534e-145	-0.280615	-0.182886	NA
467	10	0	9.01855e-114	3.94532e-37	3.3886e-145	0.343109	0.117837	ZNF75D
468	3	0	3.68564e-143	4.9742e-60	3.23997e-142	0.482543	0.417988	NA
469	5	0	5.64312e-143	3.53358e-42	5.60255e-142	0.355209	0.134247	REPS2
470	3	0	2.08688e-143	2.52277e-50	1.42282e-141	0.420187	0.377994	MAP7D2
471	8	3.9814071862E-313	8.49648e-126	1.07485e-29	4.36558e-141	-0.249782	-0.140719	NA
472	5	0	1.42728e-114	4.79261e-45	5.56691e-141	0.388202	0.285317	NA
473	8	1.67487e-266	3.05943e-129	1.18078e-34	7.00744e-141	0.318678	0.120246	NA
474	4	0	1.93571e-142	2.76009e-44	1.36605e-140	0.495391	0.364358	RPL36A-HNRNPH2, GLA
475	10	0	3.59623e-103	1.36972e-44	2.69373e-140	0.343374	0.121224	NA
476	9	0	6.40046e-104	1.04877e-48	1.18096e-139	0.514236	0.158325	NXF2
477	8	3.88267e-223	2.97105e-117	1.99861e-35	1.38158e-137	-0.269502	-0.129791	NA
478	5	0	4.3371e-138	2.65689e-35	1.55964e-137	0.491988	0.344862	MAGEA11
479	3	0	2.42516e-138	5.84289e-53	4.97393e-137	0.45631	0.371162	NA
480	5	0	1.68398e-133	3.03805e-47	2.23994e-136	0.522392	0.184399	TCEAL9
481	6	0	3.02503e-85	2.60906e-65	2.83089e-136	0.403407	0.159391	NA
482	6	0	3.31995e-108	7.36122e-58	1.59186e-134	-0.302744	-0.143333	TRPC5
483	10	3.85373e-189	3.74353e-132	1.57829e-31	2.67211e-133	-0.177277	-0.118177	JADE3
484	5	0	1.2595e-117	2.03646e-46	3.7469e-133	0.469071	0.263613	NA
485	6	0	5.16102e-123	1.17894e-51	4.14719e-133	0.388337	0.223657	NA
486	8	4.30443e-220	1.46252e-124	4.42061e-33	5.43192e-133	-0.2289	-0.13219	NA
487	4	0	1.08052e-133	1.47543e-43	1.78791e-132	0.352556	0.318653	KIF4A
488	6	0	1.37352e-86	5.42185e-52	6.00703e-131	0.388715	0.19819	ARMCX5-GPRASP2, AL035427.1
489	6	1.58448e-252	1.00818e-123	1.41424e-35	4.90243e-130	-0.205045	-0.112398	PIM2
490	4	0	6.24314e-131	2.57816e-43	1.73524e-129	0.43844	0.363029	NA
491	2	0	1.04671e-129	1.77222e-74	2.81557e-129	-0.419112	-0.399618	NA
492	5	0	1.47733e-124	5.45855e-44	3.30656e-129	0.356546	0.230801	KIF4A
493	4	0	1.70567e-130	3.93103e-39	1.01006e-128	0.482311	0.374537	NA
494	5	0	5.92701e-117	1.58533e-57	1.67874e-128	0.29847	0.236686	NXF4
495	5	0	6.46791e-121	1.11556e-39	3.38703e-128	0.469929	0.295779	ATP11C
496	8	0	4.22624e-100	1.44584e-46	7.54541e-127	0.475573	0.164848	AF196969.1, TBC1D25
497	5	0	3.53867e-127	9.57254e-37	7.83835e-126	0.398346	0.249095	NLRP3P1
498	5	0	1.28571e-97	2.59372e-54	9.80817e-126	-0.378811	-0.189037	NA
499	7	0	2.91961e-99	4.99344e-40	1.43169e-122	0.426945	0.1569	PNMA6E
500	3	0	1.7143e-122	1.76491e-53	7.77577e-122	0.439424	0.407104	TFE3
501	2	0	3.89549e-121	2.68806e-75	1.32533e-121	-0.383282	-0.374656	NA
502	3	0	1.06092e-122	3.48024e-46	4.45164e-121	0.449189	0.301573	CDK16
503	9	6.09443e-243	4.88846e-107	6.13826e-29	2.93145e-120	0.273671	0.154457	NA
504	3	0	8.94291e-120	2.33514e-55	6.52362e-120	0.461642	0.315562	NA
505	5	0	8.3064e-104	8.66598e-52	8.71399e-120	0.493761	0.152538	WDR44
506	9	1.41042e-216	4.21719e-85	5.86171e-32	1.06451e-119	-0.322785	-0.110016	PAGE4
507	5	1.15001e-242	1.16326e-113	2.97962e-39	1.61228e-119	-0.222594	-0.16064	NA
508	5	0	2.70733e-99	1.78212e-43	2.31236e-119	-0.30836	-0.169654	LINC01278
509	6	1.62868e-249	1.50584e-111	7.87751e-35	4.46637e-119	0.347161	0.10122	PASD1
510	6	0	1.96488e-106	2.8297e-40	1.52265e-118	0.424644	0.228845	SRPX2
511	3	0	4.70469e-116	4.73335e-52	1.16376e-117	-0.309078	-0.237462	NA
512	3	0	1.21254e-118	1.7827e-47	2.54456e-117	0.337375	0.274721	PLAC1
513	8	3.25111e-301	1.28056e-102	2.66878e-37	3.9735e-117	0.355205	0.121144	NA
514	3	0	1.08661e-111	1.34803e-68	1.01906e-116	0.452071	0.359139	CSAG4
515	4	0	2.53512e-111	1.77593e-49	6.34897e-116	0.328298	0.115088	NA
516	7	0	6.95244e-93	2.25635e-40	2.16444e-115	0.457038	0.173357	NA
517	4	0	2.56208e-101	8.49913e-41	6.10974e-115	-0.274189	-0.178483	KIF4A
518	3	0	3.20007e-115	3.77605e-52	6.91302e-115	0.464736	0.377806	NA
519	6	0	2.26234e-93	5.65432e-48	1.63197e-114	0.546449	0.166386	DOCK11
520	5	0	3.27743e-97	1.09261e-47	5.82947e-113	-0.288883	-0.146966	DDX3X
521	4	0	8.35779e-103	6.05234e-43	3.24353e-111	0.340775	0.258703	NA
522	5	5.7926668E-316	1.11106e-105	3.09829e-37	5.49542e-111	-0.195537	-0.134334	NA
523	6	7.41735e-248	2.37229e-109	2.30416e-29	9.65614e-111	-0.27011	-0.122167	NA
524	4	1.19111e-281	1.60328e-112	4.38248e-31	3.80794e-110	0.471214	0.316938	NA
525	6	1.06486e-266	5.98899e-95	8.7885e-34	9.66328e-110	0.377321	0.220588	AF241726.1
526	6	4.96466e-253	6.23833e-105	1.22624e-34	2.26221e-108	0.42031	0.173687	KANTR
527	3	0	3.74607e-108	4.12146e-50	6.09648e-108	0.388185	0.349033	ZCCHC12
528	2	0	2.40421e-107	1.14022e-67	7.49717e-108	-0.469734	-0.432532	ENOX2
529	3	0	3.61727e-73	6.71737e-58	1.44087e-107	-0.408135	-0.22981	NA
530	8	0	8.29143e-80	5.03365e-39	1.54662e-107	0.302145	0.11373	NA
531	6	3.905808008025E-312	9.56091e-92	2.66986e-43	6.93596e-107	-0.323139	-0.139031	OPHN1
532	8	2.38847e-275	3.31914e-84	1.2649e-35	5.78229e-106	0.265414	0.112281	NA
533	3	0	1.42938e-102	3.19521e-55	6.58275e-106	-0.311825	-0.216851	NA
534	7	4.79115e-222	3.93179e-95	3.82805e-33	1.85454e-105	-0.204029	-0.112562	ALAS2
535	5	6.53656e-265	6.96308e-103	2.3498e-32	2.05629e-105	0.317569	0.25125	NA
536	4	9.26577e-272	1.729e-106	1.71147e-34	8.90932e-105	-0.237729	-0.188408	NA
537	7	1.6548e-179	8.58364e-100	1.29836e-29	2.24686e-104	-0.230866	-0.114292	PHKA2
538	9	1.65127e-198	1.33086e-85	4.55347e-28	2.9583e-104	0.21351	0.118891	GPR143
539	7	1.44664e-222	1.09343e-88	3.42806e-35	4.83501e-104	-0.225652	-0.110224	NA
540	7	3.22544e-174	7.21713e-78	2.92087e-33	2.56312e-103	0.336565	0.121744	MAOB
541	8	1.80867e-220	8.50838e-93	1.45704e-30	2.95342e-103	0.289596	0.170888	NA
542	4	0	8.40609e-94	1.00003e-55	3.34945e-103	0.251042	0.173048	NA
543	4	6.80048e-269	4.06696e-104	1.40774e-36	6.15127e-103	0.410651	0.257354	NA
544	3	0	2.09178e-92	2.10949e-58	1.44123e-102	-0.321005	-0.216512	BMX, PIR
545	4	0	3.91858e-101	2.05047e-44	2.91148e-102	0.374348	0.15716	WAS
546	6	3.70921e-197	1.29077e-87	1.30208e-35	6.40086e-100	0.31026	0.187726	CD40LG
547	8	4.50206e-206	1.8182e-89	1.02582e-30	1.08167e-98	-0.261194	-0.126623	HDX
548	2	0	3.61889e-99	2.04694e-52	2.84898e-98	0.379593	0.379493	SH3KBP1
549	7	8.23569e-210	5.0801e-80	8.77101e-29	1.16342e-96	0.269324	0.136155	ARR3
550	3	0	2.73347e-93	2.09746e-54	1.63036e-96	0.464723	0.299063	AL008633.1
551	6	1.13375e-245	9.58949e-85	8.41442e-39	1.70592e-96	0.218126	0.114384	NBDY
552	3	5.88431e-297	1.15983e-96	3.71039e-38	7.48964e-96	0.39056	0.308601	LINC00629
553	5	6.23478e-259	5.51199e-81	2.54775e-34	7.59289e-96	-0.228352	-0.129837	NA
554	7	1.84994e-284	1.75685e-72	3.05536e-40	4.68069e-95	-0.284156	-0.103996	NA
555	4	1.63235e-241	1.58324e-93	5.51715e-34	3.17226e-94	0.358801	0.276668	NA
556	5	0	1.44321e-74	3.18749e-48	1.91319e-93	-0.309715	-0.104675	NA
557	10	1.011e-152	3.6513e-83	1.75256e-23	2.68651e-92	0.3017	0.11236	WWC3
558	4	3.45225e-222	2.39218e-91	1.43784e-38	8.85837e-92	0.410307	0.22509	NA
559	3	0	1.94238e-86	1.2746e-43	1.85585e-91	-0.27294	-0.194241	AL008633.1
560	3	0	2.60888e-71	4.42098e-53	2.20866e-91	0.434125	0.279625	NA
561	5	4.30466e-177	3.59997e-92	8.70515e-29	2.95948e-91	0.306134	0.18171	NA
562	2	0	1.3219e-91	1.75644e-50	7.60525e-91	-0.303431	-0.283327	OGT
563	6	7.81696e-179	2.61171e-85	2.69093e-26	9.65688e-91	0.344165	0.155441	NA
564	6	1.76593e-228	6.61812e-76	8.34995e-38	1.34776e-90	-0.30149	-0.112539	INTS6L
565	5	2.15815e-206	2.33225e-82	1.57585e-31	2.88398e-90	0.472493	0.152168	NA
566	2	0	1.49151e-90	1.25604e-52	4.38959e-90	0.469931	0.400381	NA
567	3	5.18734e-239	2.77561e-90	9.8803e-39	1.24645e-89	0.410716	0.236946	BCOR
568	4	0	1.47021e-75	3.41032e-41	2.39001e-89	0.457014	0.245086	NA
569	4	8.82939e-306	8.38108e-74	1.74266e-39	5.50516e-89	0.368635	0.208724	KIF4A
570	4	1.36925e-280	2.062e-80	3.79159e-37	5.88805e-89	-0.255753	-0.186926	AL035425.2
571	2	1.08837e-294	5.70259e-89	1.44414e-45	4.69048e-88	-0.236102	-0.235425	ARX
572	4	0	7.07136e-81	6.09901e-39	4.84994e-88	0.395409	0.245663	NA
573	2	0	6.71303e-87	6.55406e-48	3.84567e-86	0.398394	0.344275	NA
574	5	4.27479e-162	1.34263e-86	1.86057e-29	4.59458e-86	0.217615	0.105894	NA
575	4	6.58849e-219	6.01441e-79	3.26956e-39	8.10335e-86	-0.276371	-0.196997	DANT2
576	6	5.31903e-147	1.51654e-57	1.94732e-35	9.18283e-86	0.396838	0.14292	AC236972.1
577	5	1.48926e-199	5.04811e-66	9.73786e-34	3.20293e-85	0.360466	0.203097	CASK
578	4	2.68285e-292	6.89013e-68	6.48592e-37	6.6412e-84	-0.27286	-0.134855	TRPC5
579	5	9.60016e-124	5.12968e-78	7.00417e-29	1.51591e-83	-0.215721	-0.138758	AF241726.1, SYTL5
580	3	8.05875e-308	4.24577e-62	1.93244e-46	6.08059e-83	0.42439	0.267281	PRRG1, AF241726.1
581	4	0	6.90432e-60	7.40956e-45	6.13952e-82	-0.240244	-0.11581	LINC00891
582	3	3.58343e-236	7.78841e-75	1.29903e-39	1.4264e-81	0.455059	0.245034	AC233976.1
583	3	8.38321e-243	1.80525e-80	3.14337e-41	2.99995e-81	0.368139	0.288533	NA
584	5	0	1.04644e-48	3.56338e-43	4.74028e-81	0.290006	0.11029	ZNF157
585	4	5.01909e-246	3.28476e-68	4.57284e-37	1.09395e-80	0.477585	0.215146	NUP62CL
586	4	3.37546e-246	4.0667e-61	1.0267e-34	1.37859e-80	0.296366	0.173215	AC244102.3
587	4	1.08268e-204	3.85187e-74	2.08574e-36	3.92123e-80	-0.233441	-0.107202	NA
588	2	6.31516e-304	3.60739e-80	6.47354e-44	2.16644e-79	-0.225641	-0.215447	AL008633.1
589	3	1.94993e-258	1.07114e-72	2.10644e-38	1.09045e-77	0.403382	0.240376	AL008633.1
590	4	2.00072e-207	5.01267e-65	1.87784e-34	2.90029e-77	0.367363	0.204318	NA
591	4	3.00834e-159	1.59981e-77	1.11817e-25	4.44517e-77	-0.145362	-0.129302	NA
592	2	2.593706042E-314	1.14338e-76	1.40047e-46	1.85162e-76	0.38313	0.339316	AC233976.1
593	4	2.28594e-138	7.72382e-62	5.44658e-30	1.97591e-76	-0.202891	-0.141762	NA
594	3	2.50041e-179	1.0362e-77	6.37391e-31	2.01305e-76	-0.210281	-0.190643	ARHGAP6
595	3	7.62236e-188	1.23478e-76	7.65932e-32	3.48771e-76	-0.184636	-0.136336	NA
596	3	1.29061e-172	3.57925e-77	6.6308e-28	1.2949e-75	0.243974	0.198397	NA
597	3	8.09826e-304	1.59233e-48	1.79285e-44	1.51628e-75	-0.271181	-0.156107	KIF4A
598	7	4.00253e-227	1.15156e-55	6.14376e-39	2.5678e-75	-0.333478	-0.17148	AC000113.1
599	4	1.35925e-268	1.75505e-57	2.41527e-43	4.40682e-75	-0.272956	-0.12388	AL008633.1
600	2	0	3.35064e-74	6.7691e-50	4.98769e-75	-0.29611	-0.260935	TMEM185A
601	6	2.9272e-222	1.14532e-60	1.02871e-41	6.99608e-75	0.370717	0.1268	ASB11
602	2	1.667434572665E-312	2.72529e-74	1.82657e-48	9.54982e-75	-0.240736	-0.200071	MAP7D2
603	3	1.48123e-243	3.53854e-71	9.96386e-45	1.17e-74	-0.297824	-0.176133	NA
604	2	2.89159e-275	2.06209e-75	6.16532e-40	1.46536e-74	-0.262735	-0.245362	TRPC5
605	4	1.92847e-179	3.12067e-67	2.81205e-32	2.05499e-74	0.412042	0.215769	NA
606	2	1.26557e-296	5.02738e-74	3.73039e-47	3.21833e-74	0.362005	0.283876	Y_RNA
607	3	8.37154e-254	2.15966e-70	1.17092e-42	8.18171e-74	0.369492	0.25375	NA
608	3	5.2728e-211	1.43812e-70	1.16849e-35	4.50386e-73	-0.233366	-0.164542	NA
609	3	2.439e-196	4.1797e-71	9.97654e-39	1.08022e-72	-0.236669	-0.154184	NA
610	4	2.85367e-158	2.33898e-68	1.02051e-30	2.76078e-72	-0.23222	-0.130984	PHEX
611	2	1.59423e-248	5.40617e-72	4.52458e-42	1.70707e-71	-0.32242	-0.264233	ARMCX5, ARMCX5-GPRASP2, AL035427.1
612	3	4.2746e-155	1.11016e-72	1.47104e-27	3.24313e-71	-0.193566	-0.16788	NA
613	2	2.18167e-250	5.62263e-72	3.14661e-39	3.43567e-71	-0.2021	-0.196654	NA
614	2	1.85365e-279	2.57052e-71	2.08526e-42	6.41442e-71	0.338811	0.296763	AL008633.1
615	3	9.15333e-281	5.82297e-64	3.86014e-46	9.87619e-71	-0.321501	-0.189401	NA
616	2	0	2.93898e-67	9.94332e-53	2.0546e-70	0.408908	0.324584	OFD1
617	3	1.50408e-187	8.18328e-69	2.43917e-35	3.87758e-70	0.178737	0.151807	NA
618	3	1.04035e-169	6.74008e-67	9.06011e-36	6.78823e-70	-0.255721	-0.158931	NA
619	2	0	4.01805e-66	4.01891e-53	9.97083e-70	0.237013	0.158397	RGN
620	3	3.62164e-160	4.34547e-70	1.46555e-28	1.73757e-69	-0.184794	-0.168445	NA
621	3	1.26272e-198	9.35852e-65	9.62068e-42	1.54161e-68	0.291717	0.224929	CA5B
622	3	1.22205e-177	6.09278e-67	2.87998e-33	2.75371e-68	-0.187938	-0.130102	NA
623	3	3.94305e-157	1.02554e-67	3.88105e-31	3.34687e-68	-0.211088	-0.156873	Z96074.1
624	2	1.12902e-192	7.77937e-69	1.71268e-35	5.648e-68	0.36248	0.345924	PDK3
625	2	1.45216e-235	5.95684e-68	4.97165e-42	8.20736e-68	-0.292915	-0.252937	NA
626	3	9.53092e-155	1.0489e-67	9.9559e-32	1.28081e-67	-0.21267	-0.124587	NA
627	3	6.13667e-166	8.39254e-68	3.70935e-28	3.25407e-67	0.295873	0.234596	GPC3
628	4	6.07182e-138	6.17114e-65	1.27482e-29	4.10551e-67	-0.166821	-0.120427	CLCN5
629	2	1.81723e-279	5.37719e-65	2.54102e-47	1.07079e-66	-0.35372	-0.24262	SHROOM2
630	2	1.12897e-197	5.42954e-67	9.73162e-37	3.1549e-66	-0.272372	-0.240337	WWC3
631	5	5.77646e-116	3.10033e-61	5.71593e-27	3.57565e-66	0.285101	0.151689	NA
632	4	2.51401e-144	1.12448e-49	9.07934e-37	2.81774e-65	0.321644	0.119322	AL008633.1
633	3	7.81094e-150	8.15012e-64	3.8757e-35	1.34143e-64	-0.163419	-0.116883	NA
634	3	7.80329e-200	3.10906e-61	1.71658e-38	1.64696e-64	0.277066	0.117801	OPHN1
635	2	1.90115e-224	6.26177e-65	2.36943e-38	1.82974e-64	-0.217157	-0.195864	KIF4A
636	4	7.69731e-142	1.39732e-55	1.88712e-27	1.9535e-64	0.40354	0.235873	ZNF81
637	3	1.08545e-124	1.94329e-64	3.84405e-25	4.44638e-63	-0.183856	-0.159393	IGSF1
638	2	0	1.25964e-57	1.92527e-51	5.38556e-63	-0.332777	-0.111363	SH3KBP1
639	3	6.2073e-196	1.34492e-44	1.03352e-35	8.69057e-63	-0.254741	-0.150566	POLA1, SCARNA23
640	4	7.59872e-80	5.34576e-52	9.7362e-25	1.19589e-61	-0.159718	-0.109624	NA
641	2	9.34589e-173	1.99341e-62	8.02509e-34	1.21582e-61	0.385618	0.320058	GABRQ, AC244102.4
642	2	1.34597e-253	3.14653e-58	1.89769e-47	1.40437e-61	-0.283069	-0.184584	CYSLTR1
643	3	5.5717e-130	2.12723e-61	1.10158e-27	2.59482e-61	0.387347	0.258949	ATP7A, PGK1, AL356235.1
644	2	4.61301e-170	7.4774e-62	5.89673e-33	4.84862e-61	0.443924	0.317439	TEX11
645	2	1.12138e-163	9.2478e-62	4.88864e-33	5.91556e-61	-0.464748	-0.44028	NA
646	3	2.26722e-138	3.2566e-61	4.30312e-27	1.05677e-60	0.327864	0.217666	NA
647	5	2.9145e-121	7.89301e-54	8.25304e-23	1.15557e-60	0.311112	0.150236	FGF13
648	2	2.38787e-279	5.66875e-56	9.46971e-49	1.42496e-60	-0.287324	-0.159839	NA
649	3	3.9971e-157	3.31084e-57	3.2123e-37	1.55587e-60	-0.26775	-0.121726	NA
650	3	2.40718e-116	3.9052e-49	1.75478e-33	2.13288e-60	-0.19485	-0.130121	TBC1D25
651	3	7.97664e-95	1.53457e-58	6.12595e-29	2.23692e-60	-0.220923	-0.163095	KRBOX4
652	2	2.77831e-160	4.46516e-60	8.39654e-34	2.16044e-59	0.389615	0.346814	NA
653	2	8.43955e-145	7.6622e-60	9.86331e-35	2.83084e-59	-0.223988	-0.163599	AC091806.1
654	2	1.26412e-133	1.78265e-59	9.37005e-35	6.15495e-59	0.38494	0.242758	NA
655	2	3.88259e-171	9.91257e-59	3.26636e-37	1.10533e-58	-0.185425	-0.153409	SRPK3
656	3	6.43903e-177	3.7776e-53	1.62949e-36	1.6116e-58	-0.219086	-0.120105	JADE3
657	2	4.38015e-141	6.84558e-59	2.6667e-33	3.19118e-58	-0.241179	-0.21556	MSL3
658	3	3.86825e-165	2.1697e-54	1.90538e-37	5.38741e-58	-0.226443	-0.132681	NA
659	2	3.59124e-211	4.20594e-56	1.08254e-41	9.57038e-58	-0.298754	-0.192923	LINC01284
660	2	4.42993e-151	3.07913e-58	2.46311e-32	1.62574e-57	-0.268802	-0.261548	NA
661	4	5.62982e-304	5.1754e-44	4.41874e-46	1.70076e-57	-0.283724	-0.123276	ACSL4
662	9	1.83427e-89	4.61136e-46	1.25613e-16	2.0844e-57	0.30341	0.136157	NA
663	2	2.61984e-144	3.53712e-58	5.35291e-31	2.24321e-57	-0.212273	-0.198241	CD99L2
664	3	4.03624e-161	1.62095e-53	2.43739e-37	2.67776e-57	0.405174	0.125265	NA
665	2	8.44573e-222	1.49349e-54	3.16306e-43	3.92463e-57	0.374854	0.233273	JADE3
666	5	7.70799e-173	3.05288e-35	6.07134e-36	7.21069e-57	0.298499	0.102717	CLCN5
667	3	2.28017e-142	2.63084e-51	3.03331e-35	2.64659e-56	-0.294276	-0.158285	NA
668	2	1.467664722559E-311	6.92885e-57	3.10898e-32	3.18226e-56	0.346187	0.325878	NA
669	4	1.25378e-120	1.17725e-49	1.28253e-22	5.75095e-56	0.299002	0.223339	PDK3
670	2	8.44096e-286	9.37204e-57	1.84248e-29	6.1933e-56	0.202759	0.185371	NA
671	2	0	1.32699e-34	2.16065e-56	1.05507e-55	-0.342402	-0.196255	HTR2C
672	2	1.76664e-175	1.24425e-54	5.11264e-39	1.09268e-55	-0.249311	-0.158666	PHF8
673	2	1.07634e-236	7.60479e-52	2.48631e-44	1.17495e-55	-0.287711	-0.184751	NA
674	2	6.74898e-135	4.06433e-56	9.47285e-31	2.28936e-55	-0.212662	-0.206062	GABRQ, AC244102.4
675	3	2.22006e-131	1.33595e-35	3.00518e-30	5.25405e-55	-0.221168	-0.135362	AL031073.2
676	3	1.74049e-183	3.46288e-46	2.32617e-33	5.49827e-55	0.310941	0.20091	CCNB3
677	3	1.81086e-129	1.24898e-51	2.1573e-30	1.52064e-54	0.257812	0.173971	NA
678	2	1.93607e-279	2.05644e-47	2.53408e-47	2.36633e-54	-0.294699	-0.181022	NA
679	2	3.31199e-250	5.59107e-50	3.64767e-44	2.67904e-54	-0.310486	-0.219709	XKRX
680	2	3.74546e-128	4.1319e-55	1.40506e-28	2.69804e-54	-0.14365	-0.132587	EFHC2
681	2	4.13443e-136	2.31607e-54	1.10973e-33	4.09964e-54	-0.141688	-0.12615	GS1-600G8.3
682	2	1.40172e-142	6.62494e-54	4.28318e-35	5.23695e-54	-0.138173	-0.109556	NA
683	3	2.23962e-118	9.70845e-52	3.12072e-27	5.7609e-54	-0.18674	-0.102941	NUP62CL
684	2	2.17761e-162	4.06532e-52	2.53308e-38	1.90153e-53	-0.21934	-0.154126	KANTR
685	2	5.42685e-142	2.65923e-53	2.93957e-33	4.34167e-53	-0.274128	-0.18677	WWC3
686	2	3.66632e-209	4.86893e-53	3.06025e-34	4.61992e-53	0.338844	0.295705	NA
687	3	1.13784e-148	7.45438e-46	5.96674e-37	5.10982e-53	0.249859	0.149371	YIPF6
688	3	4.81138e-151	9.41549e-34	4.91933e-35	6.75547e-53	-0.274536	-0.160843	IL1RAPL2
689	2	2.54981e-211	8.59231e-49	1.44626e-42	1.00338e-52	0.446074	0.261376	NA
690	3	1.8134e-102	7.64784e-49	1.86743e-30	1.41026e-52	-0.262143	-0.115785	NHS, CHP1P3
691	2	7.51326e-203	3.78188e-49	1.38257e-41	1.61816e-52	-0.229863	-0.168165	NA
692	2	3.41669e-112	3.30091e-53	3.76137e-29	1.83737e-52	-0.155568	-0.143154	JADE3
693	2	7.45078e-118	3.99013e-52	1.88397e-34	2.53497e-52	-0.225401	-0.152396	OPHN1
694	2	4.70798e-112	4.84766e-53	1.25033e-27	3.09652e-52	-0.186541	-0.178058	NA
695	3	1.95027e-90	6.89014e-52	2.34272e-27	4.21596e-52	-0.231	-0.152453	NA
696	5	1.73161e-93	4.027e-41	1.23846e-20	1.25585e-51	0.275698	0.162323	TLR7
697	2	8.66296e-121	9.62002e-52	4.76982e-31	2.66122e-51	-0.227804	-0.211575	NA
698	2	6.57238e-168	6.89968e-49	1.4227e-38	4.74794e-51	-0.236837	-0.166193	NA
699	3	5.57317e-106	9.63464e-50	6.2465e-26	5.46622e-51	-0.16223	-0.116723	KANTR
700	2	2.01829e-98	1.95454e-51	4.34696e-30	6.99569e-51	-0.19768	-0.165072	NA
701	2	1.48632e-113	1.20606e-51	4.68861e-27	7.55819e-51	-0.184694	-0.172061	DLG3
702	2	3.66346e-113	1.55233e-51	3.39767e-27	9.60408e-51	-0.192383	-0.17339	NA
703	3	8.20417e-166	3.015e-48	1.80845e-32	9.6172e-51	0.326868	0.229212	PHKA1
704	3	0	3.05091e-23	2.11327e-52	1.78291e-50	-0.291449	-0.103954	NA
705	2	1.24428e-114	5.78159e-51	3.40912e-29	2.46103e-50	-0.162188	-0.160725	NA
706	2	1.77543e-121	3.49805e-50	8.74263e-33	2.96922e-50	-0.218786	-0.153046	MID1
707	2	7.46173e-170	3.55972e-46	2.84616e-40	7.58026e-50	-0.254161	-0.171412	NA
708	2	5.53981e-139	1.59481e-47	3.12548e-37	1.68746e-49	-0.257619	-0.157053	AL732509.1, ADGRG2
709	2	3.58797e-101	2.44239e-49	7.44507e-31	4.20571e-49	-0.234457	-0.152217	NHS, Z93022.1
710	2	4.1748e-142	3.71405e-48	2.11027e-34	5.33314e-49	-0.19283	-0.135052	EOLA2
711	3	1.54331e-84	5.36246e-50	5.62458e-20	6.83906e-49	-0.149506	-0.130344	AL451048.1
712	2	5.58536e-123	2.02952e-47	9.85535e-35	1.6308e-48	-0.181541	-0.118519	AC091806.1
713	2	1.08424e-169	1.28893e-44	1.67222e-39	2.02655e-48	-0.200107	-0.123529	ZMAT1
714	3	1.45411e-89	5.69614e-49	9.88747e-24	2.09088e-48	-0.176469	-0.147109	DMD
715	3	3.84112e-92	5.99887e-48	3.90235e-26	2.20008e-48	0.312813	0.231145	NA
716	2	4.36413e-114	3.59109e-48	3.762e-32	2.24235e-48	0.347363	0.291665	MED14
717	2	2.77821e-197	1.18086e-42	8.97687e-42	2.35284e-48	-0.256554	-0.149942	TCEAL2
718	2	1.07266e-105	6.72123e-49	1.48869e-28	2.47268e-48	-0.168722	-0.135531	RAI2
719	2	8.35773e-287	2.27956e-34	1.43354e-47	2.69067e-48	-0.286624	-0.135143	NA
720	2	1.89736e-100	4.71539e-49	1.36933e-25	2.90572e-48	-0.181327	-0.143259	TBL1X
721	2	1.45901e-134	5.10907e-46	7.45211e-37	3.1697e-48	-0.213866	-0.166617	NA
722	2	9.06641e-114	6.14085e-48	1.94219e-31	5.29897e-48	-0.24382	-0.197779	SMC1A
723	2	1.07912e-152	7.79991e-45	5.33453e-38	7.28249e-48	-0.239114	-0.15425	NA
724	2	4.28522e-179	6.98067e-41	1.79558e-42	9.9836e-48	-0.290595	-0.173129	NA
725	2	2.23106e-105	3.94503e-48	8.21643e-29	1.16061e-47	0.343129	0.265439	ZNF280C
726	2	1.29861e-150	1.82184e-44	4.5047e-38	1.22006e-47	-0.277351	-0.166359	AF241726.1, SYTL5
727	2	2.98254e-141	1.53412e-45	2.8376e-36	1.22999e-47	-0.158564	-0.112073	ATP7A, PGK1, AL356235.1
728	2	7.08064e-108	5.67609e-48	3.33408e-29	1.39942e-47	0.220256	0.146877	NA
729	3	1.29851e-71	6.58148e-49	1.14193e-18	1.45832e-47	-0.107879	-0.1033	NA
730	2	2.79725e-102	1.52828e-47	2.34747e-30	2.04485e-47	-0.16005	-0.134307	TBC1D8B, MORC4
731	2	1.42856e-99	7.12944e-48	1.29227e-26	3.62331e-47	0.294382	0.224423	SH3KBP1
732	2	1.12405e-181	3.57099e-39	1.09215e-42	6.28184e-47	-0.285949	-0.122028	AL732509.1, ADGRG2
733	2	3.02071e-185	3.01239e-39	1.28337e-42	6.35908e-47	-0.268921	-0.167068	ACE2, AC097625.1
734	2	1.86958e-153	6.86514e-43	1.19826e-38	7.59794e-47	-0.255448	-0.163571	NA
735	3	4.20111e-104	8.29957e-45	2.30987e-29	7.62873e-47	-0.196998	-0.106737	NA
736	2	8.9539e-161	8.30872e-42	7.34653e-40	8.82808e-47	-0.235397	-0.151345	EGFL6
737	2	1.43088e-104	5.25384e-47	3.98951e-29	1.06822e-46	-0.184337	-0.165835	GPC3
738	2	2.90295e-65	1.90027e-47	1.01454e-24	1.15572e-46	-0.174065	-0.144944	AC108879.1
739	2	4.68276e-103	5.46883e-47	4.63916e-28	1.6648e-46	-0.149847	-0.147885	NA
740	2	1.1084e-136	2.50124e-44	1.97349e-35	2.13364e-46	0.400705	0.17599	NA
741	3	1.12746e-171	7.03911e-35	3.02586e-40	3.50173e-46	-0.261718	-0.107952	ARHGAP6
742	2	2.67018e-96	1.02037e-46	1.76696e-26	4.65774e-46	-0.178659	-0.171975	NA
743	3	8.51534e-212	2.5912e-28	1.57637e-41	5.03158e-46	0.470418	0.176186	CDK16
744	4	7.28097e-72	4.57456e-46	1.54748e-17	1.18648e-45	0.274831	0.112464	FAM9B
745	2	2.0937e-169	2.64491e-39	2.4447e-40	1.48234e-45	-0.28089	-0.18155	TIMP1, SYN1, Z84466.1
746	2	8.61826e-146	4.86414e-42	3.71657e-37	1.52147e-45	-0.290186	-0.197119	MID1
747	3	3.86179e-78	3.57442e-46	5.06206e-22	1.63043e-45	-0.168113	-0.107969	PHEX
748	2	3.84339e-163	3.12937e-40	3.34867e-39	1.89616e-45	-0.24941	-0.102987	NA
749	2	1.75183e-84	7.42702e-46	9.73972e-28	2.01301e-45	-0.266634	-0.182909	GUCY2F
750	2	1.01547e-114	1.37344e-43	6.12931e-34	2.96134e-45	-0.26082	-0.178092	MED14
751	2	8.8595e-95	5.10283e-45	3.09001e-28	9.26822e-45	-0.190931	-0.145058	ARHGAP6
752	2	3.24282e-153	5.17775e-40	3.68823e-38	9.6447e-45	-0.282235	-0.174418	SHROOM4
753	3	4.12785e-106	3.10975e-35	5.68837e-28	9.95342e-45	-0.163322	-0.102052	AF241726.1
754	2	1.19672e-145	1.80258e-42	1.73775e-34	1.21402e-44	0.243109	0.228996	NA
755	3	2.97977e-80	3.12963e-34	2.51385e-28	1.38434e-44	0.207981	0.129441	HCFC1
756	2	1.90354e-149	9.93989e-38	6.06555e-40	1.96054e-44	-0.266746	-0.154145	NA
757	2	3.05518e-90	6.1582e-45	6.75073e-26	2.52789e-44	-0.201459	-0.165447	NA
758	2	8.18585e-185	3.49088e-35	2.42698e-41	4.85417e-44	0.300561	0.206203	NONO
759	3	5.64074e-103	2.26732e-39	5.44261e-30	7.5192e-44	-0.255319	-0.132383	ZC3H12B
760	3	3.33112e-112	7.77405e-30	4.13503e-33	9.56278e-44	-0.253371	-0.104845	NA
761	2	1.88405e-88	3.12015e-44	7.11502e-26	1.15267e-43	-0.130038	-0.107749	NA
762	2	3.91016e-146	4.24315e-39	3.39415e-37	1.18778e-43	-0.214272	-0.130942	SLC38A5
763	2	7.90704e-192	2.92915e-27	3.7723e-44	2.01044e-43	-0.297571	-0.141143	NA
764	2	2.33006e-184	1.23802e-33	2.41517e-41	2.461e-43	0.347932	0.160579	WDR45
765	3	1.78384e-178	6.62468e-26	6.90868e-41	3.47798e-43	-0.22964	-0.103909	AL008633.1
766	2	3.2732e-90	1.28235e-43	3.93694e-26	3.89996e-43	-0.143801	-0.131529	FAM156B
767	2	2.10869e-205	1.04103e-27	1.22017e-43	4.32382e-43	-0.323442	-0.174138	NA
768	2	4.1913e-79	4.56056e-43	7.54047e-28	5.78802e-43	0.38812	0.149863	NA
769	2	5.54517e-97	2.36126e-42	4.30356e-30	5.90479e-43	-0.224237	-0.152042	FIRRE
770	2	2.48802e-133	4.33194e-37	5.03864e-38	6.45418e-43	0.312422	0.208892	NA
771	2	1.26502e-219	3.52257e-23	5.53243e-44	1.39232e-42	-0.316041	-0.151224	NA
772	2	1.7076e-211	1.11354e-34	2.30223e-39	1.826e-42	0.301228	0.177402	NA
773	3	8.78905e-70	4.36884e-43	2.26653e-20	2.02294e-42	-0.144436	-0.117581	KDM6A
774	2	1.98296e-172	1.32072e-27	1.78603e-42	4.46432e-42	-0.23897	-0.109124	JADE3
775	2	9.14877e-124	1.51907e-38	2.74221e-34	8.46539e-42	0.38301	0.209282	ZNF185
776	2	1.74161e-145	2.69728e-32	6.02304e-40	9.40639e-42	0.227298	0.138732	MAP3K15
777	2	3.24893e-90	2.04418e-41	6.94303e-28	1.48552e-41	-0.16637	-0.118637	NA
778	2	4.04123e-200	5.76367e-26	2.52912e-42	1.50603e-41	-0.246211	-0.113309	GPC3
779	3	3.07617e-64	1.82802e-41	6.70004e-22	2.70866e-41	0.301833	0.13627	IL1RAPL2
780	2	1.70169e-67	1.20436e-41	2.03113e-25	3.13849e-41	-0.199297	-0.129215	NA
781	2	2.74293e-78	6.38293e-42	7.59239e-23	3.38473e-41	-0.185041	-0.165445	APOOL, SATL1
782	2	2.90903e-86	3.19502e-41	1.42259e-26	4.47238e-41	0.2058	0.18428	LINC00630
783	2	1.20147e-92	8.2994e-40	3.72045e-30	5.94404e-41	-0.133927	-0.117912	PCYT1B
784	3	1.33749e-72	5.39393e-34	2.7581e-25	8.86224e-41	0.226209	0.161985	NA
785	2	1.3022e-65	2.73027e-41	2.54126e-24	9.68259e-41	-0.125899	-0.117345	IGBP1, IGBP1-AS2
786	3	2.68625e-88	1.52504e-38	1.31494e-26	1.08877e-40	0.241572	0.163002	CLDN2, MORC4
787	2	4.69793e-73	2.57998e-41	4.28046e-22	1.42488e-40	-0.13781	-0.116256	NA
788	2	1.15359e-69	1.92339e-40	1.45985e-26	2.13263e-40	-0.207634	-0.162786	NA
789	3	6.48323e-75	3.03361e-37	3.3902e-26	4.18781e-40	-0.198682	-0.115732	GPC3
790	2	2.67641e-76	1.1716e-40	1.17413e-23	4.53472e-40	0.23297	0.19925	NA
791	3	1.00116e-78	4.36969e-40	4.65191e-20	5.17097e-40	-0.191878	-0.100036	SHROOM4
792	2	1.21254e-152	9.50226e-30	6.79943e-39	6.28137e-40	-0.272715	-0.156923	NA
793	2	1.53139e-77	1.46369e-40	9.68325e-23	6.93561e-40	-0.136351	-0.120609	NRK
794	2	1.38534e-76	1.70074e-40	1.19979e-21	9.32788e-40	-0.148445	-0.134325	NA
795	2	1.11818e-185	2.51516e-22	4.99445e-41	9.74668e-40	-0.290372	-0.148824	NA
796	2	2.08713e-75	3.549e-40	2.9684e-24	1.04013e-39	0.215876	0.168199	FRMPD4
797	2	1.6614e-99	9.69761e-38	1.3407e-30	1.44946e-39	0.296597	0.191241	NA
798	2	3.84761e-78	1.095e-39	3.63166e-25	1.96001e-39	-0.147273	-0.106859	TAF1
799	2	1.60136e-168	7.78253e-25	6.03689e-40	3.10931e-39	-0.330762	-0.149052	ARHGAP6
800	2	1.73785e-103	2.24539e-35	5.22248e-33	4.47953e-39	0.192257	0.132125	AL008633.1
801	3	9.99673e-84	1.54775e-34	9.93295e-28	9.44841e-39	-0.199035	-0.119043	ARHGAP6
802	2	9.7673e-133	3.88627e-29	1.61344e-37	1.16411e-38	-0.257582	-0.103055	NA
803	2	1.30943e-150	2.90547e-31	8.42688e-36	2.09124e-38	-0.191535	-0.12621	OPHN1
804	3	2.23133e-99	7.09091e-33	3.06962e-30	2.74386e-38	-0.203095	-0.121566	NA
805	2	4.80342e-67	7.80681e-39	2.51943e-21	3.95093e-38	0.132382	0.116158	ZC4H2
806	2	1.13181e-120	1.69305e-32	2.73767e-34	4.37323e-38	0.201091	0.139667	NA
807	2	1.96151e-70	1.94544e-38	1.6764e-23	5.1872e-38	-0.149608	-0.119704	NA
808	2	1.69926e-120	5.99036e-29	2.39213e-36	1.00307e-37	-0.240875	-0.128954	AFF2
809	2	1.52916e-84	5.74532e-37	3.91537e-27	1.117e-37	0.33036	0.143344	GRIA3
810	2	3.81756e-152	1.33178e-20	8.34684e-39	1.84026e-37	-0.245886	-0.118546	NA
811	2	8.62581e-76	5.92431e-37	3.02237e-26	2.18939e-37	-0.158282	-0.126239	AF241726.1
812	2	5.46207e-101	2.49861e-33	5.10001e-32	2.92726e-37	-0.285171	-0.206549	NA
813	2	1.33597e-82	6.94112e-35	1.27772e-29	4.29457e-37	0.239481	0.161633	NA
814	2	1.73987e-69	3.30069e-37	1.48536e-23	6.36563e-37	0.309993	0.200438	ARMCX5-GPRASP2, AL035427.2, AL035427.1
815	2	3.03322e-107	2.36189e-32	2.50112e-32	7.65932e-37	-0.205392	-0.116349	NA
816	2	6.84426e-65	2.08691e-37	8.88396e-21	1.00689e-36	-0.173869	-0.153362	AF274853.1
817	3	2.84868e-65	4.77312e-35	2.89917e-23	1.12089e-36	-0.218349	-0.111477	TRPC5OS, TRPC5
818	2	1.95414e-104	5.91257e-32	3.38936e-32	1.56553e-36	-0.223595	-0.135354	TBL1X
819	2	2.01608e-76	1.23824e-35	3.04403e-26	2.53018e-36	-0.256996	-0.167475	AL023574.1
820	2	2.6507e-66	1.21559e-36	1.27582e-22	3.04027e-36	-0.123997	-0.105222	KCND1
821	2	3.84422e-69	8.85143e-36	3.25573e-24	7.70972e-36	0.294583	0.217872	IKBKG
822	2	2.55618e-64	2.63359e-36	1.4941e-19	1.36587e-35	-0.125916	-0.116782	NA
823	2	1.08744e-74	4.54352e-36	2.27056e-19	2.36254e-35	-0.113265	-0.101405	TAF1
824	2	1.17101e-114	2.03552e-26	6.25902e-34	6.59429e-35	0.296925	0.136705	AF196972.1
825	2	2.93193e-114	1.62006e-18	5.15584e-36	1.26493e-34	0.217771	0.107265	OPHN1
826	2	7.85037e-87	1.00013e-32	1.76938e-27	1.29271e-34	0.310096	0.226278	NA
827	2	1.76629e-112	2.00397e-24	3.64532e-34	2.43591e-34	-0.209385	-0.11558	NA
828	2	1.05931e-118	6.17996e-35	1.89193e-18	3.24799e-34	-0.158244	-0.137176	NA
829	2	2.7502e-71	1.80222e-33	8.32262e-25	3.95788e-34	0.25157	0.174939	MECP2
830	2	4.80505e-63	1.95794e-33	3.35963e-24	6.68067e-34	-0.151958	-0.101236	CCNQ
831	2	5.31064e-108	1.32797e-21	1.50565e-34	7.79554e-34	-0.239168	-0.104414	ACSL4
832	2	1.22249e-103	1.61212e-22	3.80137e-34	9.85237e-34	-0.2013	-0.107274	MAP7D2
833	2	1.82655e-53	7.06198e-34	5.35945e-20	2.52578e-33	0.270064	0.190089	NA
834	2	1.39664e-94	4.06357e-24	7.37911e-33	3.25289e-33	-0.24011	-0.103918	NA
835	2	6.72409e-62	5.36021e-33	5.81239e-23	3.57892e-33	-0.149767	-0.12927	MID1
836	2	1.19638e-62	4.3858e-32	4.94925e-24	8.96593e-33	-0.151291	-0.113618	NA
837	2	9.07295e-44	3.66011e-33	4.27302e-18	1.78816e-32	0.230506	0.210057	NA
838	3	1.56647e-47	1.33469e-32	2.00214e-16	3.73277e-32	-0.184989	-0.111169	NA
839	2	9.54331e-80	1.35869e-28	5.493e-28	3.85349e-32	-0.19867	-0.118806	NA
840	2	3.98984e-54	3.56958e-32	6.90855e-21	5.96084e-32	-0.137132	-0.136248	FRMPD3
841	2	2.38608e-53	2.75605e-32	4.29964e-20	6.83563e-32	-0.143883	-0.104766	NA
842	2	1.37408e-107	2.29997e-22	7.36952e-32	7.95129e-32	-0.209035	-0.108539	JADE3
843	2	1.88735e-62	8.14285e-31	4.65753e-24	8.3274e-32	-0.129432	-0.105784	AL008633.1
844	2	3.70034e-86	4.22143e-20	2.84277e-32	1.58411e-31	-0.23798	-0.13185	KDM6A
845	2	4.67933e-65	9.68691e-29	1.33646e-26	1.72151e-31	-0.278793	-0.175765	XACT
846	8	8.9397e-39	7.73293e-33	1.40451e-07	1.93158e-31	0.150545	0.102477	NA
847	3	3.52219e-54	8.69044e-23	2.48451e-17	4.76027e-31	0.210526	0.139873	ATRX
848	2	1.48938e-81	1.27539e-23	8.88773e-30	1.02859e-30	0.3399	0.159803	TEX11
849	2	2.43999e-84	1.29399e-18	1.54197e-31	1.45344e-30	-0.215277	-0.104733	SH3KBP1
850	2	2.78404e-92	8.23199e-23	6.76328e-30	1.79809e-30	0.316987	0.162239	NA
851	3	3.23492e-53	4.43604e-24	1.13266e-18	1.99e-30	-0.204792	-0.124712	FAM9B
852	2	8.0731e-62	2.21507e-29	4.07758e-23	2.31659e-30	0.172499	0.113226	NA
853	2	9.93039e-65	5.95061e-27	1.41716e-26	2.31885e-30	-0.238092	-0.140364	IL1RAPL2
854	2	2.82118e-59	7.4528e-29	6.6055e-24	2.69667e-30	-0.156927	-0.122397	PHKA1
855	2	8.16179e-61	1.06439e-28	6.32519e-24	3.41791e-30	-0.188857	-0.129663	NA
856	2	9.85854e-88	1.30534e-21	7.69427e-30	5.55831e-30	0.241758	0.108528	GPC3
857	2	3.35326e-48	2.87878e-30	5.45744e-19	6.88691e-30	0.136905	0.128449	FAM50A
858	2	5.62273e-53	4.49487e-29	2.0316e-22	7.26977e-30	-0.158944	-0.107148	NA
859	2	2.19367e-64	2.35529e-26	2.63071e-26	7.48046e-30	-0.196512	-0.128046	NHS
860	2	1.22609e-48	3.1586e-29	7.63849e-22	8.86014e-30	0.249746	0.183918	ZNF449
861	3	2.64166e-57	5.03251e-27	3.59006e-21	1.12966e-29	-0.222405	-0.100421	LINC00894
862	2	5.18973e-64	3.39666e-27	8.01991e-25	1.39611e-29	-0.16274	-0.111562	SCML2
863	2	3.36136e-62	6.43625e-27	5.92951e-25	1.81379e-29	0.301876	0.124234	NA
864	2	7.78828e-48	9.59059e-30	4.18879e-19	1.89322e-29	-0.108181	-0.100674	CLCN5
865	2	1.89178e-56	2.99675e-28	6.52201e-23	1.93541e-29	-0.203946	-0.122455	NA
866	2	5.82765e-55	1.11858e-27	5.12215e-23	4.54539e-29	-0.162697	-0.123657	FAAH2
867	2	1.62703e-53	4.34557e-28	5.099e-22	5.76726e-29	-0.125509	-0.101663	NSDHL
868	4	5.5127e-86	4.34705e-11	7.50199e-31	8.02093e-29	0.490823	0.125035	ZNF185
869	2	1.88417e-44	2.11462e-29	4.98414e-17	8.28412e-29	0.23358	0.187075	NA
870	2	5.80668e-47	5.03727e-29	3.34412e-17	1.77059e-28	0.164541	0.143465	NA
871	2	2.4698e-48	5.65713e-28	4.07583e-20	3.23055e-28	-0.142277	-0.119772	FRMPD4
872	2	6.36637e-52	2.7561e-27	4.2568e-21	5.21465e-28	-0.263915	-0.148816	WWC3, WWC3-AS1
873	2	3.45243e-59	4.2339e-23	3.73518e-26	5.68994e-28	0.250227	0.108547	NA
874	2	2.75545e-56	3.67874e-24	3.0922e-25	5.83748e-28	-0.192747	-0.117482	IL1RAPL2
875	2	2.33718e-52	4.4162e-27	1.71906e-20	1.24149e-27	0.262705	0.176665	CT45A8
876	2	3.94899e-31	2.75165e-28	1.92602e-15	1.26911e-27	-0.138113	-0.112192	NA
877	2	5.20237e-52	1.25644e-25	2.46987e-22	2.53286e-27	-0.160259	-0.108577	NA
878	2	1.38947e-41	7.55978e-28	2.76851e-16	2.82656e-27	-0.159084	-0.130753	AL445213.2
879	2	1.08009e-42	9.77108e-28	1.57982e-16	3.34267e-27	-0.122664	-0.105965	NA
880	2	1.36305e-80	7.16643e-14	1.38591e-28	3.3801e-27	-0.198073	-0.110242	NA
881	2	3.38901e-44	3.71779e-27	7.5518e-19	3.55623e-27	-0.157073	-0.114887	NA
882	2	6.06873e-53	3.46364e-25	3.40811e-22	5.89086e-27	-0.149604	-0.102273	NA
883	2	6.56801e-55	4.7066e-22	3.19796e-25	7.77127e-27	0.171507	0.102568	LINC00630
884	2	1.11914e-39	2.53776e-27	6.98261e-16	9.70358e-27	-0.166349	-0.158596	GPR143
885	2	4.98181e-72	2.62053e-13	4.0465e-28	1.03122e-26	-0.21164	-0.104567	PRPS1
886	2	8.85211e-40	3.77294e-26	9.62469e-20	1.20675e-26	0.232568	0.149722	GRIA3
887	2	5.16002e-67	2.9362e-14	7.06326e-28	1.43093e-26	0.218539	0.105632	MORC4
888	2	1.08711e-38	8.37045e-27	9.3108e-15	3.72891e-26	-0.120822	-0.111656	NA
889	2	5.36897e-37	8.55825e-27	2.26588e-14	3.96514e-26	-0.203761	-0.172122	NA
890	2	1.08752e-58	3.18749e-21	1.14791e-24	4.64342e-26	0.190608	0.110678	MAGIX
891	3	1.36955e-29	6.16936e-27	2.98858e-10	9.11872e-26	0.139962	0.101598	NA
892	2	2.93804e-33	1.10807e-25	7.39646e-16	3.13428e-25	0.139362	0.11044	NA
893	2	2.97712e-46	2.26779e-22	3.89356e-22	4.02646e-25	-0.150607	-0.1228	NA
894	2	3.82432e-56	2.29417e-18	6.34893e-25	5.05784e-25	-0.206465	-0.109537	GUCY2F
895	2	2.48298e-52	3.58968e-18	6.44537e-25	6.02249e-25	-0.233187	-0.132281	RAB9A
896	2	4.74349e-38	2.19935e-24	8.52517e-18	1.34113e-24	-0.152057	-0.140882	NA
897	2	4.9602e-43	1.9051e-22	5.98365e-21	1.5741e-24	-0.259113	-0.143002	DCAF8L2
898	2	1.0668e-55	1.69303e-18	4.31902e-24	1.90381e-24	-0.229583	-0.133724	NA
899	2	9.59224e-40	1.88053e-23	2.27273e-18	4.50601e-24	-0.182596	-0.166379	NA
900	2	3.73659e-47	9.11052e-21	6.60409e-22	4.63169e-24	-0.244191	-0.1436	AC092832.2, AC004470.2
901	2	1.94899e-51	1.12109e-12	5.57587e-25	1.05724e-23	-0.241305	-0.115939	LINC01282
902	2	9.92847e-34	2.68048e-24	1.66588e-13	1.13435e-23	-0.154915	-0.132737	NA
903	2	4.85461e-56	3.14659e-15	2.46531e-24	1.40694e-23	0.201776	0.106755	NA
904	2	2.87122e-36	2.56824e-23	1.20472e-15	4.11833e-23	-0.160871	-0.149335	NA
905	3	8.60605e-34	4.95834e-21	1.49104e-17	4.34678e-23	0.216299	0.111716	AF241726.1
906	2	1.62459e-37	7.06447e-22	4.23416e-18	8.4497e-23	0.208114	0.122281	ATP6AP2
907	2	8.23715e-36	7.5696e-22	6.43279e-18	1.05807e-22	-0.184858	-0.141035	NA
908	2	3.05959e-32	5.04417e-23	1.32912e-14	1.24281e-22	0.188775	0.154121	ZNF157
909	2	5.35847e-32	8.01694e-23	1.31051e-14	1.86664e-22	0.112827	0.101891	GPC3
910	2	6.07596e-31	1.09846e-22	1.93287e-13	3.81693e-22	0.229304	0.134208	NA
911	3	3.91433e-38	3.31462e-15	8.66013e-20	4.0331e-21	0.334311	0.107605	MOSPD1
912	2	3.92843e-46	4.49838e-18	4.06861e-19	6.99313e-21	0.270506	0.118202	AC116666.1
913	2	1.92263e-47	3.01218e-10	3.33541e-22	7.06639e-21	-0.211821	-0.10824	TRPC5
914	2	1.66899e-30	1.20921e-20	5.50386e-15	1.03548e-20	0.262284	0.204632	NA
915	3	1.38426e-47	1.36865e-13	8.54483e-21	1.08257e-20	-0.226885	-0.103947	NA
916	2	7.68959e-32	5.32177e-20	4.11796e-16	1.29922e-20	-0.134247	-0.112394	COL4A5
917	2	8.58652e-38	1.07762e-15	6.11347e-20	2.89464e-20	-0.233005	-0.111969	NA
918	2	2.57027e-34	1.6209e-20	1.75114e-12	5.03664e-20	-0.14346	-0.113348	FRMPD4
919	2	1.43802e-43	4.46952e-12	1.49349e-20	1.30453e-19	0.240167	0.118462	SLC25A43
920	4	3.32738e-20	9.43953e-20	1.02748e-06	2.1501e-18	0.16142	0.111173	LUZP4
921	2	5.14274e-114	1.43081e-16	1.1018e-15	4.70828e-18	0.227491	0.149497	MID1
922	4	1.42095e-23	1.58692e-16	2.54688e-08	5.74729e-18	0.1814	0.123471	ZRSR2
923	3	2.91529e-18	9.57092e-18	2.06464e-10	6.09678e-18	-0.189825	-0.111691	NA
924	2	1.60693e-37	8.41215e-09	4.24702e-19	7.78119e-18	0.296028	0.140615	NHS
925	2	2.58767e-34	5.3604e-15	9.48324e-17	9.1399e-18	0.116548	0.104697	KIF4A
926	3	4.88273e-20	1.2723e-16	6.41474e-09	7.23269e-17	0.221553	0.105668	NA
927	2	4.648e-22	4.83611e-16	5.03104e-12	4.27315e-16	0.14599	0.133863	LINC01186
928	4	5.00404e-19	2.57617e-15	3.54622e-07	1.8493e-15	0.170156	0.111753	ARHGAP6
929	2	5.27994e-20	1.77361e-15	3.36004e-11	2.19246e-15	0.124412	0.100634	WWC3
930	2	1.83742e-19	6.7243e-16	7.02975e-09	2.44334e-15	0.183157	0.1202	SPANXA2-OT1
931	2	2.346e-22	3.51503e-13	2.98166e-14	3.02806e-15	-0.183914	-0.10545	FRMPD4
932	2	3.18921e-18	4.43694e-15	2.94542e-09	1.30935e-14	-0.173376	-0.116143	NA
933	2	2.27528e-17	8.30306e-15	1.06097e-08	2.72325e-14	0.170077	0.152443	NA
934	2	5.65589e-12	7.55877e-13	5.42002e-08	2.11021e-12	0.138665	0.10906	PUDP
935	2	1.6455e-34	7.29766e-13	2.04332e-07	2.37485e-12	0.110778	0.101084	NA
936	2	7.36519e-14	2.18763e-12	1.56827e-07	6.42092e-12	0.1755	0.168396	PHEX
937	2	5.71542e-13	1.39465e-11	8.3416e-07	4.2844e-11	0.165564	0.129572	GK, AC112496.1, GK-AS1
938	2	5.84572e-15	2.16396e-09	9.97773e-10	1.88231e-10	0.118413	0.103357	DIAPH2-AS1
939	2	8.064e-54	2.60498e-06	5.34056e-11	3.78942e-10	0.229894	0.123965	NA
940	2	3.11755e-10	5.55153e-08	1.74796e-07	2.13729e-08	0.180221	0.135818	AL031073.2
941	2	1.72344e-09	9.67465e-09	3.46037e-05	2.71365e-08	0.139253	0.120097	WWC3
